# Supplementary material for: Associations between cord blood metabolic factors and early-childhood growth and overweight and obesity
Source: Front Endocrinol (Lausanne). 2023 Jul 11;14:1164747. doi: 10.3389/fendo.2023.1164747 (PMC10366685; doi:10.3389/fendo.2023.1164747)
Supplement: Supplementary file 1 [file Table_1.xlsx]

## Sheet: Sheet1
ID	child sex (1=boy)	gestational age	birth weight	birth height	Apgar 1min	Apgar 5min	ALT	APOA1	APOB	C-peptide	HbA1C	HDL-C	CRP	insulin	LDL-C	lipoprotein a	TC	TG	UA	TG/TC	HDL/LDL	3mon weight	3mon weight Z	6mon weight	6mon weight Z	9mon weight	9mon weight Z	12mon weight	12mon weight Z	18mon weight	18mon weight Z	3mon height	6mon height	9mon height	12mon height	18mon height	3mon BMI	3mon BMI Z	6mon BMI	6mon BMI Z	9mon BMI	9mon BMI Z	12mon BMI	12mon BMI Z	18mon BMI	18mon BMI Z	6mon overweight and obese (1=positive)	12mon overweight and obese (1=positive)	18mon overweight and obese (1=positive)
1	1	41	3700	51	10	10	17	0.7	0.13	0.459	2.5	0.66	0.12	10.41	0.41	0.01	1.21	0.3	380	0.247934	1.60976	7.4	1.25	9.2	1.44444	10.5	1.6	11	1.27273	12.3	1.07692	63.5	70.5	75	77	84	18.352	0.968024	18.5101	0.864382	18.6667	1.04762	18.5529	1.25205	17.432	1.02459	0	1	0
2	1	35	2800	47	5	8	7	0.67	0.13	1.34	2.1	0.57	7.85	34.76	0.24	0.01	0.96	0.33	312	0.34375	2.375	6.7	0.375	9.4	1.66667	10.5	1.6	11	1.27273	12.8	1.46154	63	70.5	74	77	89	16.8808	-0.0127824	18.9125	1.15181	19.1746	1.41041	18.5529	1.25205	16.1596	0.0458275	1	1	0
3	1	38	3100	50	9	10	7	0.69	0.15	0.319	2.8	0.67	47.58	1.84	0.57	0.01	1.39	0.32	249	0.230216	1.17544	7.5	1.375	9.5	1.77778	9.7	0.8	10.5	0.818182	11.5	0.461538	65	71.5	74.5	78	84	17.7515	0.567653	18.5828	0.916297	17.4767	0.197636	17.2584	0.327416	16.2982	0.152451	0	0	0
4	1	38	3850	50	10	10	7	0.56	0.17	0.32	2.4	0.65	0.1	8.12	0.53	0.02	1.26	0.17	284	0.134921	1.22642	8.4	2.5	9.6	1.88889	11	2.1	11.5	1.72727	11.4	0.384615	66	72	77	81	82.6	19.2837	1.58916	18.5185	0.87037	18.5529	0.96634	17.5278	0.519868	16.7088	0.468293	0	0	0
5	1	40	3750	51	10	10	9	0.72	0.21	0.411	2.8	0.74	0.1	8.03	0.59	0.02	1.57	0.52	322	0.33121	1.25424	9.6	4	11	3.44444	12	3.1	13.2	3.27273	15	3.15385	66	71	75	78	84	22.0386	3.42571	21.8211	3.22933	21.3333	2.95238	21.6963	3.49732	21.2585	3.96808	1	1	1
6	1	37	3500	50	10	10	6	0.82	0.11	0.939	2.7	0.98	0.1	24.24	0.7	0.01	1.75	0.16	201	0.0914286	1.4	7	0.75	8.1	0.222222	9.2	0.3	10	0.363636	12	0.846154	62.5	69.6	75.5	77.5	82	17.92	0.68	16.7212	-0.413453	16.1396	-0.757398	16.6493	-0.107626	17.8465	1.34348	0	0	1
7	1	40	3350	50	10	10	21	1.05	0.15	0.449	2.7	1.34	0.1	6.64	0.61	0.01	2.06	0.24	236	0.116505	2.19672	6.8	0.5	8	0.111111	9.3	0.4	9.8	0.181818	11.1	0.153846	62	67	71	75.1	81.5	17.6899	0.526604	17.8213	0.372386	18.4487	0.891943	17.3759	0.411326	16.7112	0.470158	0	0	0
8	1	40	3300	50	10	10	10	0.52	0.12	0.388	2.7	0.49	0.12	5.83	0.42	0.01	0.97	0.13	247	0.134021	1.16667	7.5	1.375	9.2	1.44444	10.5	1.6	11	1.27273	12	0.846154	64	70	74	77	84	18.3105	0.940365	18.7755	1.05394	19.1746	1.41041	18.5529	1.25205	17.0068	0.697541	0	1	0
9	1	41	4000	53	10	10	9	0.66	0.13	0.415	2.8	0.53	0.1	8.9	0.44	0.01	1.15	0.4	272	0.347826	1.20455	7.2	1	9.3	1.55556	10	1.1	11.5	1.72727	12.2	1	63	69.5	75	75	84.5	18.1406	0.82706	19.2537	1.39547	17.7778	0.412698	20.4444	2.60317	17.0862	0.758643	1	1	0
10	1	40	3800	50	10	10	8	0.77	0.13	0.322	2.6	0.69	0.04	4.6	0.43	0.01	1.26	0.3	188	0.238095	1.60465	7.2	1	8.8	1	9	0.1	9.5	-0.0909091	11	0.0769231	63	64.5	72.5	75	82	18.1406	0.82706	21.1526	2.75184	17.1225	-0.0553763	16.8889	0.0634921	16.3593	0.199469	1	0	0
11	1	38	3300	50	10	10	11	0.95	0.24	1.15	2.7	0.9	0.1	23.5	0.93	0.01	2.1	0.6	368	0.285714	0.967742	6.4	0	8.2	0.333333	9.2	0.3	9.1	-0.454545	11	0.0769231	66.8	69	72	75	81	14.3426	-1.70495	17.2233	-0.0548054	17.7469	0.390653	16.1778	-0.444444	16.7657	0.512105	0	0	0
12	1	39	3650	50	10	10	8	0.89	0.14	0.522	3	0.93	0.05	6.85	0.46	0.02	1.54	0.34	273	0.220779	2.02174	7.6	1.5	10.2	2.55556	11.2	2.3	12.5	2.63636	14	2.38462	63	73	76.5	80	87	19.1484	1.49893	19.1406	1.31468	19.1379	1.38424	19.5312	1.95089	18.4965	1.84346	1	1	1
13	1	41	4400	54	10	10	10	0.58	0.12	0.786	2.4	0.65	0.1	32.5	0.37	0.03	1.1	0.17	398	0.154545	1.75676	7.8	1.75	8	0.111111	10	1.1	10	0.363636	11.5	0.461538	65.5	70.4	76	76	84	18.1808	0.853839	16.1415	-0.827479	17.313	0.0807281	17.313	0.366442	16.2982	0.152451	0	0	0
14	1	39	2800	50	10	10	16	0.77	0.26	0.388	2.8	0.78	0.1	7.48	0.95	0.02	1.98	0.54	229	0.272727	0.821053	6.6	0.25	8.7	0.888889	9.7	0.8	10.5	0.818182	11	0.0769231	61	68	72	76	82	17.7372	0.558112	18.8149	1.08206	18.7114	1.07959	18.1787	0.984765	16.3593	0.199469	0	0	0
15	1	39	3600	50	10	10	6	0.68	0.15	0.728	2.5	0.61	0.1	22.53	0.56	0.04	1.35	0.4	265	0.296296	1.08929	8	2	9.2	1.44444	10	1.1	11.3	1.54545	13	1.61538	64	70	73.5	77	83	19.5312	1.75417	18.7755	1.05394	18.5108	0.93629	19.0589	1.61347	18.8707	2.13128	0	1	1
16	1	40	3300	50	10	10	8	0.84	0.24	0.275	2.7	0.87	0.1	4.5	1	0.02	2.02	0.32	304	0.158416	0.87	6.3	-0.125	7.5	-0.444444	9.5	0.6	9.8	0.181818	11.7	0.615385	63.5	68	72	73	83	15.624	-0.850646	16.2197	-0.771626	18.3256	0.804012	18.3899	1.13567	16.9836	0.67969	0	1	0
17	1	39	3050	50	10	10	7	0.7	0.24	0.268	2.6	0.67	0.1	1.64	0.73	0.02	1.53	0.28	157	0.183007	0.917808	6.7	0.375	8.5	0.666667	9.2	0.3	10.5	0.818182	10.6	-0.230769	63.4	72	73.5	75.6	81.5	16.6685	-0.154339	16.3966	-0.645282	17.0299	-0.121471	18.3715	1.12253	15.9584	-0.108886	0	1	0
18	1	40	3300	50	10	10	10	0.79	0.24	0.266	2.5	0.67	0.14	1.19	0.64	0.02	1.5	0.41	161	0.273333	1.04688	6.6	0.25	8.5	0.666667	9	0.1	10	0.363636	12	0.846154	63	69.5	72	75.5	85.5	16.6289	-0.180751	17.5974	0.212452	17.3611	0.115079	17.5431	0.530779	16.4153	0.242544	0	0	0
19	1	41	3400	50	10	10	7	0.9	0.23	0.436	2.6	1	0.13	4.09	0.59	0.03	1.66	0.15	161	0.0903614	1.69492	6.8	0.5	8.8	1	10	1.1	10.5	0.818182	12	0.846154	62	68.1	72	72.5	83	17.6899	0.526604	18.9753	1.19664	19.2901	1.49295	19.9762	2.26873	17.4191	1.01467	1	1	0
20	1	39	3450	50	6	9	8	0.75	0.13	0.664	4.8	0.65	0.1	15.73	0.42	0.02	1.22	0.32	268	0.262295	1.54762	7.1	0.875	9.1	1.33333	10.5	1.6	10.7	1	13.6	2.07692	62	68.6	74.5	79	86	18.4703	1.0469	19.3372	1.45513	18.9181	1.22719	17.1447	0.246206	18.3883	1.76024	1	0	1
21	1	39	3600	50	10	10	9	0.78	0.22	0.502	2.3	1.07	0.11	9.62	0.77	0.02	1.9	0.13	227	0.0684211	1.38961	8	2	9	1.22222	9.2	0.3	9.8	0.181818	10.5	-0.307692	66	68.7	72.5	76.7	81	18.3655	0.976982	19.069	1.26361	17.503	0.216409	16.6585	-0.101086	16.0037	-0.0741092	1	0	0
22	1	39	3950	51	10	10	10	0.63	0.14	0.228	2.4	0.64	0.1	1.38	0.52	0.02	1.3	0.3	342	0.230769	1.23077	6.8	0.5	9	1.22222	10.3	1.4	10.9	1.18182	12.5	1.23077	64.5	70	75.5	76.8	85.5	16.3452	-0.369886	18.3673	0.762391	18.0694	0.620988	18.4801	1.20006	17.0993	0.768676	0	1	0
23	1	40	3200	50	10	10	14	0.89	0.19	0.181	2.7	0.8	0.13	1.28	0.75	0.01	1.75	0.45	505	0.257143	1.06667	6.8	0.5	8.6	0.777778	9.3	0.4	10.1	0.454545	12.5	1.23077	63.5	69	72.6	77	87	16.864	-0.0239775	18.0634	0.545309	17.6445	0.31751	17.0349	0.167795	16.5147	0.319024	0	0	0
24	1	37	3200	48	10	10	18	1.07	0.23	0.219	2.5	1.43	0.1	3.76	0.94	0.02	2.47	0.22	327	0.0890688	1.52128	6.9	0.625	8.1	0.222222	9	0.1	10	0.363636	11.8	0.692308	62	69	73	74.5	80	17.9501	0.700035	17.0132	-0.204834	16.8887	-0.222341	18.0172	0.869433	18.4375	1.79808	0	0	1
25	1	39	3300	50	10	10	11	0.73	0.19	0.259	2.6	0.6	0.14	1.54	0.5	0.1	1.29	0.41	161	0.317829	1.2	6.6	0.25	8.2	0.333333	9	0.1	10	0.363636	11.5	0.461538	62.3	71	72	76	82.5	17.0047	0.0697704	16.2666	-0.738133	17.3611	0.115079	17.313	0.366442	16.8962	0.612489	0	0	0
26	1	38	3100	50	10	10	6	0.87	0.22	0.533	2.5	0.62	0.15	7.72	0.68	0.02	1.51	0.46	289	0.304636	0.911765	5.1	-1.625	7.6	-0.333333	8.9	0	9.8	0.181818	11	0.0769231	62	68.5	72.5	77	82	13.2674	-2.42171	16.1969	-0.787914	16.9322	-0.191269	16.5289	-0.193625	16.3593	0.199469	0	0	0
27	1	38	3200	50	10	10	6	0.79	0.27	0.287	2.7	0.88	0.17	2.61	1.3	0.01	2.3	0.27	419	0.117391	0.676923	6.1	-0.375	8.2	0.333333	9	0.1	10	0.363636	12	0.846154	61.8	67	70	74.2	81	15.9718	-0.618824	18.2669	0.690625	18.3673	0.833819	18.1632	0.973709	18.2899	1.68453	0	0	1
28	1	37	3500	50	10	10	8	0.73	0.18	0.379	2.6	0.6	0.11	4.15	0.54	0.01	1.28	0.31	286	0.242188	1.11111	6.2	-0.25	7.5	-0.444444	8.5	-0.4	8.9	-0.636364	11	0.0769231	63.5	68.8	72	75	83.5	15.376	-1.01598	15.8447	-1.03949	16.3966	-0.573854	15.8222	-0.698413	15.7768	-0.248593	0	0	0
29	1	39	4050	50	10	10	11	0.76	0.19	0.451	2.5	0.84	0.14	7.9	0.62	0.01	1.52	0.13	161	0.0855263	1.35484	8.5	2.625	11.2	3.66667	12.2	3.3	12.3	2.45455	13	1.61538	65.5	73	78	79	85	19.8124	1.94158	21.0171	2.65505	20.0526	2.03757	19.7084	2.07741	17.9931	1.45622	1	1	1
30	1	38	3400	50	10	10	11	0.82	0.16	0.291	2.4	0.85	0.15	2.47	0.61	0.01	1.57	0.25	297	0.159236	1.39344	6.5	0.125	8.3	0.444444	9.3	0.4	9.5	-0.0909091	11.3	0.307692	62	67	70.5	75	83	16.9095	0.00631287	18.4896	0.849744	18.7113	1.07952	16.8889	0.0634921	16.403	0.233047	0	0	0
31	1	39	3100	50	10	10	11	0.79	0.16	0.156	3.1	0.7	0.14	0.48	0.48	0.01	1.3	0.26	334	0.2	1.45833	6.7	0.375	8.5	0.666667	10	1.1	10.2	0.545455	12.2	1	62	69	72	76.1	83	17.4298	0.353174	17.8534	0.39528	19.2901	1.49295	17.6129	0.580643	17.7094	1.23799	0	0	1
32	1	41	3350	50	10	10	8	1	0.27	0.254	2.6	1.26	0.17	4.76	0.87	0.02	2.24	0.25	357	0.111607	1.44828	7.2	1	8.8	1	9.6	0.7	10.4	0.727273	12	0.846154	64	67	72	74	80	17.5781	0.452083	19.6035	1.64534	18.5185	0.941799	18.992	1.56569	18.75	2.03846	1	1	1
33	1	39	3100	50	10	10	6	0.74	0.18	0.218	2.6	0.72	0.17	2.79	0.51	0.03	1.36	0.29	161	0.213235	1.41176	6.1	-0.375	7.8	-0.111111	8.7	-0.2	9.6	0	10.8	-0.0769231	62	67	71.5	77	83	15.8689	-0.687409	17.3758	0.0541482	17.0179	-0.130038	16.1916	-0.434571	15.6772	-0.325257	0	0	0
34	1	40	3200	50	10	10	6	0.81	0.14	0.32	2.5	0.64	0.15	1.95	0.43	0.02	1.19	0.26	240	0.218487	1.48837	7	0.75	9	1.22222	9.5	0.6	9.6	0	11.7	0.615385	62.6	68.1	72	75	82	17.8628	0.641862	19.4065	1.50468	18.3256	0.804012	17.0667	0.190476	17.4004	1.00027	1	0	0
35	1	41	3150	50	1	1	7	0.69	0.13	0.217	3.4	0.58	0.15	3.25	0.24	0.01	0.91	0.2	202	0.21978	2.41667	5.8	-0.75	8.5	0.666667	9	0.1	10.3	0.636364	12	0.846154	60	68	71.2	75	83	16.1111	-0.525926	18.3824	0.773109	17.7534	0.395314	18.3111	1.07937	17.4191	1.01467	0	1	0
36	1	37	3750	50	10	10	4	0.87	0.24	0.252	2.7	0.78	0.13	2.12	0.96	0.19	1.87	0.29	161	0.15508	0.8125	6.1	-0.375	7.8	-0.111111	8.7	-0.2	9	-0.545455	10	-0.692308	61	66	69	73.5	79.5	16.3934	-0.337705	17.9063	0.433097	18.2735	0.766766	16.6597	-0.100196	15.8222	-0.213724	0	0	0
37	1	39	3500	51	10	10	10	0.65	0.21	0.512	2.6	0.64	0.19	15.35	0.76	0.06	1.5	0.21	161	0.14	0.842105	8.1	2.125	9	1.22222	10	1.1	10.1	0.454545	12.8	1.46154	65	71.7	75.5	81	86	19.1716	1.5144	17.5067	0.14764	17.5431	0.245064	15.394	-1.00429	17.3067	0.928194	0	0	0
38	1	40	4100	50	10	10	9	0.72	0.26	0.251	2.8	0.53	0.14	1.06	0.76	0.02	1.49	0.43	256	0.288591	0.697368	9	3.25	10.5	2.88889	11	2.1	11.2	1.45455	12.2	1	66.5	71	76	79.5	83	20.3516	2.30109	20.8292	2.52086	19.0443	1.31737	17.7208	0.657727	17.7094	1.23799	1	0	1
39	1	38	3050	50	10	10	6	0.73	0.16	0.331	2.7	0.53	0.17	3.55	0.38	0.01	1.15	0.52	310	0.452174	1.39474	8	2	9	1.22222	9.4	0.5	10	0.363636	11.8	0.692308	67	72	75	77.5	87	17.8213	0.614227	17.3611	0.0436508	16.7111	-0.349206	16.6493	-0.107626	15.5899	-0.39238	0	0	0
40	1	38	3500	50	10	10	10	0.76	0.15	0.232	2.6	0.73	0.17	1.97	0.57	0.06	1.4	0.23	289	0.164286	1.2807	7.1	0.875	8.8	1	9.3	0.4	9.8	0.181818	11	0.0769231	64	68	71	73	79	17.334	0.289323	19.0311	1.23653	18.4487	0.891943	18.3899	1.13567	17.6254	1.17337	1	1	1
41	1	39	3000	50	10	10	12	0.79	0.2	0.507	2.9	0.7	0.17	10.72	0.57	0.01	1.37	0.21	290	0.153285	1.22807	6.5	0.125	8	0.111111	9	0.1	9.3	-0.272727	11.6	0.538462	61.2	68	71	75.5	86	17.3544	0.302958	17.301	0.000741473	17.8536	0.466857	16.3151	-0.346376	15.6842	-0.319882	0	0	0
42	1	38	2750	49	9	10	6	0.88	0.21	0.542	2.7	1.19	0.11	7.03	1.04	0.04	2.3	0.16	161	0.0695652	1.14423	7	0.75	7.5	-0.444444	8.5	-0.4	9.3	-0.272727	10.5	-0.307692	62.8	66	71.7	74	80	17.7492	0.566133	17.2176	-0.0588351	16.5341	-0.475641	16.9832	0.130857	16.4062	0.235577	0	0	0
43	1	39	3750	50	9	10	9	0.79	0.11	0.316	2.8	0.83	11.84	2.56	0.31	0.01	1.25	0.24	353	0.192	2.67742	7.1	0.875	9.5	1.77778	10	1.1	10	0.363636	11.2	0.230769	62.6	69.6	72	75	81	18.118	0.811984	19.6112	1.65089	19.2901	1.49295	17.7778	0.698413	17.0706	0.746591	1	0	0
44	1	39	2950	50	10	10	9	0.74	0.13	0.218	4	0.59	0.14	0.73	0.56	0.01	1.34	0.42	237	0.313433	1.05357	6.3	-0.125	8	0.111111	9.5	0.6	9.4	-0.181818	12	0.846154	61.3	64.5	68	72	80	16.7656	-0.0895871	19.2296	1.3783	20.545	2.38927	18.1327	0.95194	18.75	2.03846	1	0	1
45	1	37	3000	50	8	9	11	0.85	0.21	0.205	2.4	0.82	0.13	1.68	0.84	0.03	1.79	0.29	232	0.162011	0.97619	6.3	-0.125	8.3	0.444444	9.5	0.6	10.2	0.545455	12	0.846154	62	69	71	75.5	82	16.3892	-0.340548	17.4333	0.0952231	18.8455	1.17533	17.894	0.781394	17.8465	1.34348	0	0	1
46	1	40	3750	50	10	10	6	1.11	0.45	0.376	3.2	1.19	0.16	6.19	1.79	0.1	3.19	0.46	364	0.144201	0.664804	7	0.75	9	1.22222	10	1.1	11.3	1.54545	13.5	2	63.5	71	74	78	87.5	17.36	0.30669	17.8536	0.395429	18.2615	0.758218	18.5733	1.26665	17.6327	1.17896	0	1	1
47	1	38	2850	50	10	10	7	0.9	0.33	0.33	2.4	0.84	0.43	2.39	1	0.04	2.09	0.56	297	0.267943	0.84	6.4	0	8	0.111111	9	0.1	8.4	-1.09091	11.3	0.307692	63	68	71.5	75	81	16.125	-0.516688	17.301	0.000741473	17.6048	0.289123	14.9333	-1.33333	17.223	0.863834	0	0	0
48	1	39	3300	50	10	10	9	0.95	0.08	0.188	2.7	1.11	0.16	2.05	0.52	0.02	1.71	0.17	323	0.0994152	2.13462	7	0.75	8	0.111111	9.3	0.4	10.2	0.545455	11	0.0769231	61.6	66.5	73	75.5	81	18.4475	1.03164	18.0903	0.564528	17.4517	0.179771	17.894	0.781394	16.7657	0.512105	0	0	0
49	1	39	3300	50	10	10	10	0.79	0.16	0.753	2.7	0.64	0.15	13.4	0.35	0.02	1.07	0.18	250	0.168224	1.82857	7.7	1.625	9.2	1.44444	11.5	2.6	11	1.27273	11.3	0.307692	63	67.5	71	75.5	82	19.4004	1.6669	20.192	2.06575	22.8129	4.00924	19.2974	1.78386	16.8055	0.542671	1	1	0
50	1	40	4000	50	10	10	3	0.9	0.17	0.41	2.8	0.83	0.17	10.44	0.59	0.01	1.54	0.27	187	0.175325	1.40678	6.8	0.5	8.8	1	9	0.1	9.8	0.181818	12.3	1.07692	60	66	70	73	84	18.8889	1.32593	20.202	2.07287	18.3673	0.833819	18.3899	1.13567	17.432	1.02459	1	1	0
51	1	38	3250	50	9	10	4	0.91	0.17	0.263	2.6	1.02	0.11	4.65	0.67	0.03	1.74	0.11	186	0.0632184	1.52239	7	0.75	9	1.22222	10.3	1.4	10.7	1	13	1.61538	62	70	73.5	77.5	84	18.2102	0.873465	18.3673	0.762391	19.0661	1.33295	17.8148	0.72484	18.424	1.78772	0	0	1
52	1	39	3700	50	10	10	5	0.78	0.21	0.201	2.8	0.62	0.14	2.65	0.62	0.02	1.44	0.43	229	0.298611	1	7.5	1.375	9.5	1.77778	9.5	0.6	10	0.363636	11.5	0.461538	65	71	74	76	82.5	17.7515	0.567653	18.8455	1.10391	17.3484	0.106021	17.313	0.366442	16.8962	0.612489	0	0	0
53	1	38	3800	50	10	10	8	0.68	0.27	0.304	2.6	0.58	0.16	3.42	0.82	0.03	1.53	0.28	312	0.183007	0.707317	8	2	9.8	2.11111	10.5	1.6	11.7	1.90909	13	1.61538	66	72	75	78.3	84	18.3655	0.976982	18.9043	1.14594	18.6667	1.04762	19.0837	1.63121	18.424	1.78772	1	1	1
54	1	40	3200	51	10	10	13	0.96	0.19	0.13	3	0.84	0.15	0.37	0.69	0.05	1.74	0.46	363	0.264368	1.21739	7.5	1.375	9	1.22222	10	1.1	11	1.27273	12.8	1.46154	66.5	70	76	80	85	16.9597	0.039795	18.3673	0.762391	17.313	0.0807281	17.1875	0.276786	17.7163	1.24328	0	0	1
55	1	38	3200	50	10	10	4	1	0.16	0.253	2.8	0.83	0.17	1.12	0.53	0.01	1.49	0.29	291	0.194631	1.56604	7	0.75	9.5	1.77778	10.8	1.9	10.6	0.909091	13.5	2	63	70	72	77.7	83	17.6367	0.491123	19.3878	1.49125	20.8333	2.59524	17.5575	0.541105	19.5965	2.68958	1	0	1
56	1	40	4200	52	10	10	4	0.94	0.12	0.279	2.4	0.98	0.19	4.08	0.32	0.01	1.33	0.07	402	0.0526316	3.0625	8.3	2.375	10.2	2.55556	11.5	2.6	11.6	1.81818	13	1.61538	66.5	72.5	77	80	85	18.7687	1.24582	19.4055	1.50391	19.3962	1.56871	18.125	0.946429	17.9931	1.45622	1	0	1
57	1	41	3800	50	10	10	8	0.84	0.15	0.47	3	0.76	0.15	6.59	0.52	0.03	1.41	0.28	260	0.198582	1.46154	7.5	1.375	8	0.111111	9.1	0.2	10.2	0.545455	12.2	1	65.5	72	74.5	78	86	17.4815	0.387666	15.4321	-1.33422	16.3957	-0.57453	16.7653	-0.0247957	16.4954	0.304156	0	0	0
58	1	38	4400	56	10	10	5	0.77	0.16	0.42	2.8	0.83	0.16	9.73	0.37	0.01	1.27	0.16	252	0.125984	2.24324	7.5	1.375	10.6	3	12.4	3.5	13	3.09091	15	3.15385	65	72	79.5	81.5	83	17.7515	0.567653	20.4475	2.24824	19.6195	1.7282	19.5717	1.97977	21.7738	4.36449	1	1	1
59	1	40	3500	50	10	10	11	0.97	0.2	0.32	3.1	1.12	0.18	4.48	0.75	0.01	2.03	0.36	253	0.17734	1.49333	8	2	10.1	2.44444	11	2.1	11.7	1.90909	13	1.61538	65	71	73	76.5	86	18.9349	1.35661	20.0357	1.95408	20.6418	2.45841	19.9923	2.28022	17.5771	1.13621	1	1	1
60	1	39	3150	50	10	10	9	0.85	0.17	0.25	2.9	0.94	0.17	3.74	0.77	0.01	1.84	0.28	344	0.152174	1.22078	6.7	0.375	8	0.111111	9.1	0.2	9.8	0.181818	11.2	0.230769	61	67	71.5	75.5	83	18.0059	0.737275	17.8213	0.372386	17.8004	0.428844	17.1922	0.280163	16.2578	0.121386	0	0	0
61	1	40	2500	50	10	10	9	0.77	0.14	0.56	2.8	0.78	0.18	54.05	0.51	0.04	1.35	0.13	252	0.0962963	1.52941	7	0.75	8	0.111111	8.5	-0.4	9	-0.545455	10.2	-0.538462	61.5	68	68.5	73	81.5	18.5075	1.07167	17.301	0.000741473	18.115	0.653555	16.8887	0.0633729	15.3562	-0.572121	0	0	0
62	1	40	3500	50	10	10	7	0.87	0.15	0.57	3.3	0.84	0.15	3.77	0.5	0.07	1.41	0.16	397	0.113475	1.68	6.3	-0.125	7.3	-0.666667	8.5	-0.4	9.2	-0.363636	11.8	0.692308	60.5	66	70	74	81.5	17.2119	0.207959	16.7585	-0.38679	17.3469	0.104956	16.8006	0.000417406	17.7651	1.28082	0	0	1
63	1	41	3500	50	10	10	7	1.01	0.22	0.39	2.5	0.99	0.16	5.03	0.92	0.03	2.06	0.33	271	0.160194	1.07609	8	2	9	1.22222	10.5	1.6	10.9	1.18182	13.5	2	67	70	74	77	87	17.8213	0.614227	18.3673	0.762391	19.1746	1.41041	18.3842	1.13158	17.8359	1.33532	0	1	1
64	1	38	3550	50	10	10	9	0.9	0.19	0.17	3	1	0.18	1.76	0.67	0.01	1.83	0.36	316	0.196721	1.49254	7.1	0.875	9.3	1.55556	10	1.1	10.3	0.636364	12.5	1.23077	63.6	68	72	76	85	17.5527	0.435138	20.1125	2.0089	19.2901	1.49295	17.8324	0.737436	17.301	0.923875	1	0	0
65	1	40	3900	50	10	10	5	0.6	0.12	0.41	3.4	0.55	0.15	6.31	0.4	0.02	1.04	0.2	248	0.192308	1.375	8.5	2.625	9.5	1.77778	10.3	1.4	10.5	0.818182	12.5	1.23077	63.5	68	72	76	82	21.08	2.78669	20.545	2.31784	19.8688	1.90631	18.1787	0.984765	18.5901	1.91548	1	0	1
66	1	38	3850	51	10	10	6	0.7	0.16	0.28	3	0.55	0.18	3.85	0.61	0.02	1.26	0.21	238	0.166667	0.901639	7	0.75	8.4	0.555556	10	1.1	10.2	0.545455	11.9	0.769231	62	68	71	74	80	18.2102	0.873465	18.1661	0.618636	19.8373	1.88381	18.6267	1.30481	18.5938	1.91827	0	1	1
67	1	40	3900	51	10	10	13	0.76	0.09	0.41	2.8	0.68	0.15	3.11	0.22	0.01	0.95	0.1	298	0.105263	3.09091	7.8	1.75	9	1.22222	9.8	0.9	8.6	-0.909091	11.5	0.461538	62	68	74.5	74	84	20.2914	2.26091	19.4637	1.54548	17.6569	0.32633	15.7049	-0.782219	16.2982	0.152451	1	0	0
68	1	40	3700	50	10	10	11	0.94	0.2	0.2	3	1.14	0.16	1.72	0.63	0.03	1.92	0.32	317	0.166667	1.80952	7.1	0.875	8.6	0.777778	9.7	0.8	10.6	0.909091	12.5	1.23077	61	68.2	72.5	76	83	19.0809	1.45393	18.4897	0.849781	18.4542	0.895872	18.3518	1.10843	18.1449	1.57298	0	1	1
69	1	40	3000	49	10	10	16	0.8	0.15	0.36	3	0.74	0.15	3.09	0.39	0.04	1.21	0.18	309	0.14876	1.89744	6.5	0.125	8.5	0.666667	8.6	-0.3	9.5	-0.0909091	11.3	0.307692	61.5	64.5	69	73	79	17.1855	0.190358	20.4315	2.23676	18.0634	0.616737	17.827	0.73356	18.1061	1.54313	1	0	1
70	1	39	3800	50	10	10	19	0.79	0.11	1.08	3.6	1.03	26.85	5.57	0.16	0.02	1.26	0.16	309	0.126984	6.4375	8	2	9	1.22222	11.5	2.6	11.8	2	13	1.61538	65	69	74	78.5	85.5	18.9349	1.35661	18.9036	1.14542	21.0007	2.71481	19.1488	1.67775	17.7832	1.29481	1	1	1
71	1	39	3100	50	10	10	8	0.82	0.21	0.3	3.3	0.71	0.15	5.15	0.81	0.01	1.72	0.44	241	0.255814	0.876543	5.5	-1.125	7.5	-0.444444	7.7	-1.2	8.2	-1.27273	9.7	-0.923077	56.5	64	66	69	75	17.2292	0.219485	18.3105	0.721819	17.6768	0.340548	17.2233	0.302337	17.2444	0.880342	0	0	0
72	1	38	2950	50	10	10	7	0.66	0.2	0.94	2.9	0.49	0.18	17.87	0.39	0.03	0.93	0.1	330	0.107527	1.25641	6.6	0.25	7.6	-0.333333	8.7	-0.2	9.8	0.181818	10.7	-0.153846	63.5	71.5	73	76	82	16.368	-0.354645	14.8663	-1.73839	16.3258	-0.624454	16.9668	0.119114	15.9131	-0.143733	0	0	0
73	1	37	3150	50	9	10	4	0.85	0.29	0.43	2.7	0.92	0.17	7.08	1.05	0.02	1.99	0.05	308	0.0251256	0.87619	6.2	-0.25	7.5	-0.444444	8.4	-0.5	9.5	-0.0909091	10.7	-0.153846	57.8	65	70	74.5	81	18.5582	1.10547	17.7515	0.322485	17.1429	-0.0408163	17.1163	0.225962	16.3085	0.160377	0	0	0
74	1	40	3300	50	10	10	34	0.83	0.19	0.37	2.7	0.9	0.13	10.51	0.8	0.07	1.74	0.08	234	0.045977	1.125	7	0.75	8.8	1	10.3	1.4	10.9	1.18182	11.9	0.769231	62.5	68	72	76	82	17.92	0.68	19.0311	1.23653	19.8688	1.90631	18.8712	1.47942	17.6978	1.22908	1	1	1
75	1	39	3400	50	10	10	4	0.74	0.2	0.36	3.1	0.7	0.15	5.49	0.73	0.03	1.54	0.25	284	0.162338	0.958904	7.8	1.75	8.4	0.555556	8.6	-0.3	9.7	0.0909091	11.5	0.461538	65	69	72.5	75.5	81	18.4615	1.04103	17.6434	0.245252	16.3615	-0.598947	17.0168	0.154855	17.5278	1.09832	0	0	1
76	1	39	3400	50	10	10	5	0.69	0.25	0.26	2.9	0.82	0.13	2.86	1.04	0.01	1.99	0.28	314	0.140704	0.788462	7.8	1.75	9.5	1.77778	10	1.1	10.5	0.818182	12.5	1.23077	64	70.5	72.5	75	84	19.043	1.42865	19.1137	1.29552	19.025	1.30355	18.6667	1.33333	17.7154	1.24263	1	1	1
77	1	40	3500	50	10	10	5	0.76	0.33	0.47	3	0.74	0.15	10.33	0.93	0.02	1.82	0.32	386	0.175824	0.795699	6.8	0.5	9	1.22222	9.5	0.6	10.5	0.818182	11.7	0.615385	64	70	76	77	85	16.6016	-0.198958	18.3673	0.762391	16.4474	-0.537594	17.7096	0.649688	16.1938	0.072132	0	0	0
78	1	37	3400	50	10	10	4	0.75	0.2	0.3	3	0.72	0.18	5.6	0.61	0.06	1.43	0.21	213	0.146853	1.18033	7.8	1.75	8.5	0.666667	9.5	0.6	10.5	0.818182	12.5	1.23077	68	69	73	75	84	16.8685	-0.0209919	17.8534	0.39528	17.827	0.447846	18.6667	1.33333	17.7154	1.24263	0	1	1
79	1	41	3450	50	10	10	9	0.91	0.24	0.32	3	1.18	0.15	4.74	1.17	0.03	2.45	0.22	290	0.0897959	1.00855	6	-0.5	7.7	-0.222222	9	0.1	9.6	0	10.8	-0.0769231	61	67	69	71.5	77	16.1247	-0.516868	17.153	-0.104971	18.9036	1.21685	18.7784	1.41316	18.2156	1.62735	0	1	1
80	1	34	2400	49	10	10	6	0.77	0.41	0.25	2.8	0.78	0.14	2.04	1.67	0.1	2.58	0.29	258	0.112403	0.467066	5.9	-0.625	7.8	-0.111111	8.9	0	9	-0.545455	11.2	0.230769	57.5	64	70	76	81	17.845	0.629994	19.043	1.24498	18.1633	0.688047	15.5817	-0.870202	17.0706	0.746591	1	0	0
81	1	38	3800	50	10	10	7	0.84	0.17	0.46	3.1	1.04	0.12	12.88	0.52	0.01	1.64	0.17	335	0.103659	2	6.8	0.5	8.5	0.666667	9.7	0.8	10.5	0.818182	13	1.61538	60.3	66.5	74.5	77	86.5	18.7014	1.20094	19.221	1.37213	17.4767	0.197636	17.7096	0.649688	17.3745	0.980348	1	0	0
82	1	39	3500	50	10	10	4	0.66	0.16	0.21	3.1	0.7	0.16	3.02	0.52	0.12	1.31	0.2	269	0.152672	1.34615	7.2	1	8.5	0.666667	10.3	1.4	10.5	0.818182	11.7	0.615385	63	69	73.5	75	81	18.1406	0.82706	17.8534	0.39528	19.0661	1.33295	18.6667	1.33333	17.8326	1.33281	0	1	1
83	1	40	3650	51	10	10	21	0.96	0.26	0.71	3	0.93	0.19	12.09	0.62	0.02	1.75	0.45	454	0.257143	1.5	7.3	1.125	9	1.22222	10	1.1	12	2.18182	14	2.38462	63	67.5	72	78	85	18.3925	0.995028	19.7531	1.7522	19.2901	1.49295	19.7239	2.08848	19.3772	2.52089	1	1	1
84	1	38	3000	49	10	10	6	0.62	0.18	0.41	3.3	0.58	0.18	6.82	0.54	0.01	1.24	0.27	319	0.217742	1.07407	6.7	0.375	9.5	1.77778	10	1.1	10.5	0.818182	11.8	0.692308	62.6	69	73	79	85	17.0972	0.131497	19.9538	1.89557	18.7652	1.11803	16.8242	0.0173049	16.3322	0.1786	1	0	0
85	1	39	3300	50	9	9	6	0.87	0.2	0.24	3.4	0.93	0.17	1.88	0.48	0.01	1.65	0.53	220	0.321212	1.9375	6.6	0.25	7.9	0	9.5	0.6	10.3	0.636364	11	0.0769231	60.5	67	72	75.5	81.5	18.0316	0.75437	17.5986	0.213267	18.3256	0.804012	18.0694	0.906702	16.5607	0.354349	0	0	0
86	1	39	3850	50	10	10	10	0.87	0.13	0.22	3	0.94	0.1	3.57	0.34	0.01	1.4	0.26	284	0.185714	2.76471	7.2	1	9.5	1.77778	10	1.1	11.3	1.54545	14	2.38462	65	69	73	76	87	17.0414	0.0942801	19.9538	1.89557	18.7652	1.11803	19.5637	1.97408	18.4965	1.84346	1	1	1
87	1	39	3100	50	10	10	12	0.72	0.08	0.28	2.9	0.64	0.11	3.28	0.35	0.01	1.17	0.39	162	0.333333	1.82857	7	0.75	8.5	0.666667	10.2	1.3	10.5	0.818182	11.7	0.615385	60.5	68	71.5	75	81	19.1244	1.48292	18.3824	0.773109	19.9521	1.96577	18.6667	1.33333	17.8326	1.33281	0	1	1
88	1	39	4400	51	10	10	10	0.79	0.14	0.5	3.2	0.87	0.12	4.93	0.49	0.01	1.42	0.14	214	0.0985915	1.77551	8	2	9.3	1.55556	11	2.1	11.9	2.09091	12.8	1.46154	65	71	75	79	85	18.9349	1.35661	18.4487	0.820515	19.5556	1.68254	19.0675	1.61961	17.7163	1.24328	0	1	1
89	1	41	3350	50	10	10	16	0.66	0.13	0.39	2.9	0.58	0.13	2.32	0.29	0.02	1	0.28	249	0.28	2	7	0.75	8.8	1	9	0.1	10	0.363636	11.2	0.230769	65.5	72	73	77	83	16.3161	-0.38929	16.9753	-0.231922	16.8887	-0.222341	16.8663	0.0473219	16.2578	0.121386	0	0	0
90	1	39	2900	50	10	10	6	0.76	0.24	0.36	2.4	0.63	0.17	6.11	0.55	0.02	1.28	0.22	317	0.171875	1.14545	6	-0.5	7.6	-0.333333	8	-0.9	8.4	-1.09091	10	-0.692308	61	64	71	71.7	81	16.1247	-0.516868	18.5547	0.896205	15.8699	-0.950095	16.3396	-0.328869	15.2416	-0.660324	0	0	0
91	1	41	3500	50	10	10	12	0.75	0.2	0.22	2.9	0.77	0.12	1.43	0.51	0.04	1.43	0.32	249	0.223776	1.5098	7.3	1.125	8.2	0.333333	9.6	0.7	10.5	0.818182	12	0.846154	69	70	72	76	83	15.3329	-1.04472	16.7347	-0.40379	18.5185	0.941799	18.1787	0.984765	17.4191	1.01467	0	0	0
92	1	39	3400	50	10	10	8	0.94	0.24	0.3	3	1.02	0.13	6	0.5	0.01	1.67	0.34	271	0.203593	2.04	6.5	0.125	8	0.111111	9.6	0.7	9.3	-0.272727	10.5	-0.307692	62.5	67.2	71	74.5	81.5	16.64	-0.173333	17.7154	0.296728	19.0438	1.31703	16.756	-0.0314272	15.8079	-0.224695	0	0	0
93	1	39	3100	50	10	10	12	0.68	0.12	0.23	2.7	0.79	0.12	2.11	0.54	0.02	1.48	0.34	198	0.22973	1.46296	6.5	0.125	8	0.111111	9	0.1	9.5	-0.0909091	10.7	-0.153846	62	66.5	72	75	81	16.9095	0.00631287	18.0903	0.564528	17.3611	0.115079	16.8889	0.0634921	16.3085	0.160377	0	0	0
94	1	40	3400	50	10	10	12	1.05	0.33	0.29	3.1	1.32	0.49	2.47	1.24	0.05	2.71	0.34	298	0.125461	1.06452	6.9	0.625	8.5	0.666667	8.7	-0.2	10	0.363636	11.2	0.230769	62.1	68	72.5	74.5	81	17.8923	0.661526	18.3824	0.773109	16.5517	-0.463054	18.0172	0.869433	17.0706	0.746591	0	0	0
95	1	39	4000	51	10	10	11	0.89	0.16	0.44	2.7	1.09	0.12	10.05	0.94	0.04	2.13	0.21	387	0.0985915	1.15957	7.6	1.5	9	1.22222	11.8	2.9	12.5	2.63636	15	3.15385	65	71	73	78.5	86	17.9882	0.725444	17.8536	0.395429	22.143	3.53071	20.2848	2.48914	20.2812	3.21633	0	1	1
96	1	38	3200	50	10	10	4	0.72	0.19	0.39	2.7	0.37	0.45	4	0.38	0.01	0.93	0.4	374	0.430108	0.973684	7	0.75	9	1.22222	10.2	1.3	11.7	1.90909	13	1.61538	60.5	68	71.5	75	80	19.1244	1.48292	19.4637	1.54548	19.9521	1.96577	20.8	2.85714	20.3125	3.24038	1	1	1
97	1	38	2800	49	10	10	10	0.98	0.29	0.35	3	0.92	0.26	7.58	0.8	0.02	2.07	0.78	241	0.376812	1.15	6	-0.5	8.5	0.666667	8.9	0	9.7	0.0909091	11.4	0.384615	61.2	67	69.5	72.5	80	16.0195	-0.587014	18.9352	1.16798	18.4255	0.875391	18.4542	1.18159	17.8125	1.31731	1	1	1
98	1	37	3250	50	10	10	6	0.8	0.11	0.2	2.9	0.87	0.15	2.26	0.85	0.02	1.8	0.17	240	0.0944444	1.02353	7.6	1.5	9.6	1.88889	9.8	0.9	10	0.363636	12.9	1.53846	61.5	65	70	73	81.5	20.0939	2.12924	22.7219	3.87278	20	2	18.7652	1.40375	19.4211	2.55472	1	1	1
99	1	39	3850	50	10	10	7	0.74	0.17	0.46	2.7	0.69	0.15	9.37	0.63	0.02	1.42	0.21	275	0.147887	1.09524	8	2	9.5	1.77778	9.7	0.8	10.3	0.636364	11.5	0.461538	63	70	72	76	82	20.1562	2.17081	19.3878	1.49125	18.7114	1.07959	17.8324	0.737436	17.1029	0.771473	1	0	0
100	1	39	3850	51	10	10	7	0.85	0.2	0.28	2.9	0.91	0.16	2.66	0.7	0.06	1.72	0.24	260	0.139535	1.3	6.5	0.125	7.8	-0.111111	9	0.1	10	0.363636	11.5	0.461538	62	65.3	69	74	79	16.9095	0.00631287	18.2923	0.708783	18.9036	1.21685	18.2615	1.04393	18.4265	1.78964	0	0	1
101	1	36	3100	50	9	9	7	1.06	0.21	0.59	2.6	1.28	0.12	13.58	0.67	0.02	2.07	0.26	321	0.125604	1.91045	7.8	1.75	9	1.22222	11	2.1	12.3	2.45455	13.5	2	66	70.5	76.5	79	84	17.9063	0.670891	18.1077	0.576958	18.7962	1.14014	19.7084	2.07741	19.1327	2.33281	0	1	1
102	1	40	3500	50	9	10	8	0.71	0.23	0.39	2.4	0.74	0.1	5.62	0.45	0.01	1.25	0.14	384	0.112	1.64444	6	-0.5	7.2	-0.777778	8	-0.9	9	-0.545455	9.5	-1.07692	59	64.9	66	73.5	74	17.2364	0.224284	17.094	-0.14716	18.3655	0.832481	16.6597	-0.100196	17.3484	0.96033	0	0	0
103	1	42	3500	50	10	10	6	0.93	0.13	0.87	2.7	1.21	0.16	23.83	0.68	0.02	1.94	0.11	228	0.056701	1.77941	7.8	1.75	8.7	0.888889	9.5	0.6	11	1.27273	12.5	1.23077	64	65	69	70	76	19.043	1.42865	20.5917	2.35123	19.9538	1.96699	22.449	4.03499	21.6413	4.26252	1	1	1
104	1	39	3250	50	10	10	6	0.87	0.2	0.27	2.5	0.81	0.1	5.01	0.69	0.02	1.68	0.4	236	0.238095	1.17391	7	0.75	8.3	0.444444	8.8	-0.1	9.5	-0.0909091	10.5	-0.307692	62	67.5	70	75	79	18.2102	0.873465	18.2167	0.654811	17.9592	0.542274	16.8889	0.0634921	16.8242	0.557098	0	0	0
105	1	40	3650	50	10	10	7	0.9	0.21	0.39	2.9	0.81	0.11	4.17	0.77	0.02	1.73	0.32	293	0.184971	1.05195	8	2	9.4	1.66667	11	2.1	11.9	2.09091	12.9	1.53846	65	71	74	78	86	18.9349	1.35661	18.6471	0.96221	20.0877	2.06261	19.5595	1.97107	17.4419	1.0322	0	1	0
106	1	39	2900	49	10	10	7	0.78	0.18	0.24	2.3	0.75	0.12	4.78	0.6	0.01	1.47	0.26	362	0.176871	1.25	6.8	0.5	8.7	0.888889	9.5	0.6	10.5	0.818182	11.8	0.692308	62	67.5	71.5	75	79	17.6899	0.526604	19.0947	1.28189	18.5828	0.987726	18.6667	1.33333	18.9072	2.1594	1	1	1
107	1	38	3800	51	10	10	12	0.8	0.25	0.38	2.5	0.87	0.12	7.44	1.11	0.02	2.1	0.27	405	0.128571	0.783784	6.5	0.125	9	1.22222	10	1.1	11	1.27273	14	2.38462	63	67.5	72.3	73.5	77	16.3769	-0.348719	19.7531	1.7522	19.1304	1.37884	20.3619	2.5442	23.6128	5.77904	1	1	1
108	1	40	3800	51	10	10	12	0.91	0.2	0.47	2.9	0.89	0.11	9.58	0.66	0.01	1.65	0.21	324	0.127273	1.34848	6.5	0.125	9.5	1.77778	9.2	0.3	10	0.363636	12.3	1.07692	62.5	67	71.5	75	81	16.64	-0.173333	21.1628	2.75917	17.996	0.568564	17.7778	0.698413	18.7471	2.03626	1	0	1
109	1	39	3700	50	10	10	9	0.87	0.17	0.21	2.5	0.87	0.13	1.37	0.62	0.03	1.64	0.33	343	0.20122	1.40323	6.3	-0.125	8.3	0.444444	9.2	0.3	9.5	-0.0909091	11	0.0769231	62.4	68	71	77	78	16.1797	-0.480178	17.9498	0.464162	18.2503	0.750248	16.0229	-0.555044	18.0802	1.52324	0	0	1
110	1	40	3300	50	10	10	10	1.06	0.19	0.27	3.1	1.08	0.13	5.11	0.76	0.01	2.14	0.65	393	0.303738	1.42105	7.5	1.375	10	2.33333	10.7	1.8	11.5	1.72727	12.4	1.15385	64	70	73	76	84	18.3105	0.940365	20.4082	2.22012	20.0788	2.0563	19.91	2.22141	17.5737	1.13361	1	1	1
111	1	42	3800	50	10	10	9	0.81	0.16	0.23	2.9	0.79	0.1	3.97	0.57	0.02	1.55	0.42	291	0.270968	1.38596	7	0.75	8.5	0.666667	9.5	0.6	11.5	1.72727	11	0.0769231	61.8	67.5	70.5	76	80	18.3283	0.952169	18.6557	0.968352	19.1137	1.36695	19.91	2.22141	17.1875	0.836538	0	1	0
112	1	39	3450	50	10	10	6	0.66	0.15	0.4	2.5	0.56	0.14	6.61	0.41	0.01	1.06	0.2	349	0.188679	1.36585	7.1	0.875	8.8	1	10	1.1	11	1.27273	12.3	1.07692	60.5	66.5	69.5	73.5	80	19.3976	1.66505	19.8994	1.85669	20.7029	2.50204	20.3619	2.5442	19.2188	2.39904	1	1	1
113	1	39	3800	50	10	10	17	0.7	0.17	0.29	2.9	0.62	0.11	2.43	0.63	0.01	1.35	0.23	360	0.17037	0.984127	6.8	0.5	8.1	0.222222	8.6	-0.3	9.5	-0.0909091	10.9	0	62	65	68.3	71	80	17.6899	0.526604	19.1716	1.33686	18.4356	0.882564	18.8455	1.46105	17.0312	0.716346	1	1	0
114	1	39	3300	50	10	10	4	1.05	0.07	0.33	2.8	1.28	0.13	7.45	0.68	0.02	2.09	0.28	258	0.133971	1.88235	6.8	0.5	8	0.111111	9.5	0.6	10.8	1.09091	12	0.846154	65.5	68	71.5	76	82	15.8499	-0.700072	17.301	0.000741473	18.5828	0.987726	18.6981	1.35576	17.8465	1.34348	0	1	1
115	1	40	3400	50	10	10	6	0.69	0.09	0.37	2.8	0.71	0.11	4.53	0.26	0.01	1.05	0.18	302	0.171429	2.73077	5.3	-1.375	9	1.22222	9	0.1	10	0.363636	11	0.0769231	61	66.5	69	73.5	81.5	14.2435	-1.77101	20.3516	2.17974	18.9036	1.21685	18.5108	1.222	16.5607	0.354349	1	1	0
116	1	37	3150	49	10	10	2	0.59	0.24	0.61	2.9	0.38	0.14	7.87	0.56	0.01	1.14	0.44	291	0.385965	0.678571	7.5	1.375	10	2.33333	10.5	1.6	12	2.18182	13	1.61538	68.5	68.8	75	81	85	15.9838	-0.610798	21.1263	2.73306	18.6667	1.04762	18.2899	1.06421	17.9931	1.45622	1	0	1
117	1	37	3000	50	10	10	11	0.99	0.22	0.12	3.2	1.39	0.1	0.3	0.95	0.02	2.53	0.41	266	0.162055	1.46316	6.2	-0.25	7.5	-0.444444	9	0.1	10.3	0.636364	11	0.0769231	60	67.5	72	73	83	17.2222	0.214815	16.4609	-0.599353	17.3611	0.115079	19.3282	1.80586	15.9675	-0.101935	0	1	0
118	1	39	3700	50	10	10	37	0.71	0.1	0.31	2.5	0.74	0.11	4.73	0.53	0.01	1.32	0.11	301	0.0833333	1.39623	7.3	1.125	9.6	1.88889	10.5	1.6	11.5	1.72727	12.2	1	62	69	69.5	76	81.5	18.9906	1.39376	20.1638	2.04559	21.738	3.24143	19.91	2.22141	18.3673	1.74405	1	1	1
119	1	39	3450	50	8		10	1.18	0.14	0.34	4.2	0.97	0.16	3.48	0.67	0.01	1.79	0.34	492	0.189944	1.44776	7	0.75	9	1.22222	10	1.1	11.2	1.45455	12.3	1.07692	62	69	75	79	85	18.2102	0.873465	18.9036	1.14542	17.7778	0.412698	17.9458	0.818459	17.0242	0.71094	1	0	0
120	1	38	2950	50	10	10	7	0.71	0.12	0.4	2.9	0.64	0.1	5.88	0.64	0.01	1.38	0.21	336	0.152174	1	6.5	0.125	8	0.111111	8.2	-0.7	9.5	-0.0909091	10.5	-0.307692	60	67	69	73.5	77	18.0556	0.77037	17.8213	0.372386	17.2233	0.0166232	17.5853	0.560904	17.7096	1.23813	0	0	1
121	1	40	3700	51	9	9	6	0.82	0.01	0.38	2.6	0.76	0.12	2.34	0.49	0	1.3	0.1	241	0.0769231	1.55102	8.5	2.625	10.6	3	12	3.1	13.3	3.36364	14.3	2.61538	65	71	76	80	86	20.1183	2.14556	21.0276	2.66255	20.7756	2.55402	20.7812	2.84375	19.3348	2.48829	1	1	1
122	1	40	3600	50	9	9	9	0.7	0.14	0.47	2.4	0.53	0.14	10.35	0.79	0.01	1.49	0.38	279	0.255034	0.670886	7	0.75	8.5	0.666667	9.3	0.4	10.8	1.09091	11.5	0.461538	63	71.5	73	77	83	17.6367	0.491123	16.6267	-0.480907	17.4517	0.179771	18.2156	1.01111	16.6933	0.456369	0	0	0
123	1	35	2700	48	10	10	8	0.87	0.07	0.66	2.5	0.96	0.15	18.13	0.64	0.06	1.71	0.25	353	0.146199	1.5	6.5	0.125	8.5	0.666667	9.6	0.7	11.5	1.72727	11.7	0.615385	60	64	69.5	76	80	18.0556	0.77037	20.752	2.46568	19.8747	1.91053	19.91	2.22141	18.2812	1.67788	1	1	1
124	1	38	3300	50	10	10	6	0.71	0.19	0.24	2.8	0.71	0.15	1.68	1.16	0.01	2.02	0.34	272	0.168317	0.612069	6.8	0.5	8.7	0.888889	10.5	1.6	12	2.18182	12.2	1	62.5	69.7	72	78.5	88	17.408	0.338667	17.9083	0.43448	20.2546	2.18188	19.4734	1.90958	15.7541	-0.266052	0	1	0
125	1	38	2960	50	10	10	7	1.01	0.25	0.21	3.1	1.07	0.13	0.92	1.2	0.01	2.43	0.36	203	0.148148	0.891667	6.5	0.125	8.6	0.777778	8.6	-0.3	9	-0.545455	11.3	0.307692	61	64	72	74.5	81.5	17.4684	0.378948	20.9961	2.64007	16.5895	-0.436067	16.2155	-0.41751	17.0123	0.701775	1	0	0
126	1	39	3710	50	8	10	5	0.73	0.15	0.43	5.5	0.62	0.17	7.06	0.51	0.01	1.28	0.33	437	0.257812	1.21569	6.9	0.625	7.7	-0.222222	9.8	0.9	9.9	0.272727	11	0.0769231	63.5	68	74	77	83	17.112	0.141356	16.6522	-0.462679	17.8963	0.497339	16.6976	-0.0731513	15.9675	-0.101935	0	0	0
127	1	39	3020	50	6	9	7	0.87	0.23	0.34	3.1	0.74	0.17	4.04	0.67	0.02	1.64	0.5	286	0.304878	1.10448	6.8	0.5	8.3	0.444444	9	0.1	9.4	-0.181818	11.7	0.615385	62	66	74	76	80	17.6899	0.526604	19.0542	1.25298	16.4354	-0.546176	16.2742	-0.375544	18.2812	1.67788	1	0	1
128	1	38	3220	50	8	10	6	0.93	0.17	0.24	3.6	1.18	0.13	5.59	0.75	0.01	2	0.16	229	0.08	1.57333	5.8	-0.75	7	-1	7.9	-1	9	-0.545455	9.8	-0.846154	59	65	70	73	76	16.6619	-0.158747	16.568	-0.522823	16.1224	-0.769679	16.8887	0.0633729	16.9668	0.666738	0	0	0
129	1	37	2940	50	10	10	6	0.69	0.16	0.36	3.3	0.61	0.12	4.12	0.77	0	1.47	0.19	319	0.129252	0.792208	6.8	0.5	8	0.111111	9.6	0.7	10.5	0.818182	11	0.0769231	61	67	74	77	82	18.2747	0.916438	17.8213	0.372386	17.531	0.23646	17.7096	0.649688	16.3593	0.199469	0	0	0
130	1	41	3040	50	10	10	9	0.66	0.13	0.47	3.1	0.47	0.1	8.69	0.64	0.02	1.31	0.43	324	0.328244	0.734375	5.8	-0.75	6.8	-1.22222	7.8	-1.1	8.5	-1	8.8	-1.61538	60	66	70	74	78	16.1111	-0.525926	15.6107	-1.20668	15.9184	-0.915452	15.5223	-0.912658	14.4642	-1.25833	0	0	0
131	1	40	3000	50	10	10	7	0.66	0.19	0.44	3.6	0.49	0.11	3.35	0.67	0.01	1.31	0.32	312	0.244275	0.731343	6	-0.5	6.5	-1.55556	7.8	-1.1	8.8	-0.727273	9.7	-0.923077	60	64	70	75	81	16.6667	-0.155556	15.8691	-1.02204	15.9184	-0.915452	15.6444	-0.825397	14.7843	-1.01205	0	0	0
132	1	39	3315	50	10	10	13	0.97	0.14	0.289	2.8	0.83	0.11	1.44	0.66	0.02	1.71	0.48	296	0.280702	1.25758	6.7	0.375	8.8	1	10.2	1.3	10.6	0.909091	12.5	1.23077	63	69	72	76	85	16.8808	-0.0127824	18.4835	0.845366	19.6759	1.76852	18.3518	1.10843	17.301	0.923875	0	1	0
133	1	41	3450	50	10	10	9	0.82	0.17	0.378	2.3	0.82	0.1	13.76	0.86	0.02	1.75	0.16	246	0.0914286	0.953488	6.6	0.25	8.2	0.333333	9.3	0.4	10.6	0.909091	11.1	0.153846	63	68	73	75	81	16.6289	-0.180751	17.7336	0.309689	17.4517	0.179771	18.8444	1.46032	16.9182	0.629348	0	1	0
134	1	40	3290	50	10	10	12	0.84	0.03	0.198	3.7	0.71	0.1	1.59	0.68	0.02	1.52	0.28	288	0.184211	1.04412	7	0.75	8.8	1	10	1.1	10.8	1.09091	11.5	0.461538	63	72	74.5	79	84	17.6367	0.491123	16.9753	-0.231922	18.0172	0.583719	17.3049	0.360656	16.2982	0.152451	0	0	0
135	1	40	3385	50	10	10	11	1.06	0.21	0.445	2.4	0.91	0.1	6.95	0.8	0.06	1.88	0.37	358	0.196809	1.1375	6.9	0.625	8.6	0.777778	9.8	0.9	10.2	0.545455	11	0.0769231	63	69	73	77	83	17.3847	0.323154	18.0634	0.545309	18.3899	0.849958	17.2036	0.288268	15.9675	-0.101935	0	0	0
136	1	39	3470	50	9	10	8	0.71	0.08	0.524	2.8	0.58	0.14	12.54	0.61	0.01	1.28	0.2	371	0.15625	0.95082	7.1	0.875	8.8	1	10.6	1.7	10.4	0.727273	11.8	0.692308	65	71	75	77	84.5	16.8047	-0.0635108	17.4569	0.112038	18.8444	1.1746	17.5409	0.529215	16.526	0.327717	0	0	0
137	1	39	3100	50	10	10	5	0.9	0.09	0.387	3.1	0.84	0.1	5.37	0.52	0.01	1.47	0.24	236	0.163265	1.61538	6.5	0.125	8.5	0.666667	10	1.1	10.2	0.545455	10.2	-0.538462	62	69	74	77	79	16.9095	0.00631287	17.8534	0.39528	18.2615	0.758218	17.2036	0.288268	16.3435	0.187334	0	0	0
138	1	38	2890	49	10	10	8	0.8	0.19	0.325	2.9	0.68	0.1	3.56	0.87	0.05	1.7	0.33	447	0.194118	0.781609	6.2	-0.25	8	0.111111	9	0.1	10	0.363636	11.2	0.230769	60	68	71	75	82	17.2222	0.214815	17.301	0.000741473	17.8536	0.466857	17.7778	0.698413	16.6568	0.428271	0	0	0
139	1	37	2800	49	10	10	9	0.99	0.2	0.321	2.7	1.01	0.11	6.47	0.98	0.01	2.1	0.24	327	0.114286	1.03061	6.3	-0.125	7.4	-0.555556	9	0.1	9.7	0.0909091	9.8	-0.846154	62	66	72	75	79	16.3892	-0.340548	16.9881	-0.222813	17.3611	0.115079	17.2444	0.31746	15.7026	-0.305683	0	0	0
140	1	39	3530	50	9	10	8	0.7	0.13	0.333	2.8	0.52	0.1	6.22	0.59	0.03	1.21	0.23	307	0.190083	0.881356	6.7	0.375	9.3	1.55556	10.5	1.6	11.3	1.54545	12.3	1.07692	66	71	75	82	87	15.3811	-1.01261	18.4487	0.820515	18.6667	1.04762	16.8055	0.00390924	16.2505	0.115766	0	0	0
141	1	39	3500	51	10	10	7	0.76	0.19	0.378	2.8	0.65	0.14	5.07	0.52	0.01	1.27	0.23	290	0.181102	1.25	7.8	1.75	9.4	1.66667	10.5	1.6	10.6	0.909091	12	0.846154	63.9	69.2	74	76.5	82.6	19.1026	1.46841	19.6298	1.66414	19.1746	1.41041	18.1127	0.937637	17.5882	1.14476	1	0	1
142	1	38	3250	48	10	10	8	1.08	0.2	0.389	2.6	0.75	0.18	5.65	0.95	0.01	1.85	0.33	393	0.178378	0.789474	7.4	1.25	9.6	1.88889	10.4	1.5	10.95	1.22727	13.2	1.76923	62.5	69.2	76	78	84	18.944	1.36267	20.0474	1.96246	18.0055	0.575386	17.998	0.855734	18.7075	2.00576	1	0	1
143	1	40	3350	51	10	10	5	0.77	0.17	0.43	3.2	0.74	0.12	7.52	0.33	0.02	1.16	0.19	337	0.163793	2.24242	6.5	0.125	8.3	0.444444	9	0.1	10	0.363636	10.85	-0.0384615	60	65.6	70.3	72	81.6	18.0556	0.77037	19.2873	1.41947	18.2109	0.722085	19.2901	1.77866	16.2948	0.149857	1	1	0
144	1	39	3550	49	10	10	7	0.87	0.27	0.182	2.5	0.78	0.12	0.88	1	0.01	1.89	0.25	311	0.132275	0.78	7.05	0.8125	8.2	0.333333	9.6	0.7	9.8	0.181818	11	0.0769231	62	69	71.7	75.5	82.2	18.3403	0.96018	17.2233	-0.0548054	18.6738	1.05272	17.1922	0.280163	16.2798	0.138307	0	0	0
145	1	38	3750	50	10	10	4	1.03	0.16	0.65	3.1	1.07	0.32	15.71	0.76	0.04	1.94	0.24	339	0.123711	1.40789	8	2	10.5	2.88889	11.5	2.6	11.6	1.81818	13.65	2.11538	65	69.2	76.4	79.5	86.5	18.9349	1.35661	21.9269	3.30492	19.702	1.78717	18.3537	1.10979	18.2432	1.6486	1	1	1
146	1	39	3200	50	10	10	6	0.74	0.3	0.26	3.4	0.77	0.14	1.42	1.04	0.01	2.01	0.43	297	0.21393	0.740385	7	0.75	8.8	1	10.2	1.3	10.8	1.09091	11.25	0.269231	60.4	66	71	74	81	19.1878	1.52517	20.202	2.07287	20.2341	2.1672	19.7224	2.08745	17.1468	0.805213	1	1	0
147	1	39	3750	50	10	10	6	0.85	0.18	0.26	3	0.82	0.2	6.49	0.58	0.03	1.48	0.17	191	0.114865	1.41379	6.8	0.5	8.4	0.555556	9.25	0.35	9.6	0	11.3	0.307692	64.5	69	73.5	76.4	84	16.3452	-0.369886	17.6434	0.245252	17.1225	-0.0553605	16.4469	-0.252202	16.0147	-0.0655852	0	0	0
148	1	38	3500	53	10	10	3	0.73	0.23	0.51	3	0.8	0.14	6.88	0.74	0.03	1.65	0.24	308	0.145455	1.08108	7	0.75	9.1	1.33333	10.6	1.7	11.3	1.54545	13.6	2.07692	63	69	73.5	78	84.3	17.6367	0.491123	19.1136	1.29545	19.6215	1.72961	18.5733	1.26665	19.1374	2.33649	1	1	1
149	1	38	3400	50	9	10	8	0.81	0.21	0.21	2.7	0.8	0.18	3.01	0.73	0.01	1.65	0.26	263	0.157576	1.09589	6.6	0.25	8.6	0.777778	9.75	0.85	11.7	1.90909	12.5	1.23077	62.6	68.3	74.5	80	87	16.8421	-0.0386251	18.4356	0.811136	17.5668	0.261983	18.2812	1.05804	16.5147	0.319024	0	0	0
150	1	40	3500	50	10	10	9	0.86	0.2	0.15	2.8	0.8	0.11	0.74	0.64	0.02	1.58	0.31	234	0.196203	1.25	6.6	0.25	8.5	0.666667	9.55	0.65	10.4	0.727273	11.52	0.476923	63.2	68.5	73	77	83	16.5238	-0.250804	18.115	0.582126	17.9208	0.514865	17.5409	0.529215	16.7223	0.478701	0	0	0
151	1	38	3500	51	10	10	5	0.81	0.27	0.37	3	0.87	0.11	7.55	1.04	0.02	2.01	0.22	332	0.109453	0.836538	7.2	1	9.3	1.55556	10.2	1.3	10.8	1.09091	11.9	0.769231	63.5	68	73	79	85.5	17.856	0.637357	20.1125	2.0089	19.1406	1.38611	17.3049	0.360656	16.2785	0.137318	1	0	0
152	1	40	3050	50	10	10	4	0.88	0.23	0.45	3.1	0.71	0.14	6.72	0.52	0.01	1.46	0.51	445	0.349315	1.36538	7.4	1.25	9	1.22222	10.3	1.4	10.8	1.09091	12.4	1.15385	63.5	68.4	74.5	78	84.5	18.352	0.968024	19.2367	1.38335	18.5577	0.969802	17.7515	0.679628	17.3663	0.974107	1	0	0
153	1	37	3500	50	10	10	13	1.11	0.47	0.04	5.1	1.21	0.15	0.2	1.73	0.02	3.58	1.41	318	0.393855	0.699422	7	0.75	8.5	0.666667	9.4	0.5	10.6	0.909091	11.9	0.769231	62.2	68.5	72.5	78.5	85.5	18.0933	0.795519	18.115	0.582126	17.8835	0.488194	17.2015	0.286792	16.2785	0.137318	0	0	0
154	1	38	3350	50	10	10	7	0.8	0.13	0.4	2.9	0.9	0.15	9.51	0.41	0.01	1.39	0.18	215	0.129496	2.19512	7	0.75	9.3	1.55556	10	1.1	11.05	1.31818	13.2	1.76923	60	69.5	73	77.3	85	19.4444	1.6963	19.2537	1.39547	18.7652	1.11803	18.4928	1.20916	18.2699	1.66915	1	1	1
155	1	40	3300	50	10	10	7	0.83	0.25	0.52	2.7	0.62	0.15	3.34	0.58	0.01	1.45	0.55	581	0.37931	1.06897	6.9	0.625	8.1	0.222222	8.4	-0.5	9.2	-0.363636	10.5	-0.307692	63	66.5	71	74	81.2	17.3847	0.323154	18.3165	0.726048	16.6634	-0.383314	16.8006	0.000417406	15.9249	-0.134677	0	0	0
156	1	38	3750	50	10	10	12	0.64	0.16	0.57	2.7	0.57	0.12	8.55	0.69	0.02	1.37	0.24	384	0.175182	0.826087	6.9	0.625	9.01	1.23333	9.8	0.9	10.1	0.454545	11.95	0.807692	64	70.2	76	79	84.5	16.8457	-0.0361979	18.2831	0.702236	16.9668	-0.166601	16.1833	-0.440497	16.7361	0.489314	0	0	0
157	1	38	3100	48	10	10	10	0.73	0.2	0.44	2.6	0.8	0.14	6.82	0.51	0.01	1.42	0.24	239	0.169014	1.56863	6.05	-0.4375	7.8	-0.111111	8.6	-0.3	9.3	-0.272727	10.5	-0.307692	61.5	65.6	70.5	74	79.8	15.9958	-0.60282	18.1254	0.589551	17.303	0.0735375	16.9832	0.130857	16.4886	0.298915	0	0	0
158	1	39	3950	51	10	10	7	0.72	0.16	0.81	2.8	0.73	0.15	16.69	0.4	0.02	1.25	0.27	363	0.216	1.825	6.25	-0.1875	7.7	-0.222222	8.4	-0.5	9.5	-0.0909091	10.5	-0.307692	62	69	73.5	78	82.2	16.2591	-0.427263	16.1731	-0.804948	15.5491	-1.17923	15.6147	-0.846623	15.5398	-0.430917	0	0	0
159	1	38	3000	48	10	10	7	0.8	0.19	0.28	2.8	0.85	0.15	3.31	0.87	0.03	1.81	0.2	299	0.110497	0.977011	6.5	0.125	7.8	-0.111111	8.6	-0.3	9	-0.545455	10.4	-0.384615	58	64.5	67	72	78.3	19.3222	1.61482	18.7489	1.03491	19.1579	1.39853	17.3611	0.400794	16.9633	0.664061	0	0	0
160	1	39	3000	50	10	10	10	0.96	0.22	0.02	2.9	0.98	0.1	0.2	0.88	0.01	2.04	0.39	322	0.191176	1.11364	6.8	0.5	8	0.111111	8.5	-0.4	9.3	-0.272727	11	0.0769231	61	67.2	80	74.5	79	18.2747	0.916438	17.7154	0.296728	13.2812	-2.79911	16.756	-0.0314272	17.6254	1.17337	0	0	1
161	1	38	3500	50	10	10	6	0.82	0.18	0.31	3	0.8	0.1	5.33	0.69	0.05	1.56	0.15	311	0.0961538	1.15942	7.75	1.6875	9.7	2	10.75	1.85	12.2	2.36364	12.8	1.46154	64	71	77	81.1	87	18.9209	1.34727	19.2422	1.3873	18.1312	0.665157	18.5489	1.24921	16.9111	0.623911	1	1	0
162	1	36	3000	49	10	10	4	0.79	0.19	0.19	2.5	1.04	0.12	3.3	0.68	0.02	1.82	0.22	307	0.120879	1.52941	7.15	0.9375	9	1.22222	10	1.1	10.9	1.18182	12.5	1.23077	60	67	72.5	76	84	19.8611	1.97407	20.049	1.96358	19.025	1.30355	18.8712	1.47942	17.7154	1.24263	1	1	1
163	1	38	3900	53	10	10	7	0.71	0.22	0.56	3.2	0.77	0.15	8.21	0.74	0.02	1.6	0.2	316	0.125	1.04054	7.3	1.125	8.8	1	9.6	0.7	11.1	1.36364	13	1.61538	63.3	67.5	73.6	77.5	84.4	18.2186	0.879079	19.3141	1.43866	17.7221	0.372941	18.4807	1.20054	18.2498	1.6537	1	1	1
164	1	38	3500	49	10	10	7	0.84	0.24	0.25	2.8	0.84	0.1	2.88	0.8	0.01	1.79	0.33	266	0.184358	1.05	6.7	0.375	8	0.111111	8.1	-0.8	8.5	-1	9.65	-0.961538	61	65.5	65	71.5	78	18.0059	0.737275	18.6469	0.962094	19.1716	1.40828	16.6267	-0.123764	15.8613	-0.183634	0	0	0
165	1	39	3350	50	10	10	9	0.88	0.18	0.23	2.8	1.23	0.1	6.51	0.64	0.01	1.94	0.16	205	0.0824742	1.92188	7.55	1.4375	9	1.22222	10	1.1	10.5	0.818182	11.3	0.307692	61	67.5	70.5	75	81.5	20.2902	2.26016	19.7531	1.7522	20.1197	2.08551	18.6667	1.33333	17.0123	0.701775	1	1	0
166	1	38	3000	50	10	10	7	0.73	0.22	0.39	3	0.58	0.97	6.01	0.76	0.03	1.53	0.41	348	0.267974	0.763158	6.55	0.1875	8	0.111111	9.4	0.5	10.2	0.545455	11.3	0.307692	61.4	65.5	72.2	75.3	81.5	17.3742	0.316126	18.6469	0.962094	18.0324	0.594569	17.9891	0.84938	17.0123	0.701775	0	0	0
167	1	40	3850	52	10	10	8	0.88	0.16	0.37	3	0.97	0.22	7.03	0.66	0.03	1.77	0.31	303	0.175141	1.4697	7.5	1.375	9.4	1.66667	10.1	1.2	11.1	1.36364	12.7	1.38462	64.5	69	74.5	80	84.5	18.0278	0.751842	19.7438	1.74554	18.1974	0.712413	17.3438	0.388393	17.7865	1.2973	1	0	1
168	1	38	3400	50	10	10	15	0.78	0.18	0.16	2.8	0.68	0.23	1.28	0.66	0.01	1.5	0.36	282	0.24	1.0303	7.3	1.125	9	1.22222	9.6	0.7	10.4	0.727273	12.2	1	63.4	69.5	74	77.6	84	18.1612	0.840795	18.6326	0.95184	17.531	0.23646	17.2707	0.336213	17.2902	0.915576	0	0	0
169	1	38	3500	50	10	10	7	0.69	0.22	0.4	2.4	0.63	0.1	6.72	0.73	0.01	1.47	0.25	276	0.170068	0.863014	7.5	1.375	9.1	1.33333	10.7	1.8	11.45	1.68182	12.2	1	61	67.5	72.6	75.6	81.5	20.1559	2.17058	19.9726	1.90898	20.3007	2.21477	20.0337	2.30981	18.3673	1.74405	1	1	1
170	1	39	3000	50	10	10	9	0.93	0.2	0.28	2.9	0.79	0.1	3.2	0.51	0.03	1.42	0.27	453	0.190141	1.54902	8.3	2.375	9	1.22222	10	1.1	11	1.27273	12	0.846154	64.5	68	74.5	78.5	83.5	19.9507	2.03382	19.4637	1.54548	18.0172	0.583719	17.8506	0.750445	17.2111	0.854682	1	0	0
171	1	39	4000	53	10	10	10	0.85	0.13	0.22	2.6	0.98	0.12	4.4	0.51	0.01	1.59	0.22	266	0.138365	1.92157	7.5	1.375	11	3.44444	12.2	3.3	13.8	3.81818	15	3.15385	62.5	70.5	75	77.4	85	19.2	1.53333	22.1317	3.4512	21.6889	3.20635	23.0355	4.45391	20.7612	3.58557	1	1	1
172	1	40	3700	53	10	10	23	0.74	0.24	0.25	5.9	0.75	0.11	2.77	0.82	0.03	1.72	0.32	249	0.186047	0.914634	7	0.75	8.4	0.555556	9.1	0.2	10.7	1	11.8	0.692308	63	70	72.3	78.6	83.5	17.6367	0.491123	17.1429	-0.112245	17.4086	0.149027	17.3196	0.371166	16.9242	0.634027	0	0	0
173	1	37	2600	48	10	10	8	0.82	0.28	0.03	2.9	0.92	0.1	0.2	1.23	0.01	2.32	0.37	273	0.159483	0.747967	7.2	1	9.5	1.77778	10	1.1	10.65	0.954545	10.9	0	60	67.6	73.4	77.5	83.5	20	2.06667	20.7888	2.49203	18.5613	0.972342	17.7315	0.665378	15.6334	-0.35892	1	0	0
174	1	39	3850	50	10	10	11	0.77	0.21	0.14	2.6	0.78	0.12	1.74	0.74	0	1.71	0.42	294	0.245614	1.05405	6.6	0.25	8.8	1	9.2	0.3	10.6	0.909091	11.5	0.461538	61.5	69.5	73.6	79	82	17.4499	0.36662	18.2185	0.656085	16.9837	-0.154503	16.9845	0.131755	17.1029	0.771473	0	0	0
175	1	37	3100	51	10	10	5	0.66	0.14	0.41	2.7	0.69	0.1	6.63	0.54	0.01	1.32	0.2	231	0.151515	1.27778	7.2	1	9.1	1.33333	10.1	1.2	11.4	1.63636	12	0.846154	61	68	72	76	83	19.3496	1.63309	19.6799	1.69995	19.483	1.63073	19.7368	2.09774	17.4191	1.01467	1	1	0
176	1	39	3450	49	10	10	8	0.69	0.15	0.39	2.7	0.58	0.11	3.62	0.51	0.02	1.22	0.28	262	0.229508	1.13725	6.1	-0.375	7.8	-0.111111	8.6	-0.3	9.3	-0.272727	10.25	-0.5	59.5	66	70	72.5	80.3	17.2304	0.220281	17.9063	0.433097	17.551	0.250729	17.6932	0.638016	15.8962	-0.156785	0	0	0
177	1	39	3600	50	10	10	10	0.89	0.19	0.17	2.6	0.83	0.1	1.89	0.84	0.02	1.79	0.27	229	0.150838	0.988095	6.7	0.375	8.95	1.16667	9.8	0.9	10.5	0.818182	12.2	1	64.8	72	75	80.5	86.2	15.956	-0.629315	17.2647	-0.0252425	17.4222	0.15873	16.2031	-0.426372	16.4189	0.245344	0	0	0
178	1	39	3650	50	10	10	7	0.93	0.18	0.26	2.4	0.93	0.13	2.94	0.71	0.02	1.75	0.24	275	0.137143	1.30986	7	0.75	8	0.111111	9.2	0.3	9.8	0.181818	11.2	0.230769	63.5	67.3	73	76	83.5	17.36	0.30669	17.6628	0.259152	17.264	0.0457336	16.9668	0.119114	16.0637	-0.0279377	0	0	0
179	1	40	3500	50	10	10	8	0.78	0.24	0.3	2.5	0.69	0.12	6.11	0.71	0.01	1.55	0.34	375	0.219355	0.971831	7	0.75	9.4	1.66667	10.25	1.35	11.1	1.36364	12.45	1.19231	62.8	70.8	75	78	86.8	17.7492	0.566133	18.7526	1.03757	18.2222	0.730159	18.2446	1.03184	16.5246	0.326585	0	0	0
180	1	39	3500	50	10	10	7	0.68	0.19	0.16	2.5	0.57	0.12	3.3	0.74	0.01	1.42	0.24	211	0.169014	0.77027	7.01	0.7625	8.8	1	9.8	0.9	11.4	1.63636	12.7	1.38462	63.7	71	75.8	80.3	89	17.2758	0.250559	17.4569	0.112038	17.0564	-0.102563	17.6797	0.628324	16.0333	-0.0512853	0	0	0
181	1	39	2900	49	10	10	7	0.76	0.18	0.3	2.8	0.67	0.13	5.56	0.67	0.02	1.46	0.27	344	0.184932	1	5.2	-1.5	7.8	-0.111111	9	0.1	9.9	0.272727	10.35	-0.423077	59	66	72.3	74.5	81	14.9382	-1.30784	17.9063	0.433097	17.2173	0.0123817	17.837	0.740739	15.775	-0.249974	0	0	0
182	1	38	3500	50	10	10	5	0.59	0.21	0.36	2.5	0.67	0.11	9.22	0.58	0.02	1.35	0.21	292	0.155556	1.15517	6.5	0.125	8.5	0.666667	9	0.1	10	0.363636	10.25	-0.5	60.5	66.5	70.4	74.2	81.5	17.7583	0.572233	19.221	1.37213	18.1592	0.685157	18.1632	0.973709	15.4315	-0.514217	1	0	0
183	1	40	3050	50	10	10	10	0.85	0.2	0.3	2.5	0.66	0.13	3.65	0.77	0.02	1.68	0.56	341	0.333333	0.857143	6.4	0	8.1	0.222222	8.85	-0.05	10.1	0.454545	11.2	0.230769	62.5	69	74	77.5	85.5	16.384	-0.344	17.0132	-0.204834	16.1614	-0.741834	16.8158	0.0112978	15.321	-0.599267	0	0	0
184	1	35	2800	46	9	10	4	0.86	0.32	0.34	2.6	0.76	0.13	3.69	1.31	0.02	2.26	0.42	329	0.185841	0.580153	7.3	1.125	5.4	-2.77778	9.6	0.7	11	1.27273	12.4	1.15385	63	68	72.3	76	82	18.3925	0.995028	11.6782	-4.01557	18.3652	0.832255	19.0443	1.60309	18.4414	1.80108	0	1	1
185	1	40	3460	50	10	10	19	0.98	0.22	0.02	3.5	1.04	0.1	0.2	0.92	0.03	2.28	0.7	268	0.307018	1.13043	6.8	0.5	8	0.111111	8.4	-0.5	8.5	-1	10.2	-0.538462	62	67	71	73.6	80.5	17.6899	0.526604	17.8213	0.372386	16.6634	-0.383314	15.6915	-0.791816	15.7401	-0.27682	0	0	0
186	1	41	3510	49	10	10	5	0.66	0.18	0.22	3	0.57	0.15	7.14	0.65	0.03	1.32	0.21	278	0.159091	0.876923	8	2	10	2.33333	11	2.1	12	2.18182	13	1.61538	64	71	74	79	85	19.5312	1.75417	19.8373	1.81238	20.0877	2.06261	19.2277	1.73406	17.9931	1.45622	1	1	1
187	1	40	3400	49	10	10	6	0.71	0.17	0.31	3	0.61	0.18	5.36	0.71	0.02	1.5	0.39	122	0.26	0.859155	6.9	0.625	8.8	1	9.2	0.3	9.7	0.0909091	11.3	0.307692	62	69	72	75	82	17.9501	0.700035	18.4835	0.845366	17.7469	0.390653	17.2444	0.31746	16.8055	0.542671	0	0	0
188	1	41	3620	50	10	10	8	0.94	0.19	0.2	3	0.7	0.19	1.37	0.56	0.01	1.46	0.44	280	0.30137	1.25	7.5	1.375	9.5	1.77778	10	1.1	10.8	1.09091	13	1.61538	64.5	72	75	80.8	83	18.0278	0.751842	18.3256	0.732584	17.7778	0.412698	16.5425	-0.183932	18.8707	2.13128	0	0	1
189	1	39	3450	50	10	10	7	0.64	0.19	0.46	2.7	0.5	0.14	9.01	0.63	0.01	1.23	0.21	324	0.170732	0.793651	8.5	2.625	9.5	1.77778	11.5	2.6	11.6	1.81818	13	1.61538	65	70	74	76	82.5	20.1183	2.14556	19.3878	1.49125	21.0007	2.71481	20.0831	2.34507	19.1001	2.30776	1	1	1
190	1	39	3500	50	10	10	9	0.7	0.16	0.31	2.8	0.54	0.18	4.06	0.56	0.02	1.25	0.32	296	0.256	0.964286	6.2	-0.25	8.5	0.666667	8.7	-0.2	10	0.363636	11.7	0.615385	62	70	72	78	86	16.129	-0.513978	17.3469	0.0335277	16.7824	-0.29828	16.4366	-0.259604	15.8194	-0.215876	0	0	0
191	1	39	3440	49	10	10	10	0.65	0.15	0.39	2.8	0.57	0.12	5.27	0.68	0.04	1.36	0.25	225	0.183824	0.838235	7.34	1.175	9	1.22222	10.5	1.6	11	1.27273	11.5	0.461538	63	69	73.5	77.5	84	18.4933	1.06222	18.9036	1.14542	19.4363	1.59739	18.3143	1.08161	16.2982	0.152451	1	1	0
192	1	38	2150	45	10	10	10	0.57	0.12	0.07	2.8	0.39	0.17	0.2	0.28	0.01	0.87	0.43	369	0.494253	1.39286	5.5	-1.125	7.5	-0.444444	8.5	-0.4	8.6	-0.909091	10.1	-0.615385	58.5	65.5	69.8	73.5	77.5	16.0713	-0.552468	17.4815	0.129642	17.4465	0.176065	15.9193	-0.629077	16.8158	0.550628	0	0	0
193	1	38	3460	49	10	10	6	0.77	0.21	0.28	2.9	0.73	0.13	5.42	0.84	0.02	1.63	0.14	286	0.0858896	0.869048	8	2	9.2	1.44444	10.5	1.6	11.3	1.54545	13	1.61538	63.2	69.5	75	78.5	86.5	20.0288	2.08589	19.0466	1.2476	18.6667	1.04762	18.3375	1.09818	17.3745	0.980348	1	1	0
194	1	39	3150	50	10	10	8	1.08	0.11	0.44	2.6	1.13	0.16	4.76	0.63	0.02	1.89	0.29	326	0.153439	1.79365	7.2	1	9.5	1.77778	10.8	1.9	11.6	1.81818	12	0.846154	60	68.5	71.5	74.5	82.5	20	2.06667	20.2462	2.10439	21.1257	2.80409	20.9	2.92854	17.6309	1.17758	1	1	1
195	1	38	4300	49	10	10	7	0.73	0.16	0.32	2.9	0.39	0.18	5.48	0.77	0.02	1.28	0.26	247	0.203125	0.506494	8	2	9.5	1.77778	10	1.1	9.9	0.272727	11	0.0769231	63	72	75.5	77.5	84	20.1562	2.17081	18.3256	0.732584	17.5431	0.245064	16.4828	-0.22655	15.5896	-0.392639	0	0	0
196	1	40	3900	55	10	10	5	0.79	0.17	0.71	2.6	0.61	0.18	14.22	0.66	0.01	1.48	0.46	277	0.310811	0.924242	7.2	1	9	1.22222	10	1.1	10.3	0.636364	12.5	1.23077	64	70	74	79	85	17.5781	0.452083	18.3673	0.762391	18.2615	0.758218	16.5038	-0.211596	17.301	0.923875	0	0	0
197	1	41	3400	51	10	10	12	0.71	0.11	0.48	2.6	0.63	0.16	3.28	0.34	0.01	1.08	0.25	241	0.231481	1.85294	6.7	0.375	9.3	1.55556	9.3	0.4	9.6	0	11.4	0.384615	61	68	71.5	75	81.5	18.0059	0.737275	20.1125	2.0089	18.1916	0.708285	17.0667	0.190476	17.1629	0.817584	1	0	0
198	1	37	2790	48	10	10	10	0.64	0.21	0.13	2.9	0.74	0.15	0.2	0.82	0.01	1.7	0.3	263	0.176471	0.902439	6.5	0.125	8.1	0.222222	8.6	-0.3	9.2	-0.363636	11.4	0.384615	61	67	71.5	76	81	17.4684	0.378948	18.0441	0.531506	16.8223	-0.269758	15.928	-0.622873	17.3754	0.981077	0	0	0
199	1	40	3600	50	10	10	7	0.83	0.14	0.18	2.8	0.74	0.12	0.76	0.7	0.01	1.59	0.33	274	0.207547	1.05714	7	0.75	9.5	1.77778	10.7	1.8	11.7	1.90909	12	0.846154	64	68	74	79	85	17.0898	0.126563	20.545	2.31784	19.5398	1.67129	18.747	1.39071	16.609	0.391536	1	1	0
200	1	40	3700	50	7	10	13	0.91	0.21	0.19	3	0.81	0.21	1.9	0.61	0.03	1.64	0.48	423	0.292683	1.32787	8	2	10.3	2.66667	10	1.1	10	0.363636	12	0.846154	63.5	70	73.5	77	83	19.84	1.96003	21.0204	2.65743	18.5108	0.93629	16.8663	0.0473219	17.4191	1.01467	1	0	0
201	1	40	3650	50	10	10	12	0.93	0.19	0.24	2.8	0.76	0.1	2.03	0.62	0.02	1.59	0.46	264	0.289308	1.22581	6.8	0.5	8.5	0.666667	9.6	0.7	9.8	0.181818	11.7	0.615385	62	68	69.8	74	79	17.6899	0.526604	18.3824	0.773109	19.7043	1.78877	17.8963	0.783053	18.747	2.03615	0	0	1
202	1	38	3620	50	10	10	5	0.79	0.18	0.34	2.8	0.73	0.18	7.73	0.7	0.02	1.53	0.22	172	0.143791	1.04286	6.7	0.375	7.8	-0.111111	9	0.1	9.4	-0.181818	11.5	0.461538	64	69	72	76	83	16.3574	-0.361719	16.3831	-0.654919	17.3611	0.115079	16.2742	-0.375544	16.6933	0.456369	0	0	0
203	1	41	3435	50	10	10	27	1.02	0.29	0.03	3.3	1.21	0.14	0.2	0.89	0.02	2.29	0.42	205	0.183406	1.35955	7.4	1.25	9	1.22222	9.5	0.6	9.8	0.181818	11.4	0.384615	62.5	69	74	77	83	18.944	1.36267	18.9036	1.14542	17.3484	0.106021	16.5289	-0.193625	16.5481	0.344708	1	0	0
204	1	40	3900	50	10	10	12	0.79	0.23	0.48	3	0.85	0.12	11.3	0.71	0.04	1.68	0.26	289	0.154762	1.19718	7.5	1.375	9.5	1.77778	10.5	1.6	11	1.27273	12.5	1.23077	64.5	70	73	78	82	18.0278	0.751842	19.3878	1.49125	19.7035	1.78822	18.0802	0.914436	18.5901	1.91548	1	0	1
205	1	41	3800	50	10	10	7	0.9	0.12	0.5	2.8	0.87	0.18	5.57	0.46	0.01	1.46	0.28	254	0.191781	1.8913	8	2	9.8	2.11111	10.6	1.7	11.7	1.90909	13.5	2	67.5	72	76	82.5	86.5	17.5583	0.438866	18.9043	1.14594	18.3518	0.822715	17.1901	0.27863	18.0427	1.49439	1	0	1
206	1	40	3915	51	10	10	8	0.83	0.2	0.23	3.2	0.62	0.16	1.65	0.73	0.01	1.59	0.53	336	0.333333	0.849315	8.5	2.625	9.75	2.05556	10.5	1.6	11.3	1.54545	13	1.61538	65	71	76.5	78.5	85	20.1183	2.14556	19.3414	1.45814	17.9418	0.529869	18.3375	1.09818	17.9931	1.45622	1	1	1
207	1	37	3150	50	10	10	6	0.89	0.21	0.26	3	0.91	0.18	4.52	0.65	0.03	1.67	0.25	280	0.149701	1.4	7.5	1.375	8.5	0.666667	8.5	-0.4	9	-0.545455	10	-0.692308	59.5	66.5	72	74	81	21.1849	2.85663	19.221	1.37213	16.3966	-0.573854	16.4354	-0.260461	15.2416	-0.660324	1	0	0
208	1	39	3450	52	10	10	10	0.9	0.18	0.13	3	0.91	0.14	0.2	0.72	0.03	1.83	0.44	234	0.240437	1.26389	7.1	0.875	9.3	1.55556	10.8	1.9	10.9	1.18182	11.7	0.615385	64.5	72.5	77	79	85	17.0663	0.110855	17.6932	0.280873	18.2156	0.725393	17.4651	0.475107	16.1938	0.072132	0	0	0
209	1	39	3230	49	10	10	6	0.76	0.19	0.45	3.1	0.83	0.18	13.97	0.63	0.02	1.57	0.24	211	0.152866	1.31746	7.5	1.375	9	1.22222	9.4	0.5	10.3	0.636364	12	0.846154	64.5	71	75	78.5	86	18.0278	0.751842	17.8536	0.395429	16.7111	-0.349206	16.7147	-0.0609471	16.225	0.0961434	0	0	0
210	1	39	3370	49	10	10	5	0.76	0.24	0.22	3	0.91	0.17	2.49	1.08	0.04	2.07	0.17	361	0.0821256	0.842593	7.5	1.375	9.5	1.77778	9.7	0.8	10.5	0.818182	12	0.846154	62.5	68	72	74.5	83	19.2	1.53333	20.545	2.31784	18.7114	1.07959	18.9181	1.5129	17.4191	1.01467	1	1	0
211	1	40	3200	50	10	10	5	0.67	0.21	0.24	2.9	0.59	0.16	1.63	0.6	0.03	1.33	0.31	447	0.233083	0.983333	7.5	1.375	8.7	0.888889	9	0.1	10	0.363636	11.5	0.461538	61	66	69.5	74	80	20.1559	2.17058	19.9725	1.90889	18.6326	1.02327	18.2615	1.04393	17.9688	1.4375	1	0	1
212	1	39	3520	50	10	10	7	0.85	0.15	0.093	3.4	0.74	0.17	0.2	0.71	0.02	1.63	0.39	253	0.239264	1.04225	7.2	1	9	1.22222	9.7	0.8	10.1	0.454545	11.1	0.153846	61	67	72	76	80.5	19.3496	1.63309	20.049	1.96358	18.7114	1.07959	17.4861	0.490107	17.129	0.791514	1	0	0
213	1	38	2915	49	10	10	10	0.91	0.2	0.21	2.6	0.83	0.15	1.9	0.69	0.02	1.63	0.24	247	0.147239	1.2029	5.9	-0.625	7.5	-0.444444	9	0.1	9.5	-0.0909091	11.5	0.461538	59.5	64	68	72	79.8	16.6655	-0.15634	18.3105	0.721819	19.4637	1.61691	18.3256	1.08973	18.0589	1.50687	0	1	1
214	1	40	4225	50	10	10	8	1.11	0.28	0.44	3.3	1.26	0.12	15.65	0.67	0.02	2.1	0.37	276	0.17619	1.8806	8.2	2.25	10.4	2.77778	10.5	1.6	10.7	1	13	1.61538	66	75	78	80	89	18.8246	1.28307	18.4889	0.849206	17.2584	0.0417019	16.7188	-0.0580357	16.4121	0.240053	0	0	0
215	1	40	3820	50	10	10	7	0.7	0.23	0.53	3.4	0.61	0.15	16.67	0.51	0.01	1.22	0.21	311	0.172131	1.19608	7	0.75	8.5	0.666667	9	0.1	9.5	-0.0909091	10.3	-0.461538	61	66	69	73	78	18.8121	1.27476	19.5133	1.58094	18.9036	1.21685	17.827	0.73356	16.9297	0.638193	1	0	0
216	1	39	3200	50	10	10	7	0.98	0.18	0.21	3.3	1.16	0.15	4.24	0.63	0.05	1.9	0.25	321	0.131579	1.84127	6.5	0.125	8.5	0.666667	9	0.1	9.2	-0.363636	11	0.0769231	60	67	70	74.3	79.8	18.0556	0.77037	18.9352	1.16798	18.3673	0.833819	16.6652	-0.0962948	17.2738	0.902893	1	0	0
217	1	36	4150	50	10	10	5	0.67	0.2	0.52	3.1	0.67	0.15	10.63	0.59	0.01	1.35	0.2	448	0.148148	1.13559	8.2	2.25	9.5	1.77778	11.2	2.3	12.2	2.36364	13.4	1.92308	62	68	72.5	79	83	21.3319	2.95463	20.545	2.31784	21.308	2.93426	19.5481	1.96296	19.4513	2.57792	1	1	1
218	1	39	3620	50	10	10	13	1.05	0.23	0.51	2.7	1.33	0.21	7.5	0.75	0.01	2.18	0.23	389	0.105505	1.77333	7	0.75	8.4	0.555556	9.2	0.3	9.6	0	10.8	-0.0769231	63	68	74	76.5	82.5	17.6367	0.491123	18.1661	0.618636	16.8006	-0.285297	16.4039	-0.282895	15.8678	-0.17864	0	0	0
219	1	40	3100	50	10	10	6	0.86	0.28	0.16	3.1	0.59	0.12	2	0.88	0.04	1.78	0.68	281	0.382022	0.670455	6.4	0	8	0.111111	9.2	0.3	10	0.363636	12.3	1.07692	62	67	73.5	77	83	16.6493	-0.167118	17.8213	0.372386	17.0299	-0.121471	16.8663	0.0473219	17.8546	1.34965	0	0	1
220	1	39	3300	50	10	10	8	0.91	0.2	0.25	3.1	1.01	0.16	1.59	0.83	0.04	1.98	0.31	346	0.156566	1.21687	6.8	0.5	9.1	1.33333	9.8	0.9	10.8	1.09091	12	0.846154	63	69	74	77	84	17.1328	0.155186	19.1136	1.29545	17.8963	0.497339	18.2156	1.01111	17.0068	0.697541	1	0	0
221	1	38	3900	49	10	10	5	0.85	0.12	0.34	2.8	0.82	0.18	7.29	0.34	0.01	1.27	0.25	240	0.19685	2.41176	7.5	1.375	9.8	2.11111	10.3	1.4	10.3	0.636364	12.9	1.53846	66	70	76	77	85.5	17.2176	0.211754	20	1.92857	17.8324	0.451721	17.3722	0.408742	17.6465	1.18958	1	0	1
222	1	37	3300	49	9	10	15	0.71	0.26	0.27	3.5	0.44	0.17	3.59	0.63	0.02	1.22	0.34	221	0.278689	0.698413	6.3	-0.125	7.5	-0.444444	7.7	-1.2	8.3	-1.18182	9.5	-1.07692	60	65.5	69	74	77.5	17.5	0.4	17.4815	0.129642	16.1731	-0.733519	15.157	-1.17354	15.8169	-0.217802	0	0	0
223	1	39	3400	50	10	10	11	0.7	0.24	0.28	2.8	0.67	0.15	6.65	0.86	0.01	1.6	0.16	253	0.1	0.77907	7.2	1	8.4	0.555556	9.1	0.2	9.5	-0.0909091	10.5	-0.307692	65	69	75	78	85	17.0414	0.0942801	17.6434	0.245252	16.1778	-0.730159	15.6147	-0.846623	14.5329	-1.20548	0	0	0
224	1	39	3170	49	10	10	10	0.89	0.17	0.19	3.1	0.93	0.18	1.13	0.62	0.01	1.64	0.19	199	0.115854	1.5	6.9	0.625	8	0.111111	9.1	0.2	9.4	-0.181818	10.7	-0.153846	61	66.2	70.5	73.5	78	18.5434	1.0956	18.2547	0.681908	18.3089	0.792099	17.4002	0.428684	17.5871	1.14393	0	0	1
225	1	39	4070	50	10	10	6	0.62	0.21	0.59	2.8	0.54	0.18	16.63	0.62	0.02	1.24	0.18	214	0.145161	0.870968	7.8	1.75	9.5	1.77778	10.2	1.3	10.3	0.636364	13	1.61538	64	70.5	75	77.5	86	19.043	1.42865	19.1137	1.29552	18.1333	0.666667	17.1488	0.249145	17.5771	1.13621	1	0	1
226	1	41	4440	50	10	10	8	0.82	0.22	0.35	3.2	0.57	0.18	6.59	0.54	0.01	1.29	0.39	338	0.302326	1.05556	7.2	1	9.5	1.77778	10.2	1.3	10.2	0.545455	12.9	1.53846	64	71.5	75	78	85	17.5781	0.452083	18.5828	0.916297	18.1333	0.666667	16.7653	-0.0247957	17.8547	1.34975	0	0	1
227	1	40	3380	49	10	10	7	0.98	0.22	0.42	3	1.09	0.12	6.55	0.64	0.03	1.85	0.27	300	0.145946	1.70312	6.2	-0.25	7.6	-0.333333	8.3	-0.6	9	-0.545455	10.5	-0.307692	62.8	67.5	72	75.5	82.5	15.7207	-0.786187	16.6804	-0.442583	16.0108	-0.849427	15.7888	-0.722299	15.427	-0.517694	0	0	0
228	1	39	3550	50	10	10	10	0.85	0.18	0.21	3.1	0.86	0.15	1.47	0.44	0.09	1.41	0.24	272	0.170213	1.95455	7.8	1.75	9.8	2.11111	11	2.1	11	1.27273	13.3	1.84615	64	69	74	78	86	19.043	1.42865	20.5839	2.34565	20.0877	2.06261	18.0802	0.914436	17.9827	1.44823	1	0	1
229	1	39	3250	50	10	10	10	0.69	0.24	0.34	3.5	0.62	0.15	6.23	0.74	0.03	1.49	0.28	272	0.187919	0.837838	6.7	0.375	9	1.22222	9	0.1	10.2	0.545455	11.4	0.384615	61	69.5	72	77	83	18.0059	0.737275	18.6326	0.95184	17.3611	0.115079	17.2036	0.288268	16.5481	0.344708	0	0	0
230	1	39	4100	51	7	10	11	0.83	0.18	0.47	3.5	0.75	0.17	12.08	0.5	0.03	1.33	0.18	218	0.135338	1.5	7	0.75	8.5	0.666667	9.5	0.6	9.7	0.0909091	11.5	0.461538	64	70	74	77	84	17.0898	0.126563	17.3469	0.0335277	17.3484	0.106021	16.3603	-0.314098	16.2982	0.152451	0	0	0
231	1	39	2800	48	10	10	6	0.79	0.13	0.28	2.9	0.6	0.18	2.24	0.33	0.01	1.08	0.32	388	0.296296	1.81818	5.8	-0.75	7.2	-0.777778	8.2	-0.7	8.7	-0.818182	10.2	-0.538462	59	66	71	74	80.2	16.6619	-0.158747	16.5289	-0.550767	16.2666	-0.666704	15.8875	-0.651779	15.8581	-0.186069	0	0	0
232	1	40	3330	48	10	10	7	0.82	0.16	0.35	3.3	0.64	0.13	5.53	0.64	0.01	1.43	0.34	271	0.237762	1	7	0.75	9.2	1.44444	11.8	2.9	12.7	2.81818	12	0.846154	63	69	74	78.5	82.5	17.6367	0.491123	19.3237	1.44548	21.5486	3.10613	20.6094	2.72097	17.6309	1.17758	1	1	1
233	1	40	3650	50	7	10	7	0.77	0.23	0.23	2.5	0.7	0.15	2.03	0.62	0.02	1.51	0.42	332	0.278146	1.12903	6.9	0.625	9.1	1.33333	9.9	1	11	1.27273	13.3	1.84615	66	72	74	78.5	83.5	15.8402	-0.70652	17.554	0.181437	18.0789	0.627778	17.8506	0.750445	19.0756	2.28894	0	0	1
234	1	39	2400	49	10	10	8	0.63	0.27	0.32	3.1	0.45	0.24	3.72	0.8	0.03	1.5	0.54	216	0.36	0.5625	6	-0.5	8	0.111111	9	0.1	9.3	-0.272727	11.3	0.307692	60.5	68	72	75	83	16.3923	-0.338451	17.301	0.000741473	17.3611	0.115079	16.5333	-0.190476	16.403	0.233047	0	0	0
235	1	40	3500	49	10	10	6	0.74	0.22	0.23	3	0.85	0.14	3.22	0.56	0.02	1.52	0.25	215	0.164474	1.51786	7.8	1.75	9	1.22222	9.6	0.7	9.9	0.272727	12.2	1	63.3	69	72.2	76	84.5	19.4665	1.71098	18.9036	1.14542	18.4161	0.868618	17.1399	0.242778	17.0862	0.758643	1	0	0
236	1	39	3650	50	10	10	6	0.72	0.13	0.29	3.1	0.64	0.12	5.27	0.36	0.02	1.07	0.16	298	0.149533	1.77778	8.5	2.625	10.2	2.55556	11.3	2.4	12.7	2.81818	14	2.38462	67	72	77	80.2	87.5	18.9352	1.35678	19.6759	1.69709	19.0589	1.32776	19.7449	2.1035	18.2857	1.68132	1	1	1
237	1	39	3460	50	10	10	10	1.06	0.27	0.17	3	1.22	0.13	3.14	0.87	0.04	2.26	0.37	420	0.163717	1.4023	6.8	0.5	8.5	0.666667	10.1	1.2	11.2	1.45455	12.7	1.38462	62.5	67	71	76	83	17.408	0.338667	18.9352	1.16798	20.0357	2.02551	19.3906	1.85042	18.4352	1.7963	1	1	1
238	1	41	3530	50	10	10	5	0.79	0.19	0.35	2.8	0.75	0.11	2.68	0.61	0.06	1.47	0.24	358	0.163265	1.22951	6.8	0.5	8.1	0.222222	8.7	-0.2	9.3	-0.272727	10.3	-0.461538	60	68.1	71.5	76	79.8	18.8889	1.32593	17.4659	0.118495	17.0179	-0.130038	16.1011	-0.499209	16.1745	0.0573242	0	0	0
239	1	37	3020	48	10	10	6	0.9	0.21	0.15	3	1.11	0.13	2.5	0.8	0.01	2.03	0.27	158	0.133005	1.3875	7.75	1.6875	10	2.33333	11.2	2.3	11.6	1.81818	13	1.61538	64	71	74.5	79	84	18.9209	1.34727	19.8373	1.81238	20.1793	2.12805	18.5868	1.27626	18.424	1.78772	1	1	1
240	1	39	4240	51	10	10	16	0.96	0.14	0.46	3.3	1.03	0.12	6.3	0.52	0.03	1.64	0.19	297	0.115854	1.98077	7.2	1	8.9	1.11111	10.1	1.2	10.9	1.18182	11.7	0.615385	63	71.5	73.5	77.5	84.5	18.1406	0.82706	17.4092	0.0779745	18.6959	1.06851	18.1478	0.962688	16.386	0.219985	0	0	0
241	1	38	3660	50	10	10	4	0.88	0.14	0.28	3.3	0.92	0.15	3.85	0.46	0.01	1.47	0.2	313	0.136054	2	8.7	2.875	10	2.33333	11.3	2.4	12.7	2.81818	13.6	2.07692	65	70	75	80	85	20.5917	2.46114	20.4082	2.22012	20.0889	2.06349	19.8438	2.17411	18.8235	2.09502	1	1	1
242	1	40	3560	50	10	10	13	1.05	0.2	0.46	2.9	0.92	0.12	7	0.51	0.02	1.65	0.49	351	0.29697	1.80392	6.3	-0.125	8.8	1	10.2	1.3	10.7	1	12.2	1	60	66	71	74.5	80.5	17.5	0.4	20.202	2.07287	20.2341	2.1672	19.2784	1.77029	18.8264	2.09726	1	1	1
243	1	37	2890	48	10	10	5	0.97	0.29	0.27	2.7	1.37	0.15	2.41	1.21	0.01	2.67	0.2	368	0.0749064	1.13223	6.4	0	8	0.111111	8.2	-0.7	8.8	-0.727273	10.5	-0.307692	60	65.5	71	73.5	79.6	17.7778	0.585185	18.6469	0.962094	16.2666	-0.666704	16.2895	-0.364636	16.5716	0.362732	0	0	0
244	1	37	3750	53	10	10	5	0.86	0.16	0.66	2.6	1.06	0.14	28.01	0.72	0.01	1.87	0.19	240	0.101604	1.47222	7	0.75	8.1	0.222222	8.6	-0.3	9.3	-0.272727	10.3	-0.461538	61.5	67.6	69	73.5	79	18.5075	1.07167	17.7252	0.303728	18.0634	0.616737	17.215	0.296464	16.5038	0.310589	0	0	0
245	1	39	4570	52	10	10	10	0.86	0.17	0.34	3.2	0.85	0.12	3.27	0.56	0.01	1.54	0.28	354	0.181818	1.51786	8.7	2.875	9.5	1.77778	10.2	1.3	11.4	1.63636	12.5	1.23077	67	71.5	74.5	79	84	19.3807	1.65381	18.5828	0.916297	18.3776	0.841108	18.2663	1.04736	17.7154	1.24263	0	0	1
246	1	38	3300	49	10	10	2	0.78	0.21	0.35	2.9	0.68	0.1	3.87	0.6	0.02	1.43	0.32	331	0.223776	1.13333	6.3	-0.125	8.4	0.555556	9.2	0.3	10	0.363636	11	0.0769231	61	67.5	71	75	80	16.9309	0.0206217	18.4362	0.811581	18.2503	0.750248	17.7778	0.698413	17.1875	0.836538	0	0	0
247	1	38	3200	50	10	10	10	0.8	0.23	0.22	2.9	0.88	0.11	2.88	0.66	0.01	1.69	0.33	294	0.195266	1.33333	6.7	0.375	8.5	0.666667	9	0.1	9.3	-0.272727	11.25	0.269231	61	68.5	71	75	80	18.0059	0.737275	18.115	0.582126	17.8536	0.466857	16.5333	-0.190476	17.5781	1.13702	0	0	1
248	1	39	2600	49	10	10	7	0.75	0.14	0.34	3.2	0.58	0.12	5.17	0.44	0.01	1.18	0.36	303	0.305085	1.31818	6.4	0	7.4	-0.555556	8.1	-0.8	8.8	-0.727273	10	-0.692308	62.5	66	70.5	75	81	16.384	-0.344	16.9881	-0.222813	16.297	-0.645024	15.6444	-0.825397	15.2416	-0.660324	0	0	0
249	1	37	3100	48	5	8	4	0.78	0.18	0.36	3	0.54	0.13	2.64	0.56	0.01	1.33	0.51	360	0.383459	0.964286	7.2	1	9	1.22222	9.8	0.9	10.7	1	12.2	1	61.5	69	74	76.5	84	19.0363	1.42419	18.9036	1.14542	17.8963	0.497339	18.2836	1.05969	17.2902	0.915576	1	0	0
250	1	38	3770	50	10	10	8	0.94	0.17	0.29	2.6	0.92	0.16	3.33	0.53	0.01	1.61	0.36	272	0.223602	1.73585	7.3	1.125	9.5	1.77778	10.1	1.2	10.7	1	12.5	1.23077	63	68.5	74	75.3	82	18.3925	0.995028	20.2462	2.10439	18.4441	0.888657	18.871	1.47925	18.5901	1.91548	1	1	1
251	1	40	2700	48	10	10	14	0.81	0.15	0.14	2.6	1	0.13	0.86	0.82	0.03	1.96	0.31	231	0.158163	1.21951	6.8	0.5	7.7	-0.222222	8.8	-0.1	9.5	-0.0909091	11	0.0769231	57	65.5	69.8	73.5	81.5	20.9295	2.68634	17.9477	0.462623	18.0622	0.615892	17.5853	0.560904	16.5607	0.354349	0	0	0
252	1	41	3450	50	10	10	22	1.01	0.21	0.22	3.1	0.98	0.1	1.52	0.76	0.01	1.96	0.49	453	0.25	1.28947	7	0.75	8.6	0.777778	9.4	0.5	10.4	0.727273	11	0.0769231	64	68	75	78	85	17.0898	0.126563	18.5986	0.927583	16.7111	-0.349206	17.094	0.210012	15.2249	-0.673143	0	0	0
253	1	41	3420	50	10	10	18	0.72	0.2	0.22	2.5	0.63	0.1	1.58	0.5	0.01	1.37	0.53	420	0.386861	1.26	6.3	-0.125	8.2	0.333333	8.9	0	9.4	-0.181818	11.5	0.461538	60.3	66.5	67.7	73.8	80.5	17.3263	0.284203	18.5426	0.887569	19.4184	1.58455	17.259	0.327843	17.7462	1.26633	0	0	1
254	1	37	2775	48	10	10	3	0.76	0.05	0.46	3	0.96	0.14	8.43	0.44	0.02	1.44	0.09	203	0.0625	2.18182	6.3	-0.125	7.9	0	8.6	-0.3	9.6	0	10.3	-0.461538	60	67.3	73.2	76	82	17.5	0.4	17.442	0.101448	16.05	-0.821396	16.6205	-0.128215	15.3183	-0.601336	0	0	0
255	1	39	3150	49	10	10	17	1.16	0.31	0.41	2.7	1.49	0.1	4.92	0.91	0.02	2.58	0.4	199	0.155039	1.63736	7.3	1.125	9.3	1.55556	9.8	0.9	10.2	0.545455	11	0.0769231	62.3	69	72.3	75.5	80	18.8082	1.27212	19.5337	1.59551	18.7478	1.10555	17.894	0.781394	17.1875	0.836538	1	0	0
256	1	40	3100	49	10	10	11	0.87	0.21	0.37	2.9	0.91	0.12	6.1	0.72	0.03	1.82	0.41	483	0.225275	1.26389	6.5	0.125	8	0.111111	9	0.1	10	0.363636	11	0.0769231	61	68	71.5	76.2	82.2	17.4684	0.378948	17.301	0.000741473	17.6048	0.289123	17.2223	0.301612	16.2798	0.138307	0	0	0
257	1	39	3300	49	10	10	12	0.81	0.21	0.46	3.1	0.76	0.12	10.04	0.55	0.01	1.48	0.38	351	0.256757	1.38182	6.5	0.125	7.9	0	8.7	-0.2	9.1	-0.454545	11.5	0.461538	63.5	67.6	72	75	82	16.12	-0.519979	17.2876	-0.00888574	16.7824	-0.29828	16.1778	-0.444444	17.1029	0.771473	0	0	0
258	1	37	2800	49	10	10	9	0.85	0.24	0.25	2.7	0.98	0.12	2.09	0.82	0.02	1.97	0.38	232	0.192893	1.19512	6.8	0.5	7.8	-0.111111	8.7	-0.2	9.8	0.181818	12	0.846154	62	67.5	72.5	76	84.5	17.6899	0.526604	17.1193	-0.129042	16.5517	-0.463054	16.9668	0.119114	16.8061	0.54318	0	0	0
259	1	38	3600	51	10	10	6	0.93	0.14	0.29	3	1.17	0.12	3.86	0.69	0.17	1.97	0.25	245	0.126904	1.69565	6.35	-0.0625	8.1	0.222222	8.3	-0.6	9.7	0.0909091	11	0.0769231	60	67	70.5	75	79.7	17.6389	0.492593	18.0441	0.531506	16.6994	-0.357599	17.2444	0.31746	17.3171	0.936258	0	0	0
260	1	40	4050	50	10	10	5	0.89	0.17	0.4	2.7	0.81	0.12	4.23	0.64	0.01	1.57	0.26	372	0.165605	1.26562	7.5	1.375	9.5	1.77778	11	2.1	11.5	1.72727	13.2	1.76923	65.5	73	78	81	86	17.4815	0.387666	17.827	0.376417	18.0802	0.628722	17.5278	0.519868	17.8475	1.34422	0	0	1
261	1	38	3950	52	10	10	14	0.7	0.24	0.3	2.7	0.74	0.12	7.32	0.78	0.02	1.67	0.32	279	0.191617	0.948718	7.3	1.125	10	2.33333	12	3.1	13	3.09091	14.5	2.76923	62.5	70.2	75	77	84.5	18.688	1.192	20.292	2.13717	21.3333	2.95238	21.9261	3.66152	20.3074	3.23647	1	1	1
262	1	39	3845	50	10	10	6	0.87	0.21	0.3	2.8	0.85	0.12	5.77	0.58	0.01	1.56	0.28	253	0.179487	1.46552	7.5	1.375	9	1.22222	9.5	0.6	10	0.363636	11	0.0769231	63	67.3	71	75.5	79.8	18.8964	1.33096	19.8707	1.83619	18.8455	1.17533	17.5431	0.530779	17.2738	0.902893	1	0	0
263	1	40	3380	50	10	10	10	0.75	0.18	0.51	3	0.69	0.11	5.85	0.6	0.02	1.44	0.33	354	0.229167	1.15	7.2	1	8.9	1.11111	9.5	0.6	10.5	0.818182	10.8	-0.0769231	64.2	68.5	72	76	81.5	17.4688	0.379183	18.9674	1.19103	18.3256	0.804012	18.1787	0.984765	16.2596	0.122731	1	0	0
264	1	39	3500	50	10	10	13	0.98	0.19	0.19	2.8	0.84	0.17	3.67	0.71	0.02	1.76	0.47	336	0.267045	1.1831	7	0.75	8	0.111111	8.8	-0.1	9.5	-0.0909091	10.8	-0.0769231	61.5	65.5	68.5	72	79	18.5075	1.07167	18.6469	0.962094	18.7543	1.11023	18.3256	1.08973	17.3049	0.926861	0	1	0
265	1	40	3770	50	10	10	9	0.93	0.21	0.38	3	1.02	0.13	8.52	0.63	0.01	1.81	0.36	303	0.198895	1.61905	8	2	10	2.33333	10.7	1.8	11.4	1.63636	13	1.61538	63.5	68	73.5	76	83	19.84	1.96003	21.6263	3.09021	19.8066	1.86183	19.7368	2.09774	18.8707	2.13128	1	1	1
266	1	38	3470	50	10	10	8	0.72	0.15	0.11	2.9	0.83	0.12	1.35	0.7	0.02	1.64	0.24	448	0.146341	1.18571	6.5	0.125	8.5	0.666667	9.9	1	10	0.363636	13	1.61538	62	67	74.5	77	86	16.9095	0.00631287	18.9352	1.16798	17.837	0.455025	16.8663	0.0473219	17.5771	1.13621	1	0	1
267	1	41	4050	51	10	10	12	0.8	0.21	0.18	2.5	1	0.16	1.84	0.88	0.16	2	0.27	236	0.135	1.13636	7.5	1.375	9.7	2	10.7	1.8	11.8	2	13.4	1.92308	64	69	73	78	84	18.3105	0.940365	20.3739	2.19562	20.0788	2.0563	19.3951	1.85367	18.9909	2.22379	1	1	1
268	1	39	3180	49	10	10	5	0.63	0.17	0.48	2.8	0.67	0.1	8.93	0.8	0.01	1.58	0.24	325	0.151899	0.8375	7.5	1.375	9.5	1.77778	10.2	1.3	11.2	1.45455	12.4	1.15385	62.2	70	74	77	83	19.3857	1.6571	19.3878	1.49125	18.6267	1.0191	18.8902	1.493	17.9997	1.46132	1	1	1
269	1	37	3200	50	10	10	6	0.9	0.27	0.34	3.3	0.93	5	8.36	0.81	0.01	1.85	0.25	451	0.135135	1.14815	6.8	0.5	8.4	0.555556	9.5	0.6	10.2	0.545455	11.7	0.615385	62	68	72.2	75.5	82.5	17.6899	0.526604	18.1661	0.618636	18.2242	0.731594	17.894	0.781394	17.1901	0.838525	0	0	0
270	1	38	3300	48	10	10	11	0.68	0.1	0.34	2.7	0.6	0.1	4.64	0.36	0.01	1.02	0.14	372	0.137255	1.66667	6	-0.5	7.8	-0.111111	8.8	-0.1	10.2	0.545455	11	0.0769231	59.5	65.6	70	74	79.6	16.948	0.0319704	18.1254	0.589551	17.9592	0.542274	18.6267	1.30481	17.3607	0.969748	0	1	0
271	1	39	3250	49	10	10	5	0.73	0.17	0.3	3.2	0.67	0.1	6.57	0.74	0.06	1.53	0.27	227	0.176471	0.905405	6.7	0.375	8.3	0.444444	10	1.1	11.4	1.63636	12.7	1.38462	63	71	77	80.5	87.5	16.8808	-0.0127824	16.465	-0.596438	16.8663	-0.238392	17.5919	0.565653	16.5878	0.375196	0	0	0
272	1	40	2930	52	10	10	8	0.99	0.23	0.41	3.1	0.97	0.18	10.63	0.77	0.03	1.92	0.4	367	0.208333	1.25974	7	0.75	8.5	0.666667	9.5	0.6	9.6	0	11	0.0769231	61	67.8	71	76	82	18.8121	1.27476	18.491	0.850688	18.8455	1.17533	16.6205	-0.128215	16.3593	0.199469	0	0	0
273	1	40	4005	52	10	10	10	0.77	0.25	0.33	2.9	0.6	0.1	5.6	0.77	0.04	1.55	0.39	199	0.251613	0.779221	6.5	0.125	8	0.111111	8.6	-0.3	9.5	-0.0909091	10.8	-0.0769231	63	68	71.5	77	81	16.3769	-0.348719	17.301	0.000741473	16.8223	-0.269758	16.0229	-0.555044	16.4609	0.277619	0	0	0
274	1	40	3350	49	10	10	4	0.73	0.15	0.31	3.1	0.56	0.15	1.16	0.63	0.01	1.29	0.23	429	0.178295	0.888889	7.3	1.125	8.8	1	9.6	0.7	10	0.363636	11.7	0.615385	65	71	74	79.5	88	17.2781	0.252071	17.4569	0.112038	17.531	0.23646	15.8222	-0.698458	15.1085	-0.762715	0	0	0
275	1	39	3100	49	10	10	8	0.65	0.17	0.2	2.5	0.51	0.14	1.21	0.56	0.01	1.24	0.38	280	0.306452	0.910714	6.5	0.125	8	0.111111	8.4	-0.5	8.9	-0.636364	10.5	-0.307692	61	67	72.2	75.3	81	17.4684	0.378948	17.8213	0.372386	16.1141	-0.775674	15.6964	-0.788286	16.0037	-0.0741092	0	0	0
276	1	39	3940	50	7	10	9	0.98	0.17	0.13	2.5	0.76	0.18	0.88	0.55	0.03	1.5	0.41	335	0.273333	1.38182	7.5	1.375	9.5	1.77778	10.1	1.2	10.4	0.727273	11.9	0.769231	63.5	70.5	76	79	84	18.6	1.13336	19.1137	1.29552	17.4861	0.204393	16.664	-0.0971456	16.8651	0.588523	1	0	0
277	1	39	3940	50	10	10	5	0.62	0.19	0.59	3.1	0.57	0.12	13.2	0.41	0.01	1.07	0.19	347	0.17757	1.39024	6.7	0.375	7.8	-0.111111	7.8	-1.1	8.8	-0.727273	11	0.0769231	64	69	71.5	75	83	16.3574	-0.361719	16.3831	-0.654919	15.2575	-1.38752	15.6444	-0.825397	15.9675	-0.101935	0	0	0
278	1	41	3140	49	10	10	7	0.87	0.22	0.33	2.5	1	0.18	4.77	0.75	0.02	1.87	0.26	269	0.139037	1.33333	6.3	-0.125	8.7	0.888889	10	1.1	11	1.27273	13	1.61538	62	69	74	79.5	86.5	16.3892	-0.340548	18.2735	0.695337	18.2615	0.758218	17.4044	0.431696	17.3745	0.980348	0	0	0
279	1	40	3330	50	10	10	11	0.79	0.2	0.3	2.8	0.52	0.25	4.58	0.68	0.02	1.53	0.73	424	0.477124	0.764706	6.5	0.125	8.5	0.666667	9.6	0.7	10	0.363636	10.5	-0.307692	61	68	76	77	82.5	17.4684	0.378948	18.3824	0.773109	16.6205	-0.41393	16.8663	0.0473219	15.427	-0.517694	0	0	0
280	1	39	3640	50	10	10	7	0.63	0.2	0.29	3.3	0.6	0.14	2.03	0.61	0.03	1.36	0.32	298	0.235294	0.983607	6.5	0.125	8	0.111111	9	0.1	10	0.363636	11.3	0.307692	60.5	67	70	74.5	80.5	17.7583	0.572233	17.8213	0.372386	18.3673	0.833819	18.0172	0.869433	17.4376	1.02892	0	0	0
281	1	40	3340	50	10	10	13	0.84	0.25	0.11	3.2	0.75	0.15	1.26	0.82	0.02	1.83	0.57	252	0.311475	0.914634	6.7	0.375	9	1.22222	9.7	0.8	10.7	1	11.2	0.230769	63	69	72	77	81	16.8808	-0.0127824	18.9036	1.14542	18.7114	1.07959	18.0469	0.890634	17.0706	0.746591	1	0	0
282	1	37	3200	50	10	10	23	0.81	0.22	0.44	2.4	0.79	0.14	5.1	0.75	0.02	1.71	0.37	290	0.216374	1.05333	7	0.75	8.2	0.333333	9.1	0.2	9.6	0	11.6	0.538462	62	68	71	75	82	18.2102	0.873465	17.7336	0.309689	18.052	0.608553	17.0667	0.190476	17.2516	0.885874	0	0	0
283	1	41	3440	49	10	10	9	0.87	0.17	0.24	3.3	0.79	0.13	2.82	0.68	0.02	1.66	0.42	375	0.253012	1.16176	7	0.75	9	1.22222	9.5	0.6	11	1.27273	11.5	0.461538	62.5	69	73	78.3	85	17.92	0.68	18.9036	1.14542	17.827	0.447846	17.9419	0.815664	15.917	-0.140804	1	0	0
284	1	39	3430	49	10	10	9	0.64	0.13	0.45	3.2	0.5	0.12	4.94	0.42	0.01	1.02	0.22	252	0.215686	1.19048	6.5	0.125	9.2	1.44444	10.2	1.3	11	1.27273	12.5	1.23077	64	69.5	73	77.5	83	15.8691	-0.68724	19.0466	1.2476	19.1406	1.38611	18.3143	1.08161	18.1449	1.57298	1	1	1
285	1	40	3100	50	10	10	8	0.99	0.2	0.32	2.6	0.83	0.18	1.69	0.79	0.01	1.92	0.65	322	0.338542	1.05063	7.2	1	9.2	1.44444	10	1.1	11.3	1.54545	12.2	1	64	70	75.5	77.5	84	17.5781	0.452083	18.7755	1.05394	17.5431	0.245064	18.8137	1.43838	17.2902	0.915576	0	1	0
286	1	38	3120	50	10	10	7	0.63	0.19	0.35	3	0.62	0.13	7.15	0.69	0.04	1.38	0.16	310	0.115942	0.898551	7.4	1.25	9.5	1.77778	10.7	1.8	11.5	1.72727	12.5	1.23077	63	69	75.5	79	86.5	18.6445	1.163	19.9538	1.89557	18.7711	1.12222	18.4265	1.16181	16.7062	0.466311	1	1	0
287	1	40	3450	49	10	10	9	0.89	0.17	1.05	2.5	0.82	0.14	26.01	0.51	0.05	1.44	0.24	297	0.166667	1.60784	6	-0.5	6.5	-1.55556	7.7	-1.2	8.7	-0.818182	9.6	-1	61	65	70	74	80	16.1247	-0.516868	15.3846	-1.36813	15.7143	-1.06122	15.8875	-0.651779	15	-0.846154	0	0	0
288	1	40	4130	50	10	10	4	0.96	0.17	0.37	3.3	1.15	0.12	5.67	0.63	0.01	1.88	0.22	366	0.117021	1.8254	8.3	2.375	10	2.33333	11.5	2.6	11	1.27273	11.2	0.230769	63.5	70	73.5	76	82	20.584	2.45603	20.4082	2.22012	21.2874	2.91959	19.0443	1.60309	16.6568	0.428271	1	1	0
289	1	40	3130	48	10	10	10	0.67	0.17	0.41	2.7	0.51	0.15	6.11	0.54	0.03	1.17	0.27	242	0.230769	0.944444	6.5	0.125	8.6	0.777778	9.4	0.5	10	0.363636	11.4	0.384615	62	67.5	72	75	81	16.9095	0.00631287	18.8752	1.12512	18.1327	0.666226	17.7778	0.698413	17.3754	0.981077	0	0	0
290	1	38	3250	49	10	10	5	0.82	0.2	0.66	3.1	0.73	0.12	18.12	0.62	0.02	1.49	0.3	317	0.201342	1.17742	7.2	1	8.7	0.888889	9.9	1	10.1	0.454545	11	0.0769231	64	70	73.3	77	82	17.5781	0.452083	17.7551	0.325073	18.4258	0.875598	17.0349	0.167795	16.3593	0.199469	0	0	0
291	1	41	2760	48	8	10	15	0.94	0.16	0.08	2.4	0.87	0.14	0.7	0.77	0.04	1.89	0.54	289	0.285714	1.12987	6.1	-0.375	7.9	0	8.9	0	9.1	-0.454545	10	-0.692308	61.2	68	72	74.5	81	16.2865	-0.409019	17.0848	-0.153732	17.1682	-0.0227072	16.3957	-0.288816	15.2416	-0.660324	0	0	0
292	1	38	3470	50	10	10	19	0.94	0.25	0.33	2.5	1.1	0.12	8.3	1.03	0.03	2.28	0.33	210	0.144737	1.06796	7	0.75	8.9	1.11111	9.6	0.7	10.5	0.818182	11.5	0.461538	63	70.5	76	79	83.5	17.6367	0.491123	17.9065	0.433246	16.6205	-0.41393	16.8242	0.0173049	16.494	0.303045	0	0	0
293	1	40	4400	51	10	10	9	0.92	0.28	0.67	2.9	1.05	0.16	20.11	0.84	0.07	2.01	0.27	395	0.134328	1.25	6.8	0.5	8.5	0.666667	9.5	0.6	10.6	0.909091	11.5	0.461538	61	67	73	78	82	18.2747	0.916438	18.9352	1.16798	17.827	0.447846	17.4227	0.44482	17.1029	0.771473	1	0	0
294	1	40	3300	50	10	10	6	0.82	0.21	0.49	2.5	0.83	0.1	13.3	0.5	0.01	1.48	0.32	358	0.216216	1.66	6.2	-0.25	8	0.111111	8.1	-0.8	8.8	-0.727273	10	-0.692308	61.5	66.5	70	73.6	79.6	16.3924	-0.338427	18.0903	0.564528	16.5306	-0.478134	16.2453	-0.396233	15.7824	-0.244285	0	0	0
295	1	39	2910	48	10	10	11	0.83	0.23	0.18	2.8	0.67	0.12	1.22	0.68	0.01	1.56	0.47	255	0.301282	0.985294	6.5	0.125	9	1.22222	9.1	0.2	10.7	1	11.7	0.615385	61	69.5	73	78	83.5	17.4684	0.378948	18.6326	0.95184	17.0764	-0.0883039	17.5871	0.562224	16.7808	0.5237	0	0	0
296	1	40	2930	48	10	10	7	0.84	0.22	0.1	2.8	0.92	0.1	0.76	0.91	0.02	2	0.38	225	0.19	1.01099	6.1	-0.375	7.7	-0.222222	8.1	-0.8	9.1	-0.454545	10.1	-0.615385	60	67	69	73	79.6	16.9444	0.0296296	17.153	-0.104971	17.0132	-0.133405	17.0764	0.19741	15.9403	-0.122882	0	0	0
297	1	39	3650	50	10	10	6	0.84	0.15	0.18	3.1	0.92	0.16	0.96	0.66	0.01	1.71	0.28	284	0.163743	1.39394	7	0.75	9.5	1.77778	10.8	1.9	11.5	1.72727	11	0.0769231	65	69	76	78	82	16.568	-0.221302	19.9538	1.89557	18.6981	1.07004	18.902	1.50146	16.3593	0.199469	1	1	0
298	1	38	3400	49	10	10	6	0.65	0.18	0.26	3	0.58	0.12	4.18	0.54	0.02	1.22	0.23	291	0.188525	1.07407	6.8	0.5	8.9	1.11111	9.8	0.9	10.9	1.18182	10.7	-0.153846	63.6	69.8	73.9	77.5	82.3	16.811	-0.0593041	18.2675	0.691073	17.9447	0.531958	18.1478	0.962688	15.7973	-0.232811	0	0	0
299	1	38	3760	50	10	10	5	0.71	0.16	0.38	2.6	0.66	0.11	5.16	0.48	0.01	1.24	0.22	389	0.177419	1.375	6.3	-0.125	9	1.22222	10.9	2	11.5	1.72727	12.5	1.23077	59	68	74	80	82	18.0982	0.798832	19.4637	1.54548	19.905	1.93217	17.9688	0.834821	18.5901	1.91548	1	0	1
300	1	40	3100	49	10	10	10	0.76	0.15	0.47	2.8	0.63	0.16	7.4	0.47	0.01	1.27	0.38	376	0.299213	1.34043	6.6	0.25	8	0.111111	8.9	0	9.5	-0.0909091	10.7	-0.153846	62.5	68	72.5	75.5	81	16.896	-0.00266667	17.301	0.000741473	16.9322	-0.191269	16.6659	-0.0957602	16.3085	0.160377	0	0	0
301	1	39	4120	50	10	10	7	1.02	0.19	0.37	2.8	0.92	0.1	6.44	0.55	0.02	1.67	0.45	358	0.269461	1.67273	7.5	1.375	9	1.22222	9.9	1	10.4	0.727273	11.5	0.461538	65	70	74.5	77.2	83	17.7515	0.567653	18.3673	0.762391	17.837	0.455025	17.4501	0.464381	16.6933	0.456369	0	0	0
302	1	40	3460	50	10	10	8	0.68	0.12	0.5	2.9	0.48	0.13	8.69	0.38	0.01	1.01	0.32	268	0.316832	1.26316	6.7	0.375	7.8	-0.111111	9	0.1	10.2	0.545455	11	0.0769231	63	68.5	72	77	84.5	16.8808	-0.0127824	16.6232	-0.483461	17.3611	0.115079	17.2036	0.288268	15.4056	-0.534136	0	0	0
303	1	40	3130	49	10	10	14	0.92	0.19	0.06	2.8	0.89	0.1	0.68	0.95	0.02	2.02	0.4	284	0.19802	0.936842	7.4	1.25	9.8	2.11111	10.3	1.4	10.4	0.727273	11.5	0.461538	64.2	68	72.5	75	82	17.954	0.702679	21.1938	2.78127	19.5957	1.71123	18.4889	1.20635	17.1029	0.771473	1	1	0
304	1	40	3750	50	10	10	7	0.79	0.15	0.28	3	0.82	0.13	5.23	0.59	0.02	1.48	0.16	281	0.108108	1.38983	6.65	0.3125	8.2	0.333333	8.4	-0.5	9	-0.545455	10	-0.692308	61	67	71	74	81	17.8715	0.647693	18.2669	0.690625	16.6634	-0.383314	16.4354	-0.260461	15.2416	-0.660324	0	0	0
305	1	37	3050	49	10	10	4	0.87	0.47	0.42	3.1	1.18	0.13	6.94	1.81	0.03	3.1	0.25	319	0.0806452	0.651934	7.5	1.375	9	1.22222	10.5	1.6	11.5	1.72727	13	1.61538	62	70	76.2	79.5	87	19.5109	1.74062	18.3673	0.762391	18.0834	0.630978	18.1955	0.996773	17.1753	0.82717	0	0	0
306	1	38	4700	51	10	10	9	1.02	0.21	0.39	2.6	1.08	0.1	6.47	0.86	0.01	2.08	0.3	361	0.144231	1.25581	7.8	1.75	9	1.22222	10.8	1.9	12.5	2.63636	12	0.846154	63	71.5	75.2	79	85	19.6523	1.83487	17.6048	0.217695	19.098	1.35572	20.0288	2.30632	16.609	0.391536	0	1	0
307	1	41	3450	49	10	10	6	0.85	0.18	0.4	2.7	0.74	0.13	4.47	0.69	0.02	1.56	0.29	341	0.185897	1.07246	6.8	0.5	8.8	1	10.2	1.3	10.5	0.818182	11.2	0.230769	61	68	72	76	81.5	18.2747	0.916438	19.0311	1.23653	19.6759	1.76852	18.1787	0.984765	16.8618	0.585966	1	0	0
308	1	40	3200	49	10	10	13	0.92	0.19	0.26	3.2	0.75	0.12	4.98	0.66	0.03	1.77	0.8	376	0.451977	1.13636	7	0.75	8.7	0.888889	9.4	0.5	10.5	0.818182	12.2	1	63	68	72.5	78	83	17.6367	0.491123	18.8149	1.08206	17.8835	0.488194	17.2584	0.327416	17.7094	1.23799	0	0	1
309	1	41	3420	49	10	10	6	0.71	0.17	0.36	2.7	0.72	0.11	5.11	0.64	0.02	1.44	0.17	280	0.118056	1.125	6	-0.5	8.3	0.444444	9.1	0.2	10	0.363636	11.2	0.230769	60.5	68.5	72	75	83	16.3923	-0.338451	17.6887	0.277673	17.554	0.252866	17.7778	0.698413	16.2578	0.121386	0	0	0
310	1	41	2760	48	10	10	9	0.75	0.18	0.1	2.5	0.7	0.11	1.76	0.64	0.01	1.53	0.41	253	0.267974	1.09375	6.9	0.625	8.6	0.777778	9.5	0.6	10	0.363636	11.2	0.230769	61	68	72	75.5	81	18.5434	1.0956	18.5986	0.927583	18.3256	0.804012	17.5431	0.530779	17.0706	0.746591	0	0	0
311	1	39	3625	50	10	10	6	0.82	0.19	0.2	2.6	0.84	0.12	4.77	0.89	0.03	1.85	0.26	335	0.140541	0.94382	7	0.75	7.8	-0.111111	8.4	-0.5	9.5	-0.0909091	10	-0.692308	63	68.5	72.5	74	79.6	17.6367	0.491123	16.6232	-0.483461	15.981	-0.870732	17.3484	0.391735	15.7824	-0.244285	0	0	0
312	1	39	2920	49	10	10	10	0.59	0.17	0.4	2.7	0.41	0.13	8.69	0.54	0.06	1.08	0.28	371	0.259259	0.759259	7	0.75	7.5	-0.444444	8.6	-0.3	9.3	-0.272727	11	0.0769231	60.5	67	71	74	83	19.1244	1.48292	16.7075	-0.423209	17.0601	-0.0999235	16.9832	0.130857	15.9675	-0.101935	0	0	0
313	1	39	3600	50	10	10	9	0.58	0.17	0.64	2.9	0.58	0.1	19.22	0.48	0.01	1.17	0.25	277	0.213675	1.20833	6	-0.5	8.5	0.666667	9.3	0.4	10.7	1	12	0.846154	62.5	68	71	78.5	83.5	15.36	-1.02667	18.3824	0.773109	18.4487	0.891943	17.3638	0.402705	17.2111	0.854682	0	0	0
314	1	39	3330	50	10	10	7	0.69	0.1	0.41	2.4	0.6	0.1	6.97	0.49	0.01	1.17	0.17	316	0.145299	1.22449	6.4	0	7.4	-0.555556	8.4	-0.5	9.8	0.181818	10.3	-0.461538	59.6	66.2	69	74.5	78	18.0172	0.744804	16.8856	-0.296021	17.6434	0.31668	17.6569	0.612045	16.9297	0.638193	0	0	0
315	1	38	3530	49	10	10	5	0.84	0.15	0.73	2.3	0.92	0.11	16.75	0.63	0.01	1.63	0.18	263	0.110429	1.46032	7.1	0.875	8.5	0.666667	8.95	0.05	10	0.363636	11.2	0.230769	63	67.5	71	76.5	80	17.8886	0.659091	18.6557	0.968352	17.7544	0.39601	17.0874	0.205318	17.5	1.07692	0	0	1
316	1	40	3600	50	10	10	8	1.01	0.18	0.31	2.7	1.06	0.13	3.44	0.8	0.03	2.08	0.48	295	0.230769	1.325	6	-0.5	7.7	-0.222222	9	0.1	9.8	0.181818	11	0.0769231	60	67.5	71.5	77	84	16.6667	-0.155556	16.8999	-0.285812	17.6048	0.289123	16.5289	-0.193625	15.5896	-0.392639	0	0	0
317	1	40	2700	48	10	10	7	0.77	0.14	0.32	2.8	0.77	0.11	4.66	0.48	0.01	1.36	0.24	284	0.176471	1.60417	6.8	0.5	8	0.111111	8.8	-0.1	9.8	0.181818	11.1	0.153846	63	67	71.5	76.5	82	17.1328	0.155186	17.8213	0.372386	17.2136	0.00968263	16.7457	-0.0387885	16.508	0.31387	0	0	0
318	1	37	2900	49	10	10	9	0.8	0.22	0.3	3	0.92	0.1	4.9	0.78	0.01	1.77	0.16	218	0.0903955	1.17949	6.5	0.125	8	0.111111	8.8	-0.1	10.4	0.727273	11.1	0.153846	63.5	67.5	72	76	87	16.12	-0.519979	17.5583	0.184499	16.9753	-0.160494	18.0055	0.8611	14.6651	-1.10378	0	0	0
319	1	40	3870	50	10	10	9	0.76	0.27	0.28	2.8	0.58	3.54	3.07	0.96	0.01	1.71	0.37	331	0.216374	0.604167	7	0.75	9.4	1.66667	10.1	1.2	11.3	1.54545	13	1.61538	63	67.5	73	76	83	17.6367	0.491123	20.631	2.37929	18.9529	1.25207	19.5637	1.97408	18.8707	2.13128	1	1	1
320	1	40	3250	50	10	10	12	1.14	0.32	0.52	2.9	1.27	0.1	7.97	1.16	0.01	2.6	0.38	346	0.146154	1.09483	6.8	0.5	8.9	1.11111	9.5	0.6	10.5	0.818182	11.3	0.307692	62	68.5	72.5	76	82.6	17.6899	0.526604	18.9674	1.19103	18.0737	0.624087	18.1787	0.984765	16.5622	0.355548	1	0	0
321	1	39	3680	50	10	10	15	0.83	0.16	0.37	2.5	0.7	0.12	3.91	0.55	0.23	1.45	0.43	234	0.296552	1.27273	6.5	0.125	8	0.111111	9.1	0.2	10.2	0.545455	11.9	0.769231	61	68	72.5	74.5	82	17.4684	0.378948	17.301	0.000741473	17.3127	0.0805164	18.3776	1.12682	17.6978	1.22908	0	1	1
322	1	40	2600	49	10	10	6	0.68	0.18	0.21	2.7	0.44	0.3	1.84	0.43	0.01	1.1	0.51	434	0.463636	1.02326	6	-0.5	7.5	-0.444444	8.3	-0.6	9.3	-0.272727	10.5	-0.307692	62	68	71	77	83.5	15.6087	-0.860839	16.2197	-0.771626	16.465	-0.525009	15.6856	-0.795991	15.0597	-0.80023	0	0	0
323	1	37	3390	50	10	10	9	0.82	0.22	0.61	2.7	0.7	0.11	17.42	0.75	0.01	1.58	0.28	303	0.177215	0.933333	7	0.75	8	0.111111	8.7	-0.2	9.3	-0.272727	10.2	-0.538462	62	68	71.5	75	82	18.2102	0.873465	17.301	0.000741473	17.0179	-0.130038	16.5333	-0.190476	15.1695	-0.715737	0	0	0
324	1	38	4095	50	10	10	8	0.75	0.19	0.29	3.1	0.7	0.1	3.45	0.8	0.01	1.65	0.33	291	0.2	0.875	8	2	9.8	2.11111	11	2.1	11.8	2	13.4	1.92308	64	69.5	73.8	76	83.5	19.5312	1.75417	20.2888	2.13486	20.1967	2.14048	20.4294	2.5924	19.219	2.39927	1	1	1
325	1	39	3700	50	10	10	6	0.77	0.27	0.37	2.4	0.79	0.14	8.76	1	0.02	1.9	0.24	320	0.126316	0.79	7	0.75	9	1.22222	10	1.1	12	2.18182	12	0.846154	63	69	76	79	86	17.6367	0.491123	18.9036	1.14542	17.313	0.0807281	19.2277	1.73406	16.225	0.0961434	1	1	0
326	1	40	3430	49	10	10	6	0.61	0.29	0.59	2.7	0.57	0.73	11.72	1.1	0.02	1.82	0.32	199	0.175824	0.518182	7.5	1.375	8.5	0.666667	9.2	0.3	10	0.363636	11.2	0.230769	61	65.8	69	73.5	80	20.1559	2.17058	19.6321	1.6658	19.3237	1.51691	18.5108	1.222	17.5	1.07692	1	1	1
327	1	39	2880	49	10	10	10	0.89	0.13	0.34	3	1.09	0.15	5.23	0.59	0.08	1.82	0.3	239	0.164835	1.84746	6.5	0.125	8	0.111111	8.5	-0.4	10	0.363636	10	-0.692308	60.5	67	69.9	74	80	17.7583	0.572233	17.8213	0.372386	17.3966	0.140434	18.2615	1.04393	15.625	-0.365385	0	0	0
328	1	40	3580	50	10	10	8	0.63	0.14	0.68	2.9	0.55	0.11	22.14	0.44	0.01	1.13	0.3	392	0.265487	1.25	7.3	1.125	8.6	0.777778	9.6	0.7	11.6	1.81818	12.1	0.923077	61	69	73	78	85	19.6184	1.81225	18.0634	0.545309	18.0146	0.581883	19.0664	1.61886	16.7474	0.498004	0	1	0
329	1	40	3700	50	8	10	12	0.66	0.19	0.08	2.9	0.47	0.1	0.65	0.63	0.02	1.34	0.53	334	0.395522	0.746032	7.8	1.75	9.5	1.77778	11.3	2.4	11.5	1.72727	13.5	2	63	70	75	79	85.5	19.6523	1.83487	19.3878	1.49125	20.0889	2.06349	18.4265	1.16181	18.4672	1.82094	1	1	1
330	1	39	3550	49	10	10	10	0.92	0.13	0.7	2.7	1.08	0.11	20.7	0.5	0.02	1.72	0.3	259	0.174419	2.16	7.3	1.125	9.6	1.88889	9.5	0.6	11.2	1.45455	12.2	1	61.5	69	71.5	76	83	19.3007	1.60045	20.1638	2.04559	18.5828	0.987726	19.3906	1.85042	17.7094	1.23799	1	1	1
331	1	38	3490	50	10	10	8	0.89	0.2	0.39	2.9	0.73	0.13	5.83	0.7	0.02	1.66	0.5	338	0.301205	1.04286	6.8	0.5	9.9	2.22222	9.8	0.9	11	1.27273	12	0.846154	60	70	74	77	84	18.8889	1.32593	20.2041	2.07434	17.8963	0.497339	18.5529	1.25205	17.0068	0.697541	1	1	0
332	1	39	3640	50	10	10	10	0.7	0.13	0.35	2.5	0.8	0.11	4.29	0.68	0.03	1.54	0.14	344	0.0909091	1.17647	7.5	1.375	9.8	2.11111	10.5	1.6	11	1.27273	11.8	0.692308	64	69.5	74	75.5	83	18.3105	0.940365	20.2888	2.13486	19.1746	1.41041	19.2974	1.78386	17.1288	0.791351	1	1	0
333	1	38	3120	49	10	10	7	0.79	0.19	0.19	3.5	0.83	0.1	2.74	0.77	0.02	1.71	0.25	245	0.146199	1.07792	6	-0.5	7.8	-0.111111	8.8	-0.1	10	0.363636	10	-0.692308	61	66.5	71.5	76	80	16.1247	-0.516868	17.6381	0.241486	17.2136	0.00968263	17.313	0.366442	15.625	-0.365385	0	0	0
334	1	41	3920	50	10	10	9	0.72	0.15	0.31	2.9	0.72	0.11	4.14	0.67	0.01	1.53	0.31	293	0.202614	1.07463	6.7	0.375	8.1	0.222222	10	1.1	10.5	0.818182	11.5	0.461538	62	69	73.5	77	84.5	17.4298	0.353174	17.0132	-0.204834	18.5108	0.93629	17.7096	0.649688	16.1059	0.00452204	0	0	0
335	1	39	3550	49	10	10	21	0.92	0.31	0.33	3.1	1.15	0.13	1.77	1.48	0.06	2.82	0.41	276	0.14539	0.777027	6.3	-0.125	8	0.111111	9	0.1	10	0.363636	10.5	-0.307692	61.5	67	72	74.5	80.5	16.6568	-0.162165	17.8213	0.372386	17.3611	0.115079	18.0172	0.869433	16.2031	0.0792912	0	0	0
336	1	36	2970	48	10	10	3	0.69	0.15	0.25	2.4	0.69	0.12	4.75	0.54	0.01	1.34	0.24	250	0.179104	1.27778	7	0.75	9.5	1.77778	10.2	1.3	11.5	1.72727	12.8	1.46154	62	69	73	77	84	18.2102	0.873465	19.9538	1.89557	19.1406	1.38611	19.3962	1.85442	18.1406	1.56968	1	1	1
337	1	39	2970	49	10	10	10	0.76	0.08	0.38	2.5	0.89	0.1	7.1	0.34	0.01	1.29	0.14	255	0.108527	2.61765	6	-0.5	8.5	0.666667	9.7	0.8	10.1	0.454545	11	0.0769231	60	66.5	72	76.5	83	16.6667	-0.155556	19.221	1.37213	18.7114	1.07959	17.2583	0.327371	15.9675	-0.101935	1	0	0
338	1	40	3900	50	10	10	10	1.45	0.08	0.57	2.8	2.06	0.14	14.98	0.71	0.06	2.9	0.29	336	0.1	2.90141	7.5	1.375	9.7	2	10.9	2	11.8	2	13.2	1.76923	63.5	71.5	75.7	78	84.7	18.6	1.13336	18.974	1.19574	19.0211	1.30076	19.3951	1.85367	18.3995	1.76888	1	1	1
339	1	40	3810	49	10	10	10	0.91	0.19	0.17	2.7	1	0.13	5.79	0.67	0.03	1.79	0.27	180	0.150838	1.49254	7.5	1.375	9.5	1.77778	11.2	2.3	11.9	2.09091	13	1.61538	65	71.5	80	80	88	17.7515	0.567653	18.5828	0.916297	17.5	0.214286	18.5938	1.28125	16.7872	0.528608	0	1	0
340	1	40	3330	49	10	10	8	0.74	0.26	0.42	3.4	0.76	0.14	6.63	0.72	0.02	1.67	0.42	278	0.251497	1.05556	8.5	2.625	9.5	1.77778	9.8	0.9	11	1.27273	11.7	0.615385	66	69	73	75	81.5	19.5133	1.74221	19.9538	1.89557	18.3899	0.849958	19.5556	1.96825	17.6145	1.16501	1	1	1
341	1	40	3240	49	10	10	8	0.97	0.17	0.65	2.6	1.1	0.11	15.71	0.58	0.02	1.83	0.33	327	0.180328	1.89655	7.2	1	9.8	2.11111	12.4	3.5	12.5	2.63636	14.5	2.76923	63.5	72	75.5	80.5	89	17.856	0.637357	18.9043	1.14594	21.7534	3.25245	19.2894	1.77813	18.3058	1.69675	1	1	1
342	1	38	2900	49	10	10	6	0.68	0.13	0.4	2.8	0.57	0.13	8.86	0.6	0.03	1.27	0.21	272	0.165354	0.95	5.9	-0.625	7.2	-0.777778	8.5	-0.4	9.6	0	10.3	-0.461538	60	67	72	75	82	16.3889	-0.340741	16.0392	-0.900566	16.3966	-0.573854	17.0667	0.190476	15.3183	-0.601336	0	0	0
343	1	40	3680	49	10	10	7	0.72	0.16	0.53	2.9	0.69	0.13	12.76	0.56	0.01	1.35	0.21	272	0.155556	1.23214	6.9	0.625	8.9	1.11111	10.1	1.2	11.7	1.90909	12.4	1.15385	62	70	77	80.5	89	17.9501	0.700035	18.1633	0.616618	17.0349	-0.117919	18.0549	0.896328	15.6546	-0.342624	0	0	0
344	1	38	3400	50	10	10	20	0.72	0.09	0.34	2.6	0.7	0.11	6.49	0.35	0.03	1.14	0.2	239	0.175439	2	7.3	1.125	9.8	2.11111	9.8	0.9	10.8	1.09091	11.2	0.230769	62	66.5	69.8	73.5	79.5	18.9906	1.39376	22.1607	3.4719	20.1148	2.08198	19.9917	2.27976	17.7208	1.24678	1	1	1
345	1	39	3840	50	10	10	9	0.54	0.12	0.47	2.7	0.51	0.14	4.48	0.53	0.02	1.12	0.18	404	0.160714	0.962264	6.8	0.5	8.5	0.666667	9.5	0.6	9.8	0.181818	11.5	0.461538	62	68.5	72.5	74.2	80.5	17.6899	0.526604	18.115	0.582126	18.0737	0.624087	17.7999	0.714235	17.7462	1.26633	0	0	1
346	1	39	4200	55	10	10	11	0.67	0.14	0.24	2.5	0.73	0.16	2.52	0.67	0.02	1.48	0.18	288	0.121622	1.08955	7.6	1.5	9	1.22222	10	1.1	11.1	1.36364	12.4	1.15385	64.5	68.5	73	76	84.5	18.2681	0.912089	19.1806	1.34326	18.7652	1.11803	19.2175	1.72675	17.3663	0.974107	1	1	0
347	1	38	3270	49	10	10	15	0.74	0.11	0.18	2.6	0.78	0.15	1.34	0.41	0.01	1.33	0.31	433	0.233083	1.90244	7.5	1.375	9.4	1.66667	10.1	1.2	10.7	1	12.6	1.30769	65	71	75	77.5	86.2	17.7515	0.567653	18.6471	0.96221	17.9556	0.539683	17.8148	0.72484	16.9573	0.659441	0	0	0
348	1	40	4350	51	10	10	9	0.77	0.19	0.51	3.1	0.75	0.14	11.94	0.69	0.03	1.52	0.17	257	0.111842	1.08696	6.7	0.375	9.8	2.11111	11	2.1	12.2	2.36364	13	1.61538	63	70.5	74	79	87	16.8808	-0.0127824	19.7173	1.72666	20.0877	2.06261	19.5481	1.96296	17.1753	0.82717	1	1	0
349	1	39	3200	49	10	10	6	0.82	0.15	0.53	2.8	0.86	0.12	10.15	0.46	0.02	1.43	0.24	379	0.167832	1.86957	6	-0.5	7.2	-0.777778	8.1	-0.8	9	-0.545455	9.8	-0.846154	60.5	66	70.5	74	80	16.3923	-0.338451	16.5289	-0.550767	16.297	-0.645024	16.4354	-0.260461	15.3125	-0.605769	0	0	0
350	1	39	3650	50	10	10	11	0.7	0.13	0.54	2.8	0.66	0.1	6.68	0.61	0.03	1.47	0.43	297	0.292517	1.08197	7	0.75	8.8	1	9.5	0.6	10.9	1.18182	11.8	0.692308	61	69	73.5	78.3	82.5	18.8121	1.27476	18.4835	0.845366	17.5853	0.27519	17.7788	0.699158	17.337	0.951543	0	0	0
351	1	38	3600	50	10	10	7	1.12	0.12	0.72	2.6	1.23	0.13	16.51	0.36	0.01	1.7	0.25	254	0.147059	3.41667	7	0.75	9.6	1.88889	10.6	1.7	10.8	1.09091	11	0.0769231	61.5	69.5	74	79	85	18.5075	1.07167	19.8747	1.83911	19.3572	1.54085	17.3049	0.360656	15.2249	-0.673143	1	0	0
352	1	38	3360	49	10	10	10	0.86	0.13	0.85	3	0.99	0.12	23.08	0.53	0.01	1.61	0.19	265	0.118012	1.86792	6.1	-0.375	7.5	-0.444444	8.1	-0.8	9.2	-0.363636	10.2	-0.538462	59.5	65.5	70	72	80.7	17.2304	0.220281	17.4815	0.129642	16.5306	-0.478134	17.7469	0.676367	15.6622	-0.33676	0	0	0
353	1	40	3300	49	10	10	4	0.54	0.1	0.34	2.9	0.38	0.1	6.45	0.39	0.01	0.85	0.18	249	0.211765	0.974359	7	0.75	8.8	1	9.9	1	11.2	1.45455	12.3	1.07692	61	70	73	78	83	18.8121	1.27476	17.9592	0.470845	18.5776	0.983996	18.4089	1.14924	17.8546	1.34965	0	1	1
354	1	40	3840	50	10	10	10	0.78	0.11	0.26	3	0.67	0.13	3.43	0.42	0.01	1.23	0.31	338	0.252033	1.59524	7	0.75	7.5	-0.444444	8.5	-0.4	9	-0.545455	10.5	-0.307692	63	68	73.5	80	83	17.6367	0.491123	16.2197	-0.771626	15.7342	-1.04701	14.0625	-1.95536	15.2417	-0.660239	0	0	0
355	1	39	3740	51	10	10	13	0.82	0.23	0.25	3.3	0.72	0.1	2.94	0.78	0.01	1.68	0.4	319	0.238095	0.923077	6.95	0.6875	8.75	0.944444	10	1.1	10.7	1	11.3	0.307692	64.5	72	77.5	81	86	16.7057	-0.129515	16.8789	-0.300816	16.6493	-0.39334	16.3085	-0.351079	15.2785	-0.631901	0	0	0
356	1	38	3185	49	10	10	6	0.9	0.17	0.19	2.4	0.92	0.13	2.68	0.61	0.02	1.73	0.43	474	0.248555	1.5082	6.7	0.375	8.7	0.888889	9.5	0.6	10.2	0.545455	12	0.846154	61	65.5	71	74	78.5	18.0059	0.737275	20.2785	2.12753	18.8455	1.17533	18.6267	1.30481	19.4734	2.59493	1	1	1
357	1	39	3460	49	10	10	16	0.79	0.14	0.31	3.2	0.84	0.1	1.56	0.55	0.03	1.53	0.31	284	0.202614	1.52727	6.5	0.125	8.2	0.333333	9.2	0.3	10	0.363636	11	0.0769231	61.5	66.7	70.5	73.5	79.6	17.1855	0.190358	18.4316	0.80826	18.5101	0.935811	18.5108	1.222	17.3607	0.969748	0	1	0
358	1	38	3290	50	10	10	8	0.86	0.14	0.32	3.2	0.9	0.12	1.9	0.56	0.04	1.6	0.3	219	0.1875	1.60714	6	-0.5	7.2	-0.777778	8	-0.9	10.2	0.545455	10	-0.692308	61.5	65	70	75.2	81	15.8636	-0.690951	17.0414	-0.1847	16.3265	-0.623907	18.037	0.883577	15.2416	-0.660324	0	0	0
359	1	39	3500	50	10	10	8	0.78	0.17	0.38	3.3	0.7	0.12	4.27	0.69	0.04	1.5	0.25	305	0.166667	1.01449	6.5	0.125	8.4	0.555556	9.1	0.2	9.7	0.0909091	10.3	-0.461538	63	66	72	75	80	16.3769	-0.348719	19.2837	1.41696	17.554	0.252866	17.2444	0.31746	16.0938	-0.00480769	1	0	0
360	1	40	2850	48	10	10	6	0.67	0.14	0.17	4.1	0.66	0.12	0.69	0.51	0.01	1.32	0.34	203	0.257576	1.29412	7.8	1.75	9.1	1.33333	9.7	0.8	10	0.363636	11.7	0.615385	61.5	66.7	71	76	82	20.6226	2.48176	20.4545	2.25324	19.2422	1.45872	17.313	0.366442	17.4004	1.00027	1	0	0
361	1	39	3500	48	10	10	7	0.71	0.2	0.38	3.8	0.64	0.15	5.64	0.69	0.08	1.46	0.29	371	0.19863	0.927536	7	0.75	8.5	0.666667	10	1.1	11.5	1.72727	12.6	1.30769	63.5	69	74.5	78.5	85.5	17.36	0.30669	17.8534	0.39528	18.0172	0.583719	18.662	1.33001	17.2361	0.873902	0	1	0
362	1	40	3460	50	10	10	10	0.86	0.16	0.45	4.5	0.71	0.15	6.23	0.79	0.02	1.65	0.34	302	0.206061	0.898734	7.1	0.875	9.2	1.44444	10.4	1.5	11.5	1.72727	12	0.846154	63	71	75.5	78.5	86	17.8886	0.659091	18.2503	0.678819	18.2448	0.746296	18.662	1.33001	16.225	0.0961434	0	1	0
363	1	40	3950	50	10	10	8	1.07	0.02	0.66	2.9	1.14	0.1	22.49	0.54	0.03	1.83	0.32	306	0.174863	2.11111	6.2	-0.25	7.4	-0.555556	8.2	-0.7	9	-0.545455	10	-0.692308	64	69	72.5	77.5	82	15.1367	-1.17552	15.543	-1.25503	15.6005	-1.14252	14.9844	-1.29686	14.8721	-0.944539	0	0	0
364	1	39	3300	49	10	10	6	0.67	0.07	0.28	2.7	0.56	0.1	4.31	0.65	0.01	1.31	0.21	260	0.160305	0.861538	6.3	-0.125	7.9	0	8.6	-0.3	9.2	-0.363636	10	-0.692308	61	66	70.5	74	82	16.9309	0.0206217	18.1359	0.597075	17.303	0.0735375	16.8006	0.000417406	14.8721	-0.944539	0	0	0
365	1	39	2850	49	10	10	7	0.71	0.08	0.23	2.4	0.7	0.13	2.68	0.58	0.02	1.44	0.35	294	0.243056	1.2069	5.7	-0.875	6.75	-1.27778	8.2	-0.7	9	-0.545455	10.5	-0.307692	60.5	68	72.5	76	81.5	15.5727	-0.884862	14.5978	-1.93018	15.6005	-1.14252	15.5817	-0.870202	15.8079	-0.224695	0	0	0
366	1	38	3250	49	10	10	8	0.67	0.13	0.47	2.8	0.67	0.13	7.17	0.48	0.02	1.22	0.15	274	0.122951	1.39583	6.8	0.5	8.5	0.666667	9.5	0.6	10	0.363636	10.7	-0.153846	63	70	75	79	84	17.1328	0.155186	17.3469	0.0335277	16.8889	-0.222222	16.0231	-0.554948	15.1644	-0.719693	0	0	0
367	1	39	3300	49	10	10	8	0.82	0.14	0.27	2.7	0.78	0.13	6.2	0.87	0.02	1.81	0.36	352	0.198895	0.896552	6.5	0.125	8.3	0.444444	8.75	-0.15	9.9	0.272727	10.1	-0.615385	60	68.5	71.5	75.5	80.5	18.0556	0.77037	17.6887	0.277673	17.1158	-0.0601776	17.3677	0.405471	15.5858	-0.395524	0	0	0
368	1	40	3240	48	10	10	6	0.73	0.03	0.29	2.4	0.5	0.22	4.23	0.5	0.01	1.2	0.45	525	0.375	1	6.5	0.125	8.6	0.777778	9.3	0.4	11	1.27273	12.2	1	63	69	73.5	80	83	16.3769	-0.348719	18.0634	0.545309	17.215	0.0107495	17.1875	0.276786	17.7094	1.23799	0	0	1
369	1	39	4170	48	10	10	11	0.73	0.18	0.48	2.7	0.69	0.15	9.28	0.72	0.01	1.53	0.26	192	0.169935	0.958333	7	0.75	7.6	-0.333333	8.2	-0.7	10	0.363636	10.7	-0.153846	62	67.5	68.5	75	80	18.2102	0.873465	16.6804	-0.442583	17.4756	0.196875	17.7778	0.698413	16.7188	0.475962	0	0	0
370	1	39	3400	50	10	10	5	0.6	0.06	0.47	2.7	0.62	0.13	11.42	0.64	0.03	1.31	0.1	243	0.0763359	0.96875	7.8	1.75	10	2.33333	11	2.1	12	2.18182	11.4	0.384615	62.5	70	72	76	85	19.968	2.04533	20.4082	2.22012	21.2191	2.87081	20.7756	2.83973	15.7785	-0.247272	1	1	0
371	1	40	4000	50	10	10	8	0.61	0.13	0.46	4	0.54	0.1	7.99	0.54	0.03	1.21	0.28	161	0.231405	1	7	0.75	9	1.22222	10	1.1	10.5	0.818182	11.4	0.384615	63	70	74	77	83	17.6367	0.491123	18.3673	0.762391	18.2615	0.758218	17.7096	0.649688	16.5481	0.344708	0	0	0
372	1	38	3050	48	10	10	8	0.69	0.1	0.63	2.6	0.66	0.15	11.78	0.52	0.02	1.27	0.2	241	0.15748	1.26923	7.1	0.875	9.4	1.66667	9.9	1	11	1.27273	11.8	0.692308	63	70	73	79	85	17.8886	0.659091	19.1837	1.34548	18.5776	0.983996	17.6254	0.589558	16.3322	0.1786	1	0	0
373	1	38	3620	49	10	10	15	0.74	0.13	0.34	2.4	0.6	0.14	3.62	0.85	0	1.57	0.26	273	0.165605	0.705882	7.3	1.125	8.5	0.666667	9.3	0.4	9.7	0.0909091	10.9	0	64	70	74.5	78.5	85	17.8223	0.614844	17.3469	0.0335277	16.756	-0.317141	15.741	-0.756426	15.0865	-0.779611	0	0	0
374	1	40	3930	52	10	10	19	0.8	0.05	0.59	2.5	0.67	0.1	17.8	0.47	0.01	1.32	0.4	210	0.30303	1.42553	6.7	0.375	9.5	1.77778	9.2	0.3	10.2	0.545455	12.2	1	62	71	73	78.5	82	17.4298	0.353174	18.8455	1.10391	17.264	0.0457336	16.5524	-0.17686	18.144	1.57228	0	0	1
375	1	40	3400	50	10	10	9	0.7	0.13	0.14	2.6	0.58	0.12	1.07	0.79	0.01	1.57	0.45	320	0.286624	0.734177	7	0.75	9.5	1.77778	10.6	1.7	11.5	1.72727	12.5	1.23077	64	71.5	73	76	85	17.0898	0.126563	18.5828	0.916297	19.8912	1.92226	19.91	2.22141	17.301	0.923875	0	1	0
376	1	38	3500	50	10	10	7	0.76	0.06	0.59	2.6	0.7	0.13	9.95	0.81	0.02	1.57	0.13	263	0.0828025	0.864198	6.5	0.125	6.9	-1.11111	8.5	-0.4	9.5	-0.0909091	9.6	-1	61.5	66	71	75	82	17.1855	0.190358	15.8402	-1.0427	16.8617	-0.241619	16.8889	0.0634921	14.2772	-1.40214	0	0	0
377	1	39	3720	50	10	10	9	0.55	0.08	0.4	2.7	0.45	0.1	8.99	0.38	0.02	0.9	0.15	292	0.166667	1.18421	8.1	2.125	9.6	1.88889	10.5	1.6	12	2.18182	12.2	1	65	72	76	80	84	19.1716	1.5144	18.5185	0.87037	18.1787	0.69905	18.75	1.39286	17.2902	0.915576	0	1	0
378	1	39	3900	50	10	10	12	0.79	0.15	0.3	2.7	1.01	0.13	5.15	0.76	0.01	1.84	0.16	276	0.0869565	1.32895	7	0.75	8.4	0.555556	9	0.1	10.5	0.818182	11	0.0769231	64.5	70.5	74	78	85	16.8259	-0.0493921	16.9006	-0.285315	16.4354	-0.546176	17.2584	0.327416	15.2249	-0.673143	0	0	0
379	1	37	3200	49	10	10	5	0.63	0.15	0.37	2.8	0.47	0.15	4.88	0.58	0.01	1.17	0.26	353	0.222222	0.810345	6.5	0.125	8.5	0.666667	9.1	0.2	11	1.27273	12.5	1.23077	60	68	73	76	82	18.0556	0.77037	18.3824	0.773109	17.0764	-0.0883039	19.0443	1.60309	18.5901	1.91548	0	1	1
380	1	36	2740	49	10	10	6	0.88	0.07	0.3	3.6	1.16	0.15	3.89	0.51	0.04	1.77	0.22	282	0.124294	2.27451	7	0.75	9.5	1.77778	12.3	3.4	13.1	3.18182	13.8	2.23077	60	68	75.5	76	84	19.4444	1.6963	20.545	2.31784	21.578	3.12714	22.6801	4.20004	19.5578	2.65986	1	1	1
381	1	39	4430	51	10	10	9	0.68	0.08	0.31	3.4	0.59	0.1	4.6	0.62	0.07	1.25	0.08	267	0.064	0.951613	9.3	3.625	12	4.55556	13.5	4.6	14.6	4.54545	13.6	2.07692	65	70	77	80	86	22.0118	3.40789	24.4898	5.13557	22.7694	3.97817	22.8125	4.29464	18.3883	1.76024	1	1	1
382	1	39	2840	48	10	10	11	0.69	0.17	0.27	2.8	0.68	0.13	2.06	0.58	0.08	1.4	0.31	269	0.221429	1.17241	6	-0.5	7.3	-0.666667	8.1	-0.8	8.8	-0.727273	9.4	-1.15385	58	65	68	71	76.5	17.8359	0.62394	17.2781	-0.0156382	17.5173	0.226644	17.4569	0.469181	16.0622	-0.0290782	0	0	0
383	1	37	3330	48	10	10	8	0.59	0.04	0.45	2.4	0.59	0.1	11.19	0.69	0.02	1.37	0.19	216	0.138686	0.855072	7	0.75	8.15	0.277778	9.5	0.6	10	0.363636	10.3	-0.461538	60.5	66	71	76	79.6	19.1244	1.48292	18.7098	1.00702	18.8455	1.17533	17.313	0.366442	16.2559	0.119925	0	0	0
384	1	38	2650	50	9	9	6	0.75	0.15	0.441	2.7	0.53	0.3	7.25	0.58	0.03	1.28	0.38	514	0.296875	0.913793	5.7	-0.875	7.5	-0.444444	8.5	-0.4	9.3	-0.272727	10.6	-0.230769	60.5	68.5	73.5	77.5	83	15.5727	-0.884862	15.9838	-0.940141	15.7342	-1.04701	15.4839	-0.940092	15.3868	-0.548578	0	0	0
385	1	40	3460	50	9	10	10	0.83	0.15	0.231	2.6	0.73	0.29	1.96	0.41	0.03	1.29	0.33	305	0.255814	1.78049	7.4	1.25	9.1	1.33333	10.6	1.7	11.4	1.63636	12.7	1.38462	66	70	76	79	86.5	16.9881	0.0587083	18.5714	0.908163	18.3518	0.822715	18.2663	1.04736	16.9735	0.671926	0	0	0
386	1	40	3300	50	9	10	6	0.95	0.19	0.43	2.5	0.93	0.18	5.45	0.53	0.01	1.63	0.38	320	0.233129	1.75472	6.2	-0.25	7.4	-0.555556	8.3	-0.6	9.4	-0.181818	10.5	-0.307692	62.5	68.3	72	76	82.5	15.872	-0.685333	15.8632	-1.0263	16.0108	-0.849427	16.2742	-0.375544	15.427	-0.517694	0	0	0
387	1	37	3400	50	9	10	4	0.74	0.21	0.42	2.6	0.52	0.1	12.08	0.6	0.03	1.27	0.34	304	0.267717	0.866667	8.5	2.625	10.8	3.22222	12.1	3.2	14	4	14.2	2.53846	66.2	72.3	78	81	89	19.3956	1.66373	20.6608	2.40057	19.8882	1.92017	21.3382	3.24158	17.927	1.40541	1	1	1
388	1	41	3760	50	9	10	6	0.81	0.16	0.26	2.6	0.79	0.1	4.61	0.56	0.02	1.48	0.28	373	0.189189	1.41071	7.6	1.5	8.9	1.11111	9.9	1	9.8	0.181818	12.4	1.15385	66.5	73	75.5	77	84.5	17.1858	0.190548	16.7011	-0.427807	17.3677	0.119757	16.5289	-0.193625	17.3663	0.974107	0	0	0
389	1	40	3770	51	9	10	12	0.87	0.21	0.223	2.9	0.87	0.1	3.13	0.62	0.01	1.63	0.3	308	0.184049	1.40323	7.1	0.875	8.8	1	10.1	1.2	11	1.27273	12.5	1.23077	64.5	72	74	78	83	17.0663	0.110855	16.9753	-0.231922	18.4441	0.888657	18.0802	0.914436	18.1449	1.57298	0	0	1
390	1	40	3730	50	9	10	8	0.81	0.13	0.176	4.1	0.61	0.1	3.83	0.55	0.07	1.36	0.45	299	0.330882	1.10909	7.6	1.5	9.5	1.77778	11.2	2.3	10.7	1	12.3	1.07692	67	72.3	75.5	80	86.2	16.9303	0.0201827	18.1739	0.624181	19.6483	1.74876	16.7188	-0.0580357	16.5535	0.348868	0	0	0
391	1	39	4050	50	9	10	7	0.93	0.23	0.197	2.8	1.04	0.1	3.97	0.75	0.03	1.94	0.33	214	0.170103	1.38667	7.6	1.5	9	1.22222	10.1	1.2	10.7	1	12.3	1.07692	64.5	72	74	78	83.1	18.2681	0.912089	17.3611	0.0436508	18.4441	0.888657	17.5871	0.562224	17.8116	1.31662	0	0	1
392	1	39	3460	50	9	10	13	0.96	0.16	0.213	2.5	0.81	0.16	3.13	0.8	0.01	1.83	0.48	348	0.262295	1.0125	7.7	1.625	9.8	2.11111	10	1.1	11.5	1.72727	13.2	1.76923	64	69.5	73.5	76	83.5	18.7988	1.26589	20.2888	2.13486	18.5108	0.93629	19.91	2.22141	18.9322	2.17861	1	1	1
393	1	40	4100	56	9	10	6	0.72	0.11	0.231	2.6	0.66	0.1	6.66	0.31	0.02	1.05	0.17	240	0.161905	2.12903	8.4	2.5	12.3	4.88889	13.5	4.6	14.4	4.36364	15.2	3.30769	70.3	79	83	87.5	93.5	16.9969	0.0645717	19.7084	1.72027	19.5965	1.71176	18.8082	1.4344	17.3868	0.989868	1	1	0
394	1	39	3370	50	9	10	6	1.04	0.17	0.373	2.8	1.04	0.1	7.12	0.67	0.01	1.87	0.36	319	0.192513	1.55224	7.7	1.625	9.3	1.55556	10.4	1.5	11	1.27273	13	1.61538	65.3	72.3	75	79	87	18.0578	0.771853	17.7912	0.35089	18.4889	0.920635	17.6254	0.589558	17.1753	0.82717	0	0	0
395	1	41	4470	57	9	10	11	0.71	0.17	0.239	2.4	0.63	0.15	3.41	0.45	0.13	1.19	0.24	257	0.201681	1.4	8.5	2.625	10.1	2.44444	10.2	1.3	10.7	1	12.1	0.923077	67	72	74	77.5	82.5	18.9352	1.35678	19.483	1.5593	18.6267	1.0191	17.8148	0.72484	17.7778	1.2906	1	0	1
396	1	41	3500	50	9	10	13	0.9	0.18	0.361	2.9	0.74	0.12	5.11	0.51	0.03	1.47	0.48	232	0.326531	1.45098	7.2	1	8.9	1.11111	9.7	0.8	9.7	0.0909091	11.5	0.461538	64	72	78	80	86.7	17.5781	0.452083	17.1682	-0.0941358	15.9435	-0.89753	15.1562	-1.17411	15.2989	-0.616246	0	0	0
397	1	39	3350	50	9	10	6	0.75	0.14	0.501	2.7	0.66	0.1	8.58	0.7	0.03	1.45	0.19	408	0.131034	0.942857	6.9	0.625	8.2	0.333333	8.8	-0.1	9.7	0.0909091	12.2	1	63	68	73	76	84	17.3847	0.323154	17.7336	0.309689	16.5134	-0.490416	16.7936	-0.00455085	17.2902	0.915576	0	0	0
398	1	41	3750	50	9	10	7	0.91	0.21	0.307	2.6	0.95	0.1	4.72	0.88	0.04	1.97	0.31	275	0.15736	1.07955	6.8	0.5	8.4	0.555556	9.5	0.6	10.5	0.818182	11.8	0.692308	65.5	72	74.5	78.5	85.7	15.8499	-0.700072	16.2037	-0.783069	17.1163	-0.0597528	17.0392	0.170879	16.0665	-0.0257953	0	0	0
399	1	39	3600	50	9	9	28	0.78	0.24	0.115	2.6	0.82	0.1	0.2	0.99	0.01	1.94	0.29	221	0.149485	0.828283	8	2	10	2.33333	11	2.1	11.5	1.72727	13.4	1.92308	68	74	79	80.5	90	17.301	0.267359	18.2615	0.686789	17.6254	0.303843	17.7462	0.675878	16.5432	0.340931	0	0	0
400	1	38	3550	50	9	10	10	0.95	0.19	0.457	2.6	1	0.11	4.17	0.91	0.04	2.02	0.24	197	0.118812	1.0989	8	2	9.9	2.22222	10.9	2	11.2	1.45455	13.2	1.76923	66.3	70	76	80	87.2	18.1996	0.86643	20.2041	2.07434	18.8712	1.19371	17.5	0.5	17.3596	0.968961	1	0	0
401	1	39	3500	50	9	10	8	0.91	0.21	0.214	2.3	0.84	0.15	3	0.74	0.01	1.71	0.28	161	0.163743	1.13514	7.8	1.75	9.7	2	10.4	1.5	11.2	1.45455	12.7	1.38462	63	70	75	78	84.5	19.6523	1.83487	19.7959	1.7828	18.4889	0.920635	18.4089	1.14924	17.7865	1.2973	1	1	1
402	1	39	3900	50	9	9	11	0.89	0.17	0.09	2.7	0.62	0.15	1.45	0.4	0.01	1.26	0.52	319	0.412698	1.55	6.6	0.25	8.6	0.777778	9.3	0.4	10.5	0.818182	13.7	2.15385	64.3	69	71	75	82	15.9633	-0.624483	18.0634	0.545309	18.4487	0.891943	18.6667	1.33333	20.3748	3.28829	0	1	1
403	1	39	3500	50	9	10	7	0.84	0.19	0.233	2.8	0.66	0.14	2.16	0.67	0.02	1.53	0.43	305	0.281046	0.985075	7.9	1.875	8.7	0.888889	9.8	0.9	10	0.363636	11.9	0.769231	64.3	70	73	76	83.5	19.1076	1.4717	17.7551	0.325073	18.3899	0.849958	17.313	0.366442	17.0677	0.744355	0	0	0
404	1	39	3250	50	9	10	14	1.08	0.18	0.155	2.8	1.04	0.1	1.07	0.87	0.01	2.09	0.4	371	0.191388	1.1954	6.8	0.5	8.5	0.666667	9.5	0.6	11.5	1.72727	12.5	1.23077	64.2	71	76	83	87	16.4983	-0.267809	16.8617	-0.313047	16.4474	-0.537594	16.6933	-0.0762292	16.5147	0.319024	0	0	0
405	1	40	3470	50	9	10	11	0.96	0.22	0.139	2.8	0.91	0.21	1.55	0.84	0.03	1.98	0.5	259	0.252525	1.08333	6	-0.5	7	-1	8.7	-0.2	8.9	-0.636364	11.8	0.692308	63.5	68.5	72	74	84.5	14.88	-1.34665	14.9182	-1.70127	16.7824	-0.29828	16.2527	-0.390901	16.526	0.327717	0	0	0
406	1	40	3620	50	9	10	7	0.7	0.12	0.398	2.9	0.56	0.17	4.47	0.38	0.01	1.07	0.29	274	0.271028	1.47368	7.9	1.875	7.4	-0.555556	11	2.1	11.8	2	13.1	1.69231	65.3	72.3	76	80	87.5	18.5268	1.08454	14.1565	-2.24538	19.0443	1.31737	18.4375	1.16964	17.1102	0.77708	0	1	0
407	1	38	3040	50	9	10	14	0.81	0.17	0.217	2.5	0.81	0.15	3.42	0.54	0.01	1.5	0.32	279	0.213333	1.5	7.1	0.875	8	0.111111	9	0.1	9.3	-0.272727	11.2	0.230769	65	71	74	77	84	16.8047	-0.0635108	15.8699	-1.02152	16.4354	-0.546176	15.6856	-0.795991	15.873	-0.174603	0	0	0
408	1	38	3650	50	9	9	6	0.72	0.17	0.674	3	0.71	0.15	12	0.78	0.03	1.58	0.2	461	0.126582	0.910256	7.4	1.25	9.2	1.44444	10.3	1.4	10.5	0.818182	11.4	0.384615	63.6	70.5	73	76.5	83.5	18.2944	0.929581	18.5101	0.864382	19.3282	1.52015	17.9418	0.815584	16.3505	0.192717	0	0	0
409	1	39	3970	48	9	10	4	0.68	0.19	0.245	2.4	0.62	0.11	3.61	0.63	0.01	1.35	0.21	320	0.155556	0.984127	8.6	2.75	10.8	3.22222	11.3	2.4	10.7	1	13	1.61538	67.5	69.5	76	78	85	18.8752	1.31678	22.3591	3.61364	19.5637	1.68837	17.5871	0.562224	17.9931	1.45622	1	0	1
410	1	38	3065	50	9	10	8	0.83	0.22	0.128	2.9	0.64	0.17	0.2	0.64	0.06	1.53	0.56	285	0.366013	1	6.1	-0.375	7.8	-0.111111	8.7	-0.2	9	-0.545455	10.9	0	61	67.5	70.5	72	81	16.3934	-0.337705	17.1193	-0.129042	17.5041	0.21725	17.3611	0.400794	16.6133	0.394862	0	0	0
411	1	38	2960	50	9	10	8	0.94	0.2	0.173	3.8	0.87	0.14	0.58	0.75	0.01	1.86	0.52	436	0.27957	1.16	6.7	0.375	9	1.22222	9.8	0.9	9.9	0.272727	12	0.846154	62.3	69.5	73	78	83	17.2623	0.241535	18.6326	0.95184	18.3899	0.849958	16.2722	-0.377008	17.4191	1.01467	0	0	0
412	1	39	2950	50	9	10	10	0.86	0.11	0.393	3	0.66	0.36	7.08	0.35	0.01	1.12	0.24	236	0.214286	1.88571	6.6	0.25	8.6	0.777778	9.2	0.3	10.5	0.818182	12.5	1.23077	65.2	68.5	73	77	84	15.5256	-0.916258	18.3281	0.734353	17.264	0.0457336	17.7096	0.649688	17.7154	1.24263	0	0	1
413	1	39	2970	50	9	9	8	0.83	0.21	0.185	3	0.85	0.11	2.05	0.97	0.03	1.95	0.29	171	0.148718	0.876289	7.2	1	9.1	1.33333	9.2	0.3	9.8	0.181818	11.5	0.461538	64	72.5	74	78	85	17.5781	0.452083	17.3127	0.00908782	16.8006	-0.285297	16.1078	-0.494412	15.917	-0.140804	0	0	0
414	1	39	3700	50	9	10	16	0.84	0.15	0.24	3.5	0.82	0.15	1.91	0.61	0.02	1.57	0.3	320	0.191083	1.34426	9.2	3.5	9.9	2.22222	11.5	2.6	11.8	2	13.6	2.07692	67	71.5	76	79.8	86	20.4945	2.39636	19.3653	1.47518	19.91	1.93569	18.53	1.23574	18.3883	1.76024	1	1	1
415	1	39	3440	50	9	10	9	0.8	0.17	0.179	2.8	0.83	0.15	1.25	0.72	0.02	1.65	0.23	245	0.139394	1.15278	9	3.25	11.8	4.33333	12.7	3.8	12.4	2.54545	13.7	2.15385	65.3	74.3	77	81	86	21.1065	2.80433	21.3749	2.91065	21.4201	3.01438	18.8996	1.49968	18.5235	1.86425	1	1	1
416	1	41	3800	50	9	10	15	0.68	0.14	0.21	2.9	0.6	0.12	2.01	0.45	0.02	1.18	0.28	223	0.237288	1.33333	8	2	9.8	2.11111	10.3	1.4	10.7	1	12.7	1.38462	66.5	72	77	79.5	87	18.0903	0.793559	18.9043	1.14594	17.3722	0.123027	16.9297	0.09265	16.779	0.522282	1	0	0
417	1	40	3250	50	9	9	9	0.97	0.2	0.223	2.5	1.01	0.13	1.26	0.73	0.01	1.88	0.31	239	0.164894	1.38356	7.6	1.5	9.5	1.77778	10	1.1	10.8	1.09091	12.2	1	64.2	71.6	75	78	86	18.4393	1.02617	18.5309	0.879246	17.7778	0.412698	17.7515	0.679628	16.4954	0.304156	0	0	0
418	1	40	3250	50	9	9	5	0.66	0.13	0.18	3	0.43	0.15	0.2	0.31	0.01	0.88	0.3	262	0.340909	1.3871	6.7	0.375	8.3	0.444444	9.2	0.3	10.3	0.636364	11.2	0.230769	64	70	74.5	79	85.2	16.3574	-0.361719	16.9388	-0.258017	16.5758	-0.445836	16.5038	-0.211596	15.429	-0.516125	0	0	0
419	1	40	3060	50	9	10	13	0.72	0.16	0.18	3.3	0.63	0.18	2.9	0.55	0.01	1.28	0.22	211	0.171875	1.14545	6.5	0.125	7.9	0	8.8	-0.1	8.9	-0.636364	9.9	-0.769231	63	70.5	72.5	76.5	83	16.3769	-0.348719	15.8946	-1.00388	16.742	-0.327162	15.2078	-1.13727	14.3707	-1.3302	0	0	0
420	1	39	3500	50	9	10	13	1.04	0.23	0.48	3.2	1.04	0.25	3.84	1.03	0.02	2.21	0.31	218	0.140271	1.00971	7.4	1.25	9.3	1.55556	9.6	0.7	10.2	0.545455	12	0.846154	62.5	70.7	73	77	82.5	18.944	1.36267	18.6056	0.932585	18.0146	0.581883	17.2036	0.288268	17.6309	1.17758	0	0	1
421	1	39	4600	50	9	10	8	0.97	0.25	0.116	3	1.15	0.1	0.82	1.12	0.02	2.45	0.4	386	0.163265	1.02679	6.9	0.625	9.6	1.88889	11	2.1	12	2.18182	13.4	1.92308	64	71.5	76.5	79	86.5	16.8457	-0.0361979	18.7784	1.05602	18.7962	1.14014	19.2277	1.73406	17.9091	1.39158	0	1	1
422	1	40	3530	50	9	10	19	0.81	0.22	0.32	2.6	0.71	0.17	2.65	0.66	0.02	1.55	0.4	366	0.258065	1.07576	7.9	1.875	10.1	2.44444	11	2.1	12	2.18182	15.8	3.76923	64.3	72.3	75.1	78	86	19.1076	1.4717	19.3217	1.44405	19.5035	1.64537	19.7239	2.08848	21.3629	4.04838	1	1	1
423	1	39	2960	50	9	10	15	1.06	0.2	0.3	2.6	0.99	0.16	4.96	0.75	0.04	1.91	0.38	227	0.198953	1.32	7.1	0.875	9	1.22222	9.1	0.2	10.5	0.818182	12.3	1.07692	64.3	70.5	75.5	79	88	17.1726	0.181743	18.1077	0.576958	15.9642	-0.882706	16.8242	0.0173049	15.8833	-0.16672	0	0	0
424	1	38	3300	50	9	10	14	1.06	0.23	0.1	2.6	0.98	0.15	2.98	0.99	0.03	2.3	0.72	562	0.313043	0.989899	7.5	1.375	8.2	0.333333	10.5	1.6	10.4	0.727273	11.7	0.615385	65	71.2	76	78.5	85.1	17.7515	0.567653	16.1754	-0.803317	18.1787	0.69905	16.877	0.054966	16.1557	0.0428737	0	0	0
425	1	39	2960	50	9	10	5	0.92	0.21	0.28	2.4	0.8	0.1	2.21	0.71	0.02	1.66	0.33	287	0.198795	1.12676	6.5	0.125	8.3	0.444444	9.3	0.4	9.5	-0.0909091	11.8	0.692308	62.2	70	73	75	82	16.8009	-0.0660656	16.9388	-0.258017	17.4517	0.179771	16.8889	0.0634921	17.5491	1.11468	0	0	1
426	1	37	2325	45	9	10	5	0.76	0.16	0.137	3	0.58	0.15	0.42	0.81	0.01	1.52	0.28	436	0.184211	0.716049	6	-0.5	7.9	0	9.2	0.3	9.1	-0.454545	10.3	-0.461538	61.5	68.5	72	73.5	80.2	15.8636	-0.690951	16.8363	-0.331234	17.7469	0.390653	16.8448	0.0320237	16.0136	-0.0664754	0	0	0
427	1	40	3700	50	9	9	8	0.91	0.28	0.56	3.9	0.57	0.13	9.97	1.07	0.03	1.79	0.32	287	0.178771	0.53271	6.5	0.125	8.4	0.555556	9.2	0.3	9.6	0	11.9	0.769231	64	70	71.2	75.5	82.5	15.8691	-0.68724	17.1429	-0.112245	18.148	0.677115	16.8414	0.0295476	17.4839	1.06456	0	0	0
428	1	38	4260	50	9	9	10	0.77	0.21	0.165	3	0.79	0.14	2.02	0.8	0.01	1.74	0.32	329	0.183908	0.9875	8.8	3	10	2.33333	9.5	0.6	10.2	0.545455	12.5	1.23077	67.2	71	74.5	79	86.5	19.487	1.72464	19.8373	1.81238	17.1163	-0.0597528	16.3435	-0.326047	16.7062	0.466311	1	0	0
429	1	39	2450	49	9	9	6	0.68	0.14	0.1	3.7	0.43	0.15	0.2	0.36	0.01	1.01	0.48	248	0.475248	1.19444	6.8	0.5	8.2	0.333333	9	0.1	9.9	0.272727	11.1	0.153846	65	70	74	78	83	16.0947	-0.536884	16.7347	-0.40379	16.4354	-0.546176	16.2722	-0.377008	16.1126	0.00972565	0	0	0
430	1	40	3400	50	9	10	7	0.96	0.26	0.14	3.2	0.94	0.18	1.4	0.99	0.04	2.09	0.36	243	0.172249	0.949495	8.4	2.5	9	1.22222	9.8	0.9	10	0.363636	11.8	0.692308	66	73	75	78	85.3	19.2837	1.58916	16.8887	-0.29377	17.4222	0.15873	16.4366	-0.259604	16.2175	0.0903857	0	0	0
431	1	39	2975	50	9	10	7	0.97	0.15	0.45	2.8	0.97	0.19	9.57	0.61	0.02	1.74	0.36	249	0.206897	1.59016	6.5	0.125	8.8	1	9.2	0.3	10.4	0.727273	12.4	1.15385	63	70.6	74.5	77.7	83	16.3769	-0.348719	17.6552	0.253733	16.5758	-0.445836	17.2263	0.30448	17.9997	1.46132	0	0	1
432	1	39	3445	50	9	10	8	1.23	0.27	0.41	2.4	1.43	0.17	6.46	1.02	0.02	2.6	0.34	454	0.130769	1.40196	6.8	0.5	9	1.22222	9.9	1	11.2	1.45455	13.2	1.76923	65.2	72.5	75.5	77.5	83.5	15.9961	-0.60261	17.1225	-0.126805	17.3677	0.119757	18.6472	1.31946	18.9322	2.17861	0	1	1
433	1	41	3450	50	9	10	14	0.81	0.15	0.55	2.8	0.77	0.13	5.89	0.64	0.01	1.51	0.23	216	0.152318	1.20312	7.3	1.125	8.7	0.888889	8.7	-0.2	9.7	0.0909091	11.5	0.461538	63	68	72	76	82.5	18.3925	0.995028	18.8149	1.08206	16.7824	-0.29828	16.7936	-0.00455085	16.8962	0.612489	0	0	0
434	1	40	3350	50	9	9	11	0.84	0.11	0.2	3.4	1.08	0.12	1.78	0.67	0.01	1.85	0.21	240	0.113514	1.61194	6.5	0.125	8.8	1	9.6	0.7	10.5	0.818182	12.2	1	63	71	74	77	83	16.3769	-0.348719	17.4569	0.112038	17.531	0.23646	17.7096	0.649688	17.7094	1.23799	0	0	1
435	1	39	3430	50	9	10	8	0.92	0.24	0.15	2.9	0.91	0.15	1.23	0.9	0.03	1.96	0.33	233	0.168367	1.01111	8.2	2.25	9.8	2.11111	11	2.1	12.1	2.27273	13.9	2.30769	67	73	76	81	86	18.2669	0.91125	18.3899	0.77853	19.0443	1.31737	18.4423	1.17308	18.7939	2.07226	0	1	1
436	1	38	3130	50	9	10	7	0.93	0.17	0.22	3.7	0.86	0.15	3.59	0.72	0.01	1.73	0.34	297	0.196532	1.19444	7	0.75	8.3	0.444444	9.2	0.3	9.35	-0.227273	11.3	0.307692	62.2	69	72	75	84	18.0933	0.795519	17.4333	0.0952231	17.7469	0.390653	16.6222	-0.126984	16.0147	-0.0655852	0	0	0
437	1	40	3250	50	9	10	12	0.9	0.4	0.25	4.8	0.84	0.14	2.42	1.45	0.21	2.64	0.77	271	0.291667	0.57931	6.7	0.375	7.7	-0.222222	8.6	-0.3	9.6	0	11.7	0.615385	63.2	69	74.5	77	84	16.7742	-0.0838968	16.1731	-0.804948	15.4948	-1.218	16.1916	-0.434571	16.5816	0.370487	0	0	0
438	1	41	3750	50	9	10	10	1.16	0.19	0.28	3.7	2.01	0.16	2.07	0.29	0.01	2.44	0.31	522	0.127049	6.93103	7.5	1.375	8.8	1	9.8	0.9	10.5	0.818182	11.9	0.769231	67	72	76	79	86.2	16.7075	-0.128329	16.9753	-0.231922	16.9668	-0.166601	16.8242	0.0173049	16.0152	-0.065229	0	0	0
439	1	37	3100	50	9	10	8	0.92	0.18	0.168	2.5	0.93	0.1	4.46	0.8	0.02	1.87	0.3	234	0.160428	1.1625	6.1	-0.375	8	0.111111	9.6	0.7	10	0.363636	12	0.846154	64	72.3	77	79.4	83	14.8926	-1.33828	15.3043	-1.4255	16.1916	-0.720285	15.862	-0.669973	17.4191	1.01467	0	0	0
440	1	40	3640	50	9	10	9	0.84	0.19	0.338	2.6	0.88	0.15	4.15	0.69	0.03	1.71	0.31	224	0.181287	1.27536	6.6	0.25	8.4	0.555556	9	0.1	9.3	-0.272727	10.9	0	64	70.5	74	77	83	16.1133	-0.524479	16.9006	-0.285315	16.4354	-0.546176	15.6856	-0.795991	15.8223	-0.213596	0	0	0
441	1	40	3500	50	9	9	15	0.87	0.18	0.303	2.4	0.76	0.18	4.24	0.55	0.01	1.54	0.5	351	0.324675	1.38182	7.3	1.125	9.6	1.88889	11	2.1	10.8	1.09091	12.1	0.923077	65.4	70	74.5	78	83	17.0674	0.1116	19.5918	1.63703	19.8189	1.87066	17.7515	0.679628	17.5642	1.12633	1	0	1
442	1	40	2900	50	9	10	6	0.84	0.2	0.254	2.5	0.74	0.12	2.36	0.8	0.03	1.76	0.48	349	0.272727	0.925	6.4	0	7.7	-0.222222	8.1	-0.8	8.7	-0.818182	10.5	-0.307692	64	69	73	75	81.7	15.625	-0.85	16.1731	-0.804948	15.1998	-1.42868	15.4667	-0.952381	15.7306	-0.284157	0	0	0
443	1	40	3270	50	9	10	7	0.84	0.2	0.25	2.8	0.7	0.15	2.26	0.74	0.01	1.61	0.38	252	0.236025	0.945946	7.1	0.875	8.7	0.888889	9.8	0.9	10.5	0.818182	11.7	0.615385	63.3	69.5	75	80.1	86.2	17.7195	0.546319	18.0115	0.508207	17.4222	0.15873	16.3653	-0.310492	15.746	-0.272277	0	0	0
444	1	38	3750	50	9	10	9	0.87	0.22	0.233	2.9	0.78	1.08	1.45	0.73	0.04	1.68	0.37	323	0.220238	1.06849	6.8	0.5	8.2	0.333333	9.8	0.9	10.3	0.636364	12	0.846154	62.5	69	73	78	83.5	17.408	0.338667	17.2233	-0.0548054	18.3899	0.849958	16.9297	0.0926082	17.2111	0.854682	0	0	0
445	1	40	3450	50	9	9	5	0.77	0.17	0.34	2.7	0.93	0.1	4.14	0.76	0.01	1.78	0.19	216	0.106742	1.22368	7.3	1.125	9.1	1.33333	10.5	1.6	11.1	1.36364	13.7	2.15385	66.3	74	76.5	81	89	16.6072	-0.195216	16.618	-0.487165	17.9418	0.529869	16.9182	0.0843948	17.2958	0.919843	0	0	0
446	1	38	2631	50	9	10	12	0.9	0.14	0.122	2.5	0.77	0.15	0.22	0.58	0.01	1.54	0.42	224	0.272727	1.32759	7	0.75	9.3	1.55556	10	1.1	11.7	1.90909	13.9	2.30769	64.5	70	76	80	88	16.8259	-0.0493921	18.9796	1.19971	17.313	0.0807281	18.2812	1.05804	17.9494	1.4226	1	0	1
447	1	39	3430	50	9	9	6	0.69	0.09	0.48	3.4	0.58	0.15	11.2	0.23	0.01	0.91	0.21	294	0.230769	2.52174	7.2	1	8.5	0.666667	9.7	0.8	9.7	0.0909091	11.7	0.615385	63.5	68.2	72	75	82	17.856	0.637357	18.2747	0.696212	18.7114	1.07959	17.2444	0.31746	17.4004	1.00027	0	0	0
448	1	40	3820	50	9	9	8	0.76	0.14	0.17	2.7	0.64	0.13	2.1	0.45	0.01	1.32	0.51	384	0.386364	1.42222	8.1	2.125	10.2	2.55556	10.5	1.6	11.4	1.63636	13.5	2	64	70	75	78.5	86.2	19.7754	1.91693	20.8163	2.51166	18.6667	1.04762	18.4997	1.2141	18.1685	1.59116	1	1	1
449	1	39	3930	50	9	10	6	0.63	0.15	0.37	5.2	0.26	0.13	2.4	0.9	0.01	1.28	0.26	220	0.203125	0.288889	8	2	10.1	2.44444	11	2.1	10.5	0.818182	12.9	1.53846	63.5	71	76	78	87	19.84	1.96003	20.0357	1.95408	19.0443	1.31737	17.2584	0.327416	17.0432	0.72554	1	0	0
450	1	39	3600	51	9	9	9	1.43	0.12	0.1	4.6	1.92	0.15	1.66	1	0.01	3.07	0.33	274	0.107492	1.92	7.4	1.25	9.5	1.77778	10.2	1.3	10.8	1.09091	13	1.61538	64	72.2	76	78.5	84.5	18.0664	0.777604	18.2242	0.660165	17.6593	0.328057	17.5261	0.518619	18.2066	1.6205	0	0	1
451	1	38	3360	50	9	10	7	0.82	0.18	0.33	3.8	0.66	0.15	4.66	0.55	0.03	1.38	0.37	398	0.268116	1.2	6.9	0.625	8.6	0.777778	10.6	1.7	10.1	0.454545	12.2	1	62.5	71.5	71.6	77	85	17.664	0.509333	16.8223	-0.341187	20.6766	2.48331	17.0349	0.167795	16.8858	0.604472	0	0	0
452	1	41	3020	50	9	10	6	0.8	0.17	0.18	3.6	0.74	0.13	1.39	0.38	0.01	1.3	0.39	231	0.3	1.94737	7	0.75	8.8	1	9.3	0.4	9.4	-0.181818	11.3	0.307692	62	68.5	73.5	76.3	83.5	18.2102	0.873465	18.7543	1.03881	17.215	0.0107495	16.1465	-0.466776	16.2071	0.0823898	0	0	0
453	1	38	3250	50	9	9	12	0.83	0.21	0.07	2.9	0.93	0.14	0.2	0.84	0.02	1.93	0.35	201	0.181347	1.10714	7.8	1.75	9	1.22222	9.7	0.8	10.1	0.454545	11.7	0.615385	62.5	69.3	73	76	82.5	19.968	2.04533	18.7403	1.02877	18.2023	0.715921	17.4861	0.490107	17.1901	0.838525	0	0	0
454	1	39	3300	50	9	9	12	0.83	0.21	0.14	2.7	0.86	0.12	2.29	0.83	0.03	1.84	0.33	286	0.179348	1.03614	7.2	1	8.4	0.555556	9.2	0.3	10	0.363636	12.3	1.07692	63.5	69	72.5	76	87.3	17.856	0.637357	17.6434	0.245252	17.503	0.216409	17.313	0.366442	16.139	0.0300001	0	0	0
455	1	39	3050	50	9	10	12	0.66	0.21	0.32	2.8	0.62	0.16	6.88	0.73	0.01	1.44	0.2	291	0.138889	0.849315	6.7	0.375	8.3	0.444444	8.9	0	8.7	-0.818182	10	-0.692308	63.2	69.5	73	75	80	16.7742	-0.0838968	17.1834	-0.0833031	16.7011	-0.356379	15.4667	-0.952381	15.625	-0.365385	0	0	0
456	1	40	3700	50	9	10	18	0.98	0.14	0.27	3.2	1.07	0.13	1.44	0.39	0.01	1.59	0.29	316	0.18239	2.74359	8.5	2.625	9.3	1.55556	9.5	0.6	11	1.27273	12.5	1.23077	69	72	75	78	83	17.8534	0.635595	17.9398	0.457011	16.8889	-0.222222	18.0802	0.914436	18.1449	1.57298	0	0	1
457	1	40	3350	50	9	10	8	0.71	0.22	0.29	3.3	0.46	0.18	5.85	0.58	0.02	1.25	0.46	308	0.368	0.793103	6.4	0	7.5	-0.444444	8.4	-0.5	9.9	0.272727	10.3	-0.461538	60.5	66	72	74.5	80.5	17.4851	0.390096	17.2176	-0.0588351	16.2037	-0.71164	17.837	0.740739	15.8944	-0.158117	0	0	0
458	1	39	3100	50	9	10	6	0.87	0.18	0.27	4.1	0.9	0.18	2.03	0.64	0.02	1.67	0.28	281	0.167665	1.40625	6.5	0.125	7.9	0	9	0.1	9.8	0.181818	11.4	0.384615	64.5	70.5	76	79	86.5	15.6241	-0.850626	15.8946	-1.00388	15.5817	-1.15592	15.7026	-0.783849	15.2361	-0.66457	0	0	0
459	1	40	3300	50	9	10	13	1	0.19	0.13	3.4	1.06	0.17	4.15	0.67	0.01	1.86	0.28	368	0.150538	1.58209	7.2	1	8.9	1.11111	9.8	0.9	10.3	0.636364	13.5	2	62	71.5	74.5	77	86.5	18.7305	1.22033	17.4092	0.0779745	17.6569	0.32633	17.3722	0.408742	18.0427	1.49439	0	0	1
460	1	39	3760	50	9	10	9	0.81	0.21	0.25	2.9	0.92	0.15	2.34	0.55	0.02	1.62	0.34	391	0.209877	1.67273	7.6	1.5	10	2.33333	10.4	1.5	11.5	1.72727	13.7	2.15385	64	72.5	75	79.5	86	18.5547	1.10312	19.025	1.23212	18.4889	0.920635	18.1955	0.996773	18.5235	1.86425	1	0	1
461	1	38	3050	50	9	10	2	0.91	0.13	0.31	2.8	0.91	0.15	3.58	0.75	0.01	1.76	0.22	316	0.125	1.21333	7	0.75	8.2	0.333333	8.8	-0.1	9.4	-0.181818	10.9	0	64	72.5	73	77	83	17.0898	0.126563	15.6005	-1.21395	16.5134	-0.490416	15.8543	-0.675517	15.8223	-0.213596	0	0	0
462	1	39	3220	50	9	9	8	0.81	0.17	0.37	2.6	0.74	0.15	6.47	0.47	0.01	1.32	0.25	316	0.189394	1.57447	6.7	0.375	7.8	-0.111111	8.2	-0.7	8.9	-0.636364	9	-1.46154	61	67	72	74	79	18.0059	0.737275	17.3758	0.0541482	15.8179	-0.987213	16.2527	-0.390901	14.4208	-1.29172	0	0	0
463	1	38	3250	50	9	9	7	0.82	0.2	0.15	3.9	0.69	0.17	1.63	0.68	0.01	1.54	0.38	253	0.246753	1.01471	6.8	0.5	9	1.22222	9.6	0.7	10.8	1.09091	12.3	1.07692	63	72	74.2	78	85.3	17.1328	0.155186	17.3611	0.0436508	17.4367	0.169046	17.7515	0.679628	16.9047	0.618987	0	0	0
464	1	39	3450	50	9	10	9	0.73	0.11	0.16	2.8	0.58	0.1	2.72	0.51	0.01	1.2	0.24	243	0.2	1.13725	8.5	2.625	10.9	3.33333	11.2	2.3	11.9	2.09091	13.2	1.76923	66	73	76	79	86	19.5133	1.74221	20.4541	2.25294	19.3906	1.5647	19.0675	1.61961	17.8475	1.34422	1	1	1
465	1	37	3300	50	10	10	10	0.89	0.19	0.21	2.9	1.04	0.12	2.66	0.9	0.04	2.03	0.19	329	0.0935961	1.15556	6.7	0.375	7.7	-0.222222	8.8	-0.1	9.5	-0.0909091	11.5	0.461538	63	69	71.5	75.5	82.3	16.8808	-0.0127824	16.1731	-0.804948	17.2136	0.00968263	16.6659	-0.0957602	16.9785	0.675735	0	0	0
466	1	40	3500	50	9	10	7	0.82	0.17	0.34	3	0.75	0.13	5.21	0.63	0.01	1.52	0.31	350	0.203947	1.19048	7	0.75	9.2	1.44444	9.8	0.9	11	1.27273	12.5	1.23077	66	71	77.5	78	86	16.0698	-0.553474	18.2503	0.678819	16.3163	-0.631188	18.0802	0.914436	16.901	0.616175	0	0	0
467	1	40	3770	50	9	10	9	0.91	0.26	0.11	3.1	0.93	0.15	0.82	0.83	0.03	2.02	0.58	345	0.287129	1.12048	6.8	0.5	7.8	-0.111111	8.9	0	10.1	0.454545	11.7	0.615385	61	68.5	73	76	81.5	18.2747	0.916438	16.6232	-0.483461	16.7011	-0.356379	17.4861	0.490107	17.6145	1.16501	0	0	1
468	1	38	2800	50	9	10	7	0.75	0.23	0.41	2.4	0.57	0.14	3.32	0.74	0.02	1.54	0.51	203	0.331169	0.77027	5.9	-0.625	7	-1	8.2	-0.7	9	-0.545455	11	0.0769231	61.5	68.5	72	77	83	15.5992	-0.867213	14.9182	-1.70127	15.8179	-0.987213	15.1796	-1.15741	15.9675	-0.101935	0	0	0
469	1	40	3400	50	9	9	23	0.86	0.29	0.02	3.5	0.78	0.1	0.3	0.66	0.02	2.04	1.33	427	0.651961	1.18182	6.4	0	7.9	0	8.5	-0.4	9.2	-0.363636	10.8	-0.0769231	62	65.5	69.5	74	81.5	16.6493	-0.167118	18.4138	0.795604	17.5974	0.283881	16.8006	0.000417406	16.2596	0.122731	0	0	0
470	1	37	3020	50	9	10	7	0.95	0.21	0.2	2.6	1.16	0.1	2.95	0.76	0.03	2.07	0.33	285	0.15942	1.52632	6.7	0.375	8.3	0.444444	9.2	0.3	10.2	0.545455	12	0.846154	60.5	69	73.5	77.5	84	18.3048	0.936507	17.4333	0.0952231	17.0299	-0.121471	16.9823	0.130221	17.0068	0.697541	0	0	0
471	1	40	3510	50	9	10	11	1.05	0.17	0.12	2.8	0.99	0.11	0.63	0.54	0.01	1.73	0.43	287	0.248555	1.83333	8.2	2.25	9.5	1.77778	10.6	1.7	11.7	1.90909	14.6	2.84615	68	75	79.8	83	91	17.7336	0.555709	16.8889	-0.293651	16.6456	-0.395983	16.9836	0.131141	17.6307	1.17748	0	0	1
472	1	37	2840	50	9	10	8	0.77	0.16	0.14	2.8	0.57	0.13	0.82	0.51	0.02	1.34	0.57	370	0.425373	1.11765	6.3	-0.125	7.5	-0.444444	8.2	-0.7	9.5	-0.0909091	10.7	-0.153846	61	67.5	69.5	79	80	16.9309	0.0206217	16.4609	-0.599353	16.9763	-0.159752	15.2219	-1.1272	16.7188	0.475962	0	0	0
473	1	38	3050	50	9	10	7	0.96	0.14	0.1	3.4	0.93	0.12	0.6	0.43	0.01	1.5	0.31	264	0.206667	2.16279	7.5	1.375	9.7	2	10.1	1.2	10.6	0.909091	12	0.846154	66	70	74.5	79	83	17.2176	0.211754	19.7959	1.7828	18.1974	0.712413	16.9845	0.131755	17.4191	1.01467	1	0	0
474	1	37	3300	50	9	10	8	1.03	0.2	0.3	5.7	1.07	0.15	4.6	0.63	0.02	1.84	0.31	235	0.168478	1.69841	6.7	0.375	7.9	0	8.8	-0.1	9.2	-0.363636	11.5	0.461538	63.3	67.5	72	76.5	83.6	16.7212	-0.119202	17.3388	0.0277288	16.9753	-0.160494	15.7204	-0.771108	16.4545	0.27271	0	0	0
475	1	38	3350	50	9	10	17	1.12	0.31	0.14	2.8	1.31	0.15	2.24	1.19	0.17	2.67	0.37	281	0.138577	1.10084	7	0.75	8.2	0.333333	9.6	0.7	10.2	0.545455	11.5	0.461538	63.5	67	72.5	76	82.1	17.36	0.30669	18.2669	0.690625	18.264	0.75998	17.6593	0.613771	17.0613	0.739444	0	0	0
476	1	38	3450	50	9	9	9	0.7	0.24	0.13	3	0.86	0.13	1.47	0.87	0.01	1.86	0.28	218	0.150538	0.988506	6.7	0.375	8.9	1.11111	9.6	0.7	10.6	0.909091	11.7	0.615385	61	69.5	72	77	83.5	18.0059	0.737275	18.4255	0.803962	18.5185	0.941799	17.8782	0.770161	16.7808	0.5237	0	0	0
477	1	37	2750	50	9	10	11	0.88	0.22	0.27	2.8	0.84	0.12	2.22	0.57	0.01	1.59	0.39	359	0.245283	1.47368	6.2	-0.25	9.6	1.88889	8.7	-0.2	9.3	-0.272727	10.5	-0.307692	62	69	73	76.5	83.2	16.129	-0.513978	20.1638	2.04559	16.3258	-0.624454	15.8913	-0.649054	15.1685	-0.716538	1	0	0
478	1	39	3160	50	9	10	9	0.92	0.23	0.25	3.3	0.86	0.13	1.34	0.86	0.04	1.96	0.52	446	0.265306	1	6.4	0	8	0.111111	8.8	-0.1	10.4	0.727273	11.3	0.307692	63	65	71.5	77	82	16.125	-0.516688	18.9349	1.16779	17.2136	0.00968263	17.5409	0.529215	16.8055	0.542671	1	0	0
479	1	39	3050	50	8	10	13	0.93	0.15	0.06	3	0.96	0.11	0.37	0.37	0.01	1.56	0.51	255	0.326923	2.59459	6.2	-0.25	8.8	1	11	2.1	11.8	2	12.5	1.23077	64.3	69.5	77	79	86.2	14.9958	-1.26946	18.2185	0.656085	18.5529	0.96634	18.9072	1.50516	16.8227	0.555917	0	1	0
480	1	38	3050	50	9	10	21	0.75	0.13	0.31	2.7	0.74	0.17	2.72	0.6	0.05	1.47	0.28	371	0.190476	1.23333	6.4	0	7.4	-0.555556	8.3	-0.6	9.15	-0.409091	12.5	1.23077	61.5	66	69	73.5	83	16.9211	0.0140965	16.9881	-0.222813	17.4333	0.166652	16.9374	0.0981337	18.1449	1.57298	0	0	1
481	1	38	3870	50	9	10	9	0.78	0.21	0.11	2.7	0.73	0.12	1.4	0.58	0.11	1.41	0.22	359	0.156028	1.25862	7.7	1.625	9.1	1.33333	9.8	0.9	10.7	1	12.1	0.923077	65	70.5	74	80	83	18.2249	0.883235	18.3089	0.72067	17.8963	0.497339	16.7188	-0.0580357	17.5642	1.12633	0	0	1
482	1	37	3320	50	9	10	11	0.89	0.12	0.13	2.4	0.86	0.12	0.58	0.59	0.02	1.66	0.47	289	0.283133	1.45763	7.1	0.875	9.2	1.44444	10.5	1.6	11.1	1.36364	12.3	1.07692	64.3	70	75	78	84.5	17.1726	0.181743	18.7755	1.05394	18.6667	1.04762	18.2446	1.03184	17.2263	0.866375	0	0	0
483	1	41	3750	50	9	9	9	0.77	0.14	0.24	3	0.66	0.1	3.17	0.35	0.01	1.15	0.3	301	0.26087	1.88571	6.3	-0.125	7.1	-0.888889	7.9	-1	8.8	-0.727273	10	-0.692308	62	65	72	74	81.5	16.3892	-0.340548	16.8047	-0.353762	15.2392	-1.40057	16.0701	-0.52134	15.0551	-0.803739	0	0	0
484	1	41	3030	50	9	10	9	0.67	0.18	0.15	2.5	0.49	0.15	1.08	0.55	0.01	1.3	0.57	385	0.438462	0.890909	6.9	0.625	7.3	-0.666667	7.7	-1.2	8.6	-0.909091	11	0.0769231	60	66	70	73	79	19.1667	1.51111	16.7585	-0.38679	15.7143	-1.06122	16.1381	-0.472777	17.6254	1.17337	0	0	1
485	1	40	3350	50	9	10	20	0.99	0.19	0.21	2.9	1	0.12	0.94	1.03	0.03	2.27	0.53	328	0.23348	0.970874	6	-0.5	7	-1	7.6	-1.3	8.3	-1.18182	9.8	-0.846154	60	66	69	74	77.5	16.6667	-0.155556	16.0698	-0.878722	15.963	-0.883548	15.157	-1.17354	16.3163	0.166413	0	0	0
486	1	39	3550	50	9	9	7	0.67	0.19	0.38	3.3	0.65	0.13	7.32	0.55	0.02	1.35	0.33	308	0.244444	1.18182	8.6	2.75	11.2	3.66667	11.3	2.4	12.2	2.36364	13.3	1.84615	63	68	74	77.5	83.5	21.6679	3.17862	24.2215	4.9439	20.6355	2.45393	20.3122	2.5087	19.0756	2.28894	1	1	1
487	1	39	3620	50	9	10	11	0.74	0.19	0.22	3.1	0.69	0.15	3.03	0.64	0.01	1.45	0.27	364	0.186207	1.07812	6.4	0	8.2	0.333333	8.9	0	9.6	0	11.2	0.230769	65	70	74	78.3	85	15.1479	-1.16805	16.7347	-0.40379	16.2527	-0.676615	15.6584	-0.81542	15.5017	-0.460208	0	0	0
488	1	38	3320	50	9	9	8	0.68	0.17	0.2	3	0.66	0.13	4.14	0.58	0.01	1.35	0.24	342	0.177778	1.13793	7.2	1	9.5	1.77778	10.9	2	11.3	1.54545	13.2	1.76923	63	69.5	73.5	76.5	83	18.1406	0.82706	19.6677	1.69123	20.1768	2.12627	19.3088	1.79201	19.161	2.3546	1	1	1
489	1	39	2850	50	9	9	15	0.87	0.28	0.11	3.1	1.08	0.11	1.03	1.25	0.02	2.48	0.33	296	0.133065	0.864	6.1	-0.375	7	-1	8.5	-0.4	9.3	-0.272727	11	0.0769231	60.5	66	70.5	75	80.5	16.6655	-0.156314	16.0698	-0.878722	17.1018	-0.0701747	16.5333	-0.190476	16.9747	0.672811	0	0	0
490	1	40	3620	50	9	10	10	0.92	0.23	0.13	2.6	0.89	0.19	1.01	0.8	0.01	1.89	0.43	263	0.227513	1.1125	7.2	1	8.6	0.777778	9.5	0.6	11.1	1.36364	12.5	1.23077	64	67.5	71	76	81	17.5781	0.452083	18.8752	1.12512	18.8455	1.17533	19.2175	1.72675	19.052	2.27075	0	1	1
491	1	41	3220	50	9	10	10	0.98	0.16	0.31	2.5	0.96	32.07	5.68	0.49	0.01	1.64	0.41	231	0.25	1.95918	6.3	-0.125	8.1	0.222222	8.9	0	11	1.27273	11.8	0.692308	65.5	70.5	75	80.5	85.7	14.6845	-1.47703	16.297	-0.716452	15.8222	-0.984127	16.9747	0.124753	16.0665	-0.0257953	0	0	0
492	1	41	3280	50	9	9	11	0.9	0.13	0.26	2.5	0.88	0.12	3.02	0.47	0.01	1.51	0.36	358	0.238411	1.87234	7.4	1.25	9.4	1.66667	9.3	0.4	10.4	0.727273	11.7	0.615385	65.5	72.5	75	79.5	87	17.2484	0.232275	17.8835	0.416766	16.5333	-0.47619	16.455	-0.246396	15.4578	-0.494009	0	0	0
493	1	38	3460	50	9	10	4	0.65	0.18	0.5	3	0.57	0.1	8.06	0.5	0.02	1.18	0.24	282	0.20339	1.14	7.6	1.5	9.2	1.44444	10	1.1	10.8	1.09091	12	0.846154	64	72.5	74	76.9	82	18.5547	1.10312	17.503	0.14498	18.2615	0.758218	18.263	1.04497	17.8465	1.34348	0	0	1
494	1	38	3640	50	9	10	8	0.9	0.23	0.21	2.5	1.01	0.11	2.88	0.97	0.01	2.08	0.23	208	0.110577	1.04124	7.3	1.125	9.1	1.33333	9.4	0.5	10.2	0.545455	11.3	0.307692	61.5	69.5	73.5	74.5	80	19.3007	1.60045	18.8396	1.09972	17.4002	0.14297	18.3776	1.12682	17.6562	1.19712	0	1	1
495	1	36	3400	50	9	9	8	0.96	0.21	0.48	2.7	1.03	0.1	6.3	1.09	0.01	2.23	0.25	275	0.112108	0.944954	6.5	0.125	8.5	0.666667	9.7	0.8	10.7	1	12.8	1.46154	63.5	69	72.5	77	85	16.12	-0.519979	17.8534	0.39528	18.4542	0.895872	18.0469	0.890634	17.7163	1.24328	0	0	1
496	1	40	3200	50	9	9	4	1.08	0.31	0.02	4	1.04	0.1	0.29	1.67	0.02	3.18	1.03	469	0.323899	0.622754	6.3	-0.125	7.3	-0.666667	8.2	-0.7	9	-0.545455	11.1	0.153846	61.5	65.5	70	73.3	80	16.6568	-0.162165	17.0153	-0.203339	16.7347	-0.332362	16.7508	-0.0351702	17.3438	0.956731	0	0	0
497	1	39	3350	50	9	9	9	0.68	0.13	0.16	3.1	0.56	0.11	0.75	0.52	0.01	1.24	0.35	209	0.282258	1.07692	6.5	0.125	7.7	-0.222222	8.6	-0.3	10	0.363636	10.7	-0.153846	61	65	70.5	77	82.1	17.4684	0.378948	18.2249	0.660609	17.303	0.0735375	16.8663	0.0473219	15.8744	-0.173534	0	0	0
498	1	39	3190	50	9	10	20	2.53	1.45	0.01	5.3	2.31	11.32	0.35	4.71	0.74	8.5	3.26	274	0.383529	0.490446	5.5	-1.125	6.6	-1.44444	8.1	-0.8	8.9	-0.636364	11.2	0.230769	60.3	66.5	70.2	74.3	81.5	15.1261	-1.18257	14.9245	-1.69676	16.4366	-0.545318	16.1218	-0.484459	16.8618	0.585966	0	0	0
499	1	39	3940	50	9	10	11	0.86	0.2	0.41	2.8	1.06	0.13	7.84	0.95	0.03	2.13	0.26	346	0.122066	1.11579	7.2	1	9	1.22222	10.4	1.5	11.7	1.90909	12.5	1.23077	64	71	75.2	82	87	17.5781	0.452083	17.8536	0.395429	18.3907	0.850482	17.4004	0.428826	16.5147	0.319024	0	0	0
500	1	40	3400	50	9	9	8	0.78	0.21	0.63	2.8	0.52	0.26	11.46	0.57	0.01	1.38	0.64	397	0.463768	0.912281	6.6	0.25	8	0.111111	8.5	-0.4	10.1	0.454545	11.2	0.230769	63	69	69.5	75	81.2	16.6289	-0.180751	16.8032	-0.354862	17.5974	0.283881	17.9556	0.825397	16.9866	0.681985	0	0	0
501	1	41	3260	50	9	10	10	0.65	0.11	0.32	2.6	0.56	0.11	5.92	0.31	0.01	1.03	0.35	274	0.339806	1.80645	7.6	1.5	9	1.22222	10	1.1	10.6	0.909091	11.3	0.307692	67	74	79	80	86.3	16.9303	0.0201827	16.4354	-0.617604	16.0231	-0.840662	16.5625	-0.169643	15.1725	-0.713469	0	0	0
502	1	39	3180	50	9	9	26	1.08	0.35	0.03	2.7	1	0.22	0.26	1.27	0.03	2.99	1.59	366	0.531773	0.787402	6.5	0.125	8.2	0.333333	9.2	0.3	9.6	0	11.3	0.307692	60.5	65	72	72.5	79	17.7583	0.572233	19.4083	1.50592	17.7469	0.390653	18.264	1.04569	18.1061	1.54313	1	0	1
503	1	38	3050	50	9	9	4	0.67	0.21	0.29	2.8	0.71	0.1	6.22	0.56	0.03	1.4	0.28	286	0.2	1.26786	6.4	0	8.1	0.222222	9.5	0.6	10.5	0.818182	12	0.846154	61.5	69	74	78.5	84.5	16.9211	0.0140965	17.0132	-0.204834	17.3484	0.106021	17.0392	0.170879	16.8061	0.54318	0	0	0
504	1	40	3650	50	9	10	11	0.87	0.19	0.16	2.9	1.01	0.13	1.29	0.83	0.02	1.97	0.29	305	0.147208	1.21687	7.6	1.5	9.6	1.88889	9.7	0.8	11.1	1.36364	12	0.846154	65.5	73	76.5	79	83	17.7146	0.543057	18.0146	0.510455	16.5748	-0.446556	17.7856	0.704008	17.4191	1.01467	0	0	0
505	1	38	3550	50	9	10	7	0.92	0.15	0.32	3.1	1.02	0.12	8.31	0.45	0.04	1.62	0.33	414	0.203704	2.26667	7.3	1.125	9.5	1.77778	10.4	1.5	11	1.27273	13.4	1.92308	64	71.2	75	79	87	17.8223	0.614844	18.7397	1.02839	18.4889	0.920635	17.6254	0.589558	17.7038	1.23369	0	0	1
506	1	38	2830	50	9	10	13	0.93	0.33	0.22	2.6	0.94	0.1	1.77	1.3	0.04	2.44	0.44	205	0.180328	0.723077	6.5	0.125	7.6	-0.333333	10	1.1	11.6	1.81818	12.5	1.23077	62	73	77	81.5	87	16.9095	0.00631287	14.2616	-2.17029	16.8663	-0.238392	17.464	0.474258	16.5147	0.319024	0	0	0
507	1	41	3085	50	8	10	10	0.76	0.31	0.13	2.6	0.5	0.12	1.47	0.83	0.03	1.69	0.79	337	0.467456	0.60241	7.4	1.25	9.3	1.55556	10.3	1.4	10.9	1.18182	11.5	0.461538	64	69.5	73	75.5	81.2	18.0664	0.777604	19.2537	1.39547	19.3282	1.52015	19.122	1.65855	17.4416	1.03198	1	1	0
508	1	37	3150	50	9	9	7	0.87	0.24	0.2	2.8	0.94	0.13	3.42	0.59	0.01	1.68	0.34	239	0.202381	1.59322	7.3	1.125	9	1.22222	9.8	0.9	10.4	0.727273	13.5	2	61	67.5	72	74	85	19.6184	1.81225	19.7531	1.7522	18.9043	1.21737	18.992	1.56569	18.6851	1.98855	1	1	1
509	1	39	3200	50	9	9	8	0.82	0.31	0.08	6.3	0.83	0.1	2.44	0.8	0.01	1.84	0.46	198	0.25	1.0375	7.2	1	9.2	1.44444	9.6	0.7	10	0.363636	12.1	0.923077	63	68	73	76	82.1	18.1406	0.82706	19.8962	1.85442	18.0146	0.581883	17.313	0.366442	17.9514	1.42418	1	0	1
510	1	41	3350	50	9	10	6	0.85	0.18	0.87	2.6	0.67	0.15	18.33	0.7	0.05	1.65	0.62	386	0.375758	0.957143	6.5	0.125	8	0.111111	8.7	-0.2	9.7	0.0909091	11.2	0.230769	62	68.7	72	76.5	83.6	16.9095	0.00631287	16.9503	-0.24981	16.7824	-0.29828	16.5748	-0.160842	16.0253	-0.0574814	0	0	0
511	1	39	2510	50	9	10	9	0.92	0.24	0.14	3	0.9	0.14	0.93	0.87	0.02	1.94	0.38	331	0.195876	1.03448	5.3	-1.375	7.6	-0.333333	8.5	-0.4	9.1	-0.454545	10.7	-0.153846	62	67	71.5	75	82	13.7877	-2.07485	16.9303	-0.26409	16.6267	-0.409479	16.1778	-0.444444	15.9131	-0.143733	0	0	0
512	1	40	3020	50	8	10	16	0.79	0.22	0.21	3.1	0.54	0.19	2.1	0.78	0.01	1.55	0.51	506	0.329032	0.692308	6.5	0.125	7.8	-0.111111	9.5	0.6	9.6	0	10.4	-0.384615	62	70	73.4	78.5	85.5	16.9095	0.00631287	15.9184	-0.98688	17.6332	0.309439	15.5787	-0.872339	14.2266	-1.44108	0	0	0
513	1	39	3230	50	9	10	13	0.91	0.31	0.12	2.9	1.12	0.1	1.26	1.36	0.01	2.63	0.32	316	0.121673	0.823529	5.3	-1.375	8.2	0.333333	9.3	0.4	10.6	0.909091	11.3	0.307692	60.2	69.5	73.2	76.5	83.2	14.6246	-1.51696	16.9763	-0.231181	17.3564	0.111747	18.1127	0.937637	16.3242	0.172458	0	0	0
514	1	39	3440	50	9	10	4	2.2	1.44	0.12	3.1	2.14	2.3	0.99	4.07	0.03	7.6	3.06	525	0.402632	0.525799	6.9	0.625	9.4	1.66667	9.7	0.8	10.8	1.09091	12	0.846154	66.5	72	76	81	86.5	15.6029	-0.864722	18.1327	0.594797	16.7936	-0.290265	16.4609	-0.24221	16.038	-0.0477258	0	0	0
515	1	38	3150	50	9	10	8	0.93	0.21	0.28	2.7	1.08	0.1	5.88	0.83	0.02	2.04	0.29	289	0.142157	1.3012	6	-0.5	7.45	-0.5	8.1	-0.8	8.7	-0.818182	10.3	-0.461538	60.5	65.5	71	74.5	80	16.3923	-0.338451	17.365	0.0463967	16.0682	-0.8084	15.675	-0.803593	16.0938	-0.00480769	0	0	0
516	1	36	3460	50	9	9	16	0.76	0.28	0.06	2.7	0.95	0.1	0.29	1.16	0.01	2.27	0.35	378	0.154185	0.818966	7.1	0.875	9.5	1.77778	10.3	1.4	11.3	1.54545	12.8	1.46154	63	70.5	74	79	84.5	17.8886	0.659091	19.1137	1.29552	18.8093	1.14954	18.1061	0.932909	17.9265	1.40503	1	0	1
517	1	39	3330	50	9	10	12	0.83	0.14	0.08	3.3	0.8	0.1	0.6	0.5	0.03	1.45	0.33	246	0.227586	1.6	6.4	0	7.9	0	8.5	-0.4	9.4	-0.181818	10.4	-0.384615	61.5	67.6	71	75.5	82	16.9211	0.0140965	17.2876	-0.00888574	16.8617	-0.241619	16.4905	-0.221068	15.467	-0.486935	0	0	0
518	1	40	3900	50	9	10	6	0.8	0.2	0.26	2.5	0.68	0.11	1.59	0.71	0.02	1.56	0.37	338	0.237179	0.957746	8.5	2.625	9.9	2.22222	11.4	2.5	12.4	2.54545	13.1	1.69231	67	74	79.5	83	86.5	18.9352	1.35678	18.0789	0.55635	18.0373	0.598044	17.9997	0.856935	17.5081	1.08316	0	0	1
519	1	39	2900	50	9	10	5	0.83	0.15	0.32	3.5	0.82	0.13	6.56	0.58	0.01	1.52	0.26	381	0.171053	1.41379	6.9	0.625	9.3	1.55556	9.9	1	11.1	1.36364	12.6	1.30769	65	71.5	74	77	83	16.3314	-0.379093	18.1916	0.636856	18.0789	0.627778	18.7215	1.37253	18.29	1.68464	0	1	1
520	1	40	3780	50	9	9	9	0.99	0.25	0.19	2.4	1.03	0.17	3.24	1.06	0.03	2.23	0.31	434	0.139013	0.971698	7.52	1.4	9	1.22222	9.8	0.9	10.7	1	12.5	1.23077	66.5	69	73.5	77.5	84	17.0049	0.0699455	18.9036	1.14542	18.1406	0.67185	17.8148	0.72484	17.7154	1.24263	1	0	1
521	1	39	3800	50	9	10	8	0.83	0.19	0.21	2.8	0.99	0.1	2.45	0.73	0.03	1.88	0.36	404	0.191489	1.35616	7.5	1.375	9.7	2	9.9	1	11	1.27273	12.5	1.23077	63.5	70	75	78.5	83.5	18.6	1.13336	19.7959	1.7828	17.6	0.285714	17.8506	0.750445	17.9282	1.40632	1	0	1
522	1	41	2720	48	9	10	15	1.1	0.22	0.39	2.7	1.09	0.13	4.31	0.77	0.02	2.02	0.36	332	0.178218	1.41558	6.5	0.125	7.5	-0.444444	6.9	-2	9.1	-0.454545	11.2	0.230769	60.5	68	73	76	83.2	17.7583	0.572233	16.2197	-0.771626	12.948	-3.03713	15.7548	-0.746537	16.1797	0.0613336	0	0	0
523	1	40	3300	50	9	10	5	0.73	0.23	0.46	2.4	0.6	0.11	11.92	0.73	0.02	1.51	0.4	413	0.264901	0.821918	6	-0.5	7.5	-0.444444	7.5	-1.4	9.1	-0.454545	11.2	0.230769	61	68.2	70.5	73	81.2	16.1247	-0.516868	16.1247	-0.839477	15.0898	-1.5073	17.0764	0.19741	16.9866	0.681985	0	0	0
524	1	38	3250	50	8	10	8	0.99	0.22	0.16	2.5	0.9	0.12	1.23	0.94	0.02	2.11	0.59	374	0.279621	0.957447	6.3	-0.125	9	1.22222	9.8	0.9	10.5	0.818182	11.5	0.461538	62	70.5	74	77	82.5	16.3892	-0.340548	18.1077	0.576958	17.8963	0.497339	17.7096	0.649688	16.8962	0.612489	0	0	0
525	1	41	3325	50	9	10	12	0.68	0.11	0.4	2.7	0.54	0.12	8.65	0.29	0.01	0.98	0.32	272	0.326531	1.86207	5.4	-1.25	7.4	-0.555556	7.3	-1.6	8.5	-1	9.7	-0.923077	61.2	65	68	72	76.5	14.4175	-1.65498	17.5148	0.153423	15.7872	-1.00914	16.3966	-0.288139	16.5748	0.365247	0	0	0
526	1	38	3510	50	9	10	9	0.68	0.11	0.25	2.8	0.63	0.11	3.55	0.79	0.02	1.51	0.2	240	0.13245	0.797468	7.8	1.75	9.8	2.11111	11.3	2.4	12.6	2.72727	13.5	2	67	73.5	78.5	82	90	17.3758	0.317205	18.1406	0.600421	18.3375	0.81247	18.7388	1.38489	16.6667	0.435897	0	1	0
527	1	40	3360	50	9	10	10	0.62	0.18	0.57	2.4	0.47	0.1	14.81	0.73	0.03	1.32	0.27	242	0.204545	0.643836	6.8	0.5	8	0.111111	9.1	0.2	9.8	0.181818	11.8	0.692308	61.5	68	73	77	84	17.9787	0.719144	17.301	0.000741473	17.0764	-0.0883039	16.5289	-0.193625	16.7234	0.479505	0	0	0
528	1	38	3000	50	9	10	6	0.9	0.16	0.12	2.5	0.98	0.14	1.45	0.59	0.02	1.71	0.31	242	0.181287	1.66102	6.1	-0.375	8.7	0.888889	9.5	0.6	10.4	0.727273	11.6	0.538462	63	71	74.5	79.5	87	15.3691	-1.02059	17.2585	-0.0296568	17.1163	-0.0597528	16.455	-0.246396	15.3257	-0.595638	0	0	0
529	1	38	3515	50	9	10	4	0.69	0.25	0.36	3.3	0.75	0.12	6.72	0.89	0.04	1.75	0.25	360	0.142857	0.842697	6.8	0.5	8.5	0.666667	9.9	1	11.8	2	12.2	1	62.5	69.5	75.5	81	86	17.408	0.338667	17.5974	0.212452	17.3677	0.119757	17.9851	0.846474	16.4954	0.304156	0	0	0
530	1	40	3250	50	9	10	5	1.02	0.17	0.33	2.5	1.08	0.13	2.09	0.78	0.07	2.03	0.37	416	0.182266	1.38462	5.6	-1	7.4	-0.555556	8.3	-0.6	8.4	-1.09091	10.8	-0.0769231	62	69.5	74	75	82.5	14.5682	-1.55456	15.3201	-1.4142	15.157	-1.45925	14.9333	-1.33333	15.8678	-0.17864	0	0	0
531	1	40	3380	50	9	10	12	0.93	0.19	0.4	2.7	0.93	0.1	3.9	0.85	0.01	1.99	0.47	432	0.236181	1.09412	6.5	0.125	8.1	0.222222	9.2	0.3	10.5	0.818182	12.2	1	61	67.5	71.5	75.5	82.3	17.4684	0.378948	17.7778	0.34127	17.996	0.568564	18.4202	1.15732	18.0119	1.47071	0	1	1
532	1	40	3720	50	9	10	6	0.64	0.12	0.22	2.5	0.48	0.13	3.41	0.46	0.01	1.09	0.32	330	0.293578	1.04348	7	0.75	9.5	1.77778	10.05	1.15	11.2	1.45455	13.1	1.69231	63	69	73	76.5	83.5	17.6367	0.491123	19.9538	1.89557	18.8591	1.18505	19.1379	1.66996	18.7888	2.06828	1	1	1
533	1	41	3500	50	9	9	12	0.78	0.14	0.29	2.5	0.68	0.1	6.63	0.46	0.01	1.32	0.4	350	0.30303	1.47826	6.9	0.625	8	0.111111	9.2	0.3	10.8	1.09091	12.3	1.07692	64	70.2	71.5	79	86.4	16.8457	-0.0361979	16.2336	-0.76169	17.996	0.568564	17.3049	0.360656	16.477	0.289985	0	0	0
534	1	39	3920	50	9	9	9	0.79	0.24	0.81	2.7	0.94	0.14	31.19	0.94	0.03	1.99	0.25	305	0.125628	1	7.8	1.75	9.1	1.33333	9.4	0.5	10.1	0.454545	11.1	0.153846	65	70	74	77	84	18.4615	1.04103	18.5714	0.908163	17.1658	-0.0244182	17.0349	0.167795	15.7313	-0.283621	0	0	0
535	1	40	3650	50	9	10	10	0.91	0.17	0.34	3.3	0.77	0.11	4.98	0.66	0.01	1.62	0.41	256	0.253086	1.16667	8.3	2.375	10.8	3.22222	11	2.1	11	1.27273	12.6	1.30769	62.5	71.5	73.5	76.5	83.5	21.248	2.89867	21.1257	2.73266	20.3619	2.25849	18.7962	1.42585	18.0716	1.51665	1	1	1
536	1	40	3150	50	9	10	8	0.85	0.23	0.23	3	0.73	0.25	3.74	0.64	0.01	1.56	0.42	290	0.269231	1.14062	7.1	0.875	8.2	0.333333	9.3	0.4	10.6	0.909091	11.7	0.615385	64.5	67	71	74.5	82	17.0663	0.110855	18.2669	0.690625	18.4487	0.891943	19.0982	1.6416	17.4004	1.00027	0	1	0
537	1	40	2960	50	9	10	11	0.9	0.13	0.21	3.7	1.03	0.1	1.72	0.72	0.02	1.87	0.26	321	0.139037	1.43056	6	-0.5	8.2	0.333333	9.3	0.4	10.4	0.727273	11.5	0.461538	62.5	68.5	73	77.2	84	15.36	-1.02667	17.4756	0.125446	17.4517	0.179771	17.4501	0.464381	16.2982	0.152451	0	0	0
538	1	40	3400	50	9	10	7	0.84	0.21	0.25	3.1	0.82	0.1	3.94	0.63	0.01	1.59	0.31	232	0.194969	1.30159	6.3	-0.125	7.3	-0.666667	8	-0.9	9.2	-0.363636	10.3	-0.461538	59	64.5	69	72	77.5	18.0982	0.798832	17.547	0.176445	16.8032	-0.283434	17.7469	0.676367	17.1488	0.806772	0	0	0
539	1	37	3520	50	9	10	8	0.8	0.18	0.31	2.9	0.84	0.11	4.86	0.86	0.01	1.83	0.29	271	0.15847	0.976744	6.3	-0.125	9.3	1.55556	10.5	1.6	12.2	2.36364	13.1	1.69231	64	71	76	80	85	15.3809	-1.01276	18.4487	0.820515	18.1787	0.69905	19.0625	1.61607	18.1315	1.56268	0	1	1
540	1	36	3500	50	9	10	8	0.56	0.14	0.13	2.6	0.48	0.13	1.05	0.64	0.01	1.26	0.3	383	0.238095	0.75	6.8	0.5	8.1	0.222222	9.2	0.3	10.3	0.636364	11.2	0.230769	60	68.5	72	75.5	81	18.8889	1.32593	17.2625	-0.0267805	17.7469	0.390653	18.0694	0.906702	17.0706	0.746591	0	0	0
541	1	41	3580	50	9	10	8	1.02	0.25	0.42	3	0.99	0.2	5.79	1.06	0.01	2.22	0.37	233	0.166667	0.933962	7.9	1.875	9	1.22222	10.1	1.2	11.2	1.45455	12.3	1.07692	63.5	70	75.5	78.5	86	19.592	1.79469	18.3673	0.762391	17.7185	0.370372	18.1752	0.982271	16.6306	0.408162	0	0	0
542	1	38	3050	50	9	9	14	0.91	0.15	0.17	2.9	0.86	0.1	3.51	0.57	0.02	1.58	0.33	247	0.208861	1.50877	7	0.75	9.3	1.55556	10.5	1.6	11.1	1.36364	12.5	1.23077	62	68	71.5	75	82.5	18.2102	0.873465	20.1125	2.0089	20.5389	2.38493	19.7333	2.09524	18.3655	1.74267	1	1	1
543	1	37	2970	50	8	10	7	1.11	0.36	0.11	2.5	1.29	0.13	0.73	1.33	0.05	2.84	0.48	221	0.169014	0.969925	5.9	-0.625	7.3	-0.666667	7.9	-1	8.6	-0.909091	9.2	-1.30769	61	67	71	74	81	15.856	-0.696032	16.262	-0.741447	15.6715	-1.09179	15.7049	-0.782219	14.0223	-1.59827	0	0	0
544	1	39	3670	51	9	9	6	0.8	0.22	0.27	3.2	0.72	0.12	5.32	0.78	0.02	1.65	0.34	343	0.206061	0.923077	7.5	1.375	9.3	1.55556	10.4	1.5	11.7	1.90909	12.1	0.923077	64	71.3	75.5	78.5	81	18.3105	0.940365	18.2938	0.709856	18.2448	0.746296	18.9866	1.56184	18.4423	1.80178	0	1	1
545	1	40	3650	50	9	9	8	1.11	0.21	0.24	2.4	1.08	0.1	2.71	0.64	0.02	1.86	0.3	269	0.16129	1.6875	6.8	0.5	8.6	0.777778	9.1	0.2	10.2	0.545455	11	0.0769231	62.5	71	73.5	76	84	17.408	0.338667	17.0601	-0.171352	16.8448	-0.253691	17.6593	0.613771	15.5896	-0.392639	0	0	0
546	1	40	3650	50	9	10	7	0.78	0.19	0.15	3.1	0.89	0.1	1.41	0.61	0.02	1.65	0.34	314	0.206061	1.45902	7.5	1.375	8.8	1	9.5	0.6	10.5	0.818182	11.5	0.461538	65	68.5	74	77	83	17.7515	0.567653	18.7543	1.03881	17.3484	0.106021	17.7096	0.649688	16.6933	0.456369	0	0	0
547	1	38	3030	50	9	9	8	0.96	0.28	0.03	2.4	0.96	0.1	0.49	1.24	0.02	2.5	0.65	301	0.26	0.774194	6.5	0.125	8.4	0.555556	9.65	0.75	11.2	1.45455	11.4	0.384615	62.5	69	74.5	79	86	16.64	-0.173333	17.6434	0.245252	17.3866	0.133289	17.9458	0.818459	15.4137	-0.527894	0	0	0
548	1	40	3870	50	9	10	9	1.07	0.38	1.27	2.9	1.14	0.14	37	1.58	0.1	2.85	0.29	516	0.101754	0.721519	6.2	-0.25	8.3	0.444444	12	3.1	13	3.09091	15	3.15385	70	73	78	79.5	88.5	12.6531	-2.83129	15.5752	-1.23203	19.7239	1.80276	20.5688	2.692	19.1516	2.34737	0	1	1
549	1	40	3300	50	9	9	16	0.74	0.16	0.31	3	0.61	0.14	7.69	0.39	0.01	1.14	0.31	298	0.27193	1.5641	7.2	1	6.8	-1.22222	9.4	0.5	10.6	0.909091	10.5	-0.307692	61.5	65	71	76.7	81.5	19.0363	1.42419	16.0947	-0.860947	18.6471	1.03364	18.0184	0.870254	15.8079	-0.224695	0	0	0
550	1	39	2920	50	9	10	6	0.84	0.19	0.36	2.6	0.7	0.12	5.25	0.77	0.11	1.62	0.34	305	0.209877	0.909091	7	0.75	9.2	1.44444	9.9	1	11.5	1.72727	11.8	0.692308	63	69	72.5	78	84	17.6367	0.491123	19.3237	1.44548	18.8347	1.16766	18.902	1.50146	16.7234	0.479505	1	1	0
551	1	41	3930	50	9	10	9	0.62	0.12	0.1	2.9	0.66	0.13	0.47	0.54	0.01	1.31	0.24	270	0.183206	1.22222	6.4	0	8.5	0.666667	9	0.1	10.2	0.545455	11.2	0.230769	65	69	74	76.5	82	15.1479	-1.16805	17.8534	0.39528	16.4354	-0.546176	17.4292	0.449424	16.6568	0.428271	0	0	0
552	1	40	3950	50	9	10	7	1.14	0.21	0.35	3.2	0.95	0.11	4.5	0.48	0.01	1.64	0.47	290	0.286585	1.97917	7.6	1.5	9.8	2.11111	10.9	2	11.8	2	12.8	1.46154	64	69	73.5	78	84	18.5547	1.10312	20.5839	2.34565	20.1768	2.12627	19.3951	1.85367	18.1406	1.56968	1	1	1
553	1	39	2600	50	9	10	8	0.94	0.18	0.24	3	1.05	0.12	2.44	0.55	0.01	1.71	0.25	278	0.146199	1.90909	5.7	-0.875	6	-2.11111	6.45	-2.45	8	-1.45455	8.8	-1.61538	60.5	63.5	67.5	71	78	15.5727	-0.884862	14.88	-1.72855	14.1564	-2.17402	15.8699	-0.664381	14.4642	-1.25833	0	0	0
554	1	39	3150	50	9	10	3	0.98	0.23	0.32	2.4	0.97	0.1	1.02	0.75	0.02	1.95	0.51	378	0.261538	1.29333	7.2	1	9.5	1.77778	10.3	1.4	11.2	1.45455	12.2	1	63	69.5	75	77.5	85.5	18.1406	0.82706	19.6677	1.69123	18.3111	0.793651	18.6472	1.31946	16.6889	0.452997	1	1	0
555	1	37	2600	50	9	10	3	0.73	0.18	0.29	3.2	0.47	0.13	2.32	0.62	0.02	1.41	0.71	389	0.503546	0.758065	5.7	-0.875	7.4	-0.555556	8.4	-0.5	9.1	-0.454545	10.2	-0.538462	61.6	68	72	75.5	81.5	15.0215	-1.25233	16.0035	-0.9261	16.2037	-0.71164	15.9642	-0.596991	15.3562	-0.572121	0	0	0
556	1	39	3950	50	9	10	13	1.1	0.21	0.41	3.2	1.25	0.1	6.01	0.68	0.07	2.11	0.4	314	0.189573	1.83824	7	0.75	9.1	1.33333	9.8	0.9	10.5	0.818182	11.7	0.615385	64	68	72.5	75	82.5	17.0898	0.126563	19.6799	1.69995	18.6445	1.03176	18.6667	1.33333	17.1901	0.838525	1	1	0
557	1	41	3840	51	9	10	7	0.89	0.23	0.28	2.8	0.67	0.13	5.88	0.77	0.03	1.68	0.53	416	0.315476	0.87013	6.8	0.5	10	2.33333	10.2	1.3	10.8	1.09091	12.5	1.23077	62.5	68	74	76	86	17.408	0.338667	21.6263	3.09021	18.6267	1.0191	18.6981	1.35576	16.901	0.616175	1	1	0
558	1	37	2620	50	9	10	7	0.83	0.21	0.2	2.4	0.81	0.1	1.65	0.95	0.01	1.86	0.21	287	0.112903	0.852632	6.2	-0.25	7.3	-0.666667	7.7	-1.2	9.1	-0.454545	9.7	-0.923077	62	66	72	74	78.5	16.129	-0.513978	16.7585	-0.38679	14.8534	-1.67615	16.618	-0.130022	15.741	-0.276151	0	0	0
559	1	38	3130	50	9	10	14	0.98	0.26	0.18	2.8	1.1	0.13	1.37	0.81	0.01	2.03	0.27	294	0.133005	1.35802	7	0.75	8.2	0.333333	8.9	0	10.1	0.454545	11.7	0.615385	62.5	70	73.2	76.6	83.2	17.92	0.68	16.7347	-0.40379	16.6099	-0.421477	17.2133	0.295206	16.902	0.616956	0	0	0
560	1	40	3230	50	9	10	8	0.69	0.18	0.13	3.1	0.47	0.1	1.74	0.58	0.02	1.36	0.68	252	0.5	0.810345	5.9	-0.625	7.7	-0.222222	8.65	-0.25	10.2	0.545455	11.1	0.153846	61	66	71	75	81.5	15.856	-0.696032	17.6768	0.26912	17.1593	-0.0290759	18.1333	0.952381	16.7112	0.470158	0	0	0
561	1	39	3030	50	9	10	7	0.98	0.21	0.26	2.8	1.23	0.13	5.4	0.65	0.01	2.03	0.34	264	0.167488	1.89231	6.3	-0.125	7.8	-0.111111	8.6	-0.3	9.7	0.0909091	10.1	-0.615385	60	66	70	74.5	80	17.5	0.4	17.9063	0.433097	17.551	0.250729	17.4767	0.48335	15.7812	-0.245192	0	0	0
562	1	40	3600	50	9	10	9	0.75	0.16	0.14	2.6	0.56	0.12	1.41	0.62	0.02	1.35	0.38	210	0.281481	0.903226	7.3	1.125	9.2	1.44444	10.6	1.7	11.7	1.90909	12.2	1	68	74	77.5	81	87.2	15.7872	-0.741869	16.8006	-0.356725	17.6483	0.320202	17.8326	0.737605	16.0445	-0.0426732	0	0	0
563	1	38	3350	50	9	9	8	0.75	0.15	0.23	2.4	0.66	0.1	5.56	0.62	0.01	1.41	0.28	348	0.198582	1.06452	6.9	0.625	8.4	0.555556	8.9	0	9.8	0.181818	10.5	-0.307692	63	69	73	76.5	82	17.3847	0.323154	17.6434	0.245252	16.7011	-0.356379	16.7457	-0.0387885	15.6157	-0.372535	0	0	0
564	1	40	3170	50	9	10	14	2	0.52	0.78	4.3	2	3.28	8.08	1.56	0.09	4.17	1.34	333	0.321343	1.28205	6.6	0.25	8	0.111111	9.1	0.2	9.8	0.181818	11.4	0.384615	64	68.5	74	76	80.5	16.1133	-0.524479	17.0494	-0.179007	16.618	-0.415736	16.9668	0.119114	17.5919	1.14763	0	0	1
565	1	41	3450	50	9	10	9	0.82	0.26	0.19	5.3	0.74	0.12	3.18	0.88	0.01	1.85	0.51	181	0.275676	0.840909	6.7	0.375	8.1	0.222222	8.25	-0.65	9.5	-0.0909091	10.8	-0.0769231	65	69.5	73	77.8	83	15.858	-0.694675	16.7693	-0.379058	15.4813	-1.22762	15.6951	-0.789206	15.6772	-0.325257	0	0	0
566	1	40	3270	50	9	10	12	0.83	0.26	0.28	2.6	0.8	0.14	3.11	0.85	0.1	1.82	0.37	312	0.203297	0.941176	6.2	-0.25	7.5	-0.444444	8	-0.9	9	-0.545455	10.3	-0.461538	63	68.1	73.2	75.8	81.2	15.6211	-0.852625	16.1721	-0.805626	14.9303	-1.62123	15.6641	-0.811392	15.6216	-0.36801	0	0	0
567	1	39	2875	50	9	10	8	0.68	0.11	0.39	4.8	0.7	0.16	6	0.36	0.01	1.17	0.25	288	0.213675	1.94444	6.1	-0.375	7.3	-0.666667	8	-0.9	9.2	-0.363636	9.8	-0.846154	61	66	70.5	74.5	80	16.3934	-0.337705	16.7585	-0.38679	16.0958	-0.788736	16.5758	-0.160121	15.3125	-0.605769	0	0	0
568	1	38	2860	50	9	10	12	0.79	0.07	0.3	2.6	0.82	0.11	4.54	0.4	0.01	1.29	0.15	344	0.116279	2.05	6.2	-0.25	7.5	-0.444444	8.9	0	10	0.363636	9.6	-1	60	65	70.2	75	78	17.2222	0.214815	17.7515	0.322485	18.0599	0.614227	17.7778	0.698413	15.7791	-0.246852	0	0	0
569	1	38	3500	50	9	9	8	0.88	0.2	0.26	2.6	1.03	0.11	6.44	0.84	0.13	1.98	0.25	328	0.126263	1.22619	7.5	1.375	7.5	-0.444444	8.9	0	11.2	1.45455	11.9	0.769231	64.5	69	74.3	76.5	84	18.0278	0.751842	15.753	-1.105	16.1218	-0.770173	19.1379	1.66996	16.8651	0.588523	0	1	0
570	1	41	3750	50	9	9	7	0.87	0.09	0.54	3.2	1.09	0.12	14.13	0.51	0.01	1.72	0.27	330	0.156977	2.13725	6.2	-0.25	8.2	0.333333	9.2	0.3	10.4	0.727273	11.9	0.769231	63	70	74	76.2	82.5	15.6211	-0.852625	16.7347	-0.40379	16.8006	-0.285297	17.9111	0.793676	17.4839	1.06456	0	0	0
571	1	38	2900	50	9	10	9	0.92	0.19	0.36	3	0.75	0.1	10.88	0.44	0.04	1.42	0.51	394	0.359155	1.70455	6.1	-0.375	7.1	-0.888889	7.8	-1.1	9	-0.545455	10.6	-0.230769	62	66	71.5	73	79.5	15.8689	-0.687409	16.2994	-0.714745	15.2575	-1.38752	16.8887	0.0633729	16.7715	0.51653	0	0	0
572	1	39	3710	50	7	8	11	0.67	0.15	0.53	2.6	0.59	0.12	6.06	0.71	0.01	1.53	0.51	444	0.333333	0.830986	6.6	0.25	8.2	0.333333	9	0.1	9.2	-0.363636	10.5	-0.307692	63	68	74	75.5	81.5	16.6289	-0.180751	17.7336	0.309689	16.4354	-0.546176	16.1396	-0.471684	15.8079	-0.224695	0	0	0
573	1	39	3820	50	9	10	11	0.71	0.18	0.43	3.1	0.73	0.22	6.98	0.55	0.01	1.43	0.34	319	0.237762	1.32727	7.4	1.25	8.5	0.666667	9.5	0.6	10.8	1.09091	11	0.0769231	66	68.5	72.8	78	85.5	16.9881	0.0587083	18.115	0.582126	17.9251	0.517907	17.7515	0.679628	15.0474	-0.809719	0	0	0
574	1	38	3730	50	9	1	5	0.69	0.19	0.43	2.9	0.65	0.11	6.09	0.71	0.01	1.45	0.2	336	0.137931	0.915493	7.5	1.375	8.85	1.05556	9.8	0.9	10.8	1.09091	11.3	0.307692	64	68	72.5	76.5	83	18.3105	0.940365	19.1393	1.31377	18.6445	1.03176	18.4544	1.18174	16.403	0.233047	1	1	0
575	1	38	4250	50	9	10	10	0.75	0.17	0.21	2.9	0.86	0.13	16.07	0.79	0.01	1.74	0.19	244	0.109195	1.08861	8.2	2.25	9.2	1.44444	10	1.1	10.8	1.09091	11.6	0.538462	64.3	71	73	78	83.5	19.8332	1.95544	18.2503	0.678819	18.7652	1.11803	17.7515	0.679628	16.6374	0.413372	0	0	0
576	1	40	3350	50	9	9	17	0.69	0.15	0.07	4.5	0.56	0.1	0.73	0.65	0.01	1.38	0.38	277	0.275362	0.861538	7.3	1.125	9.5	1.77778	10.8	1.9	11	1.27273	13.2	1.76923	63.5	72	74	76	82.5	18.104	0.802691	18.3256	0.732584	19.7224	1.80173	19.0443	1.60309	19.3939	2.5338	0	1	1
577	1	38	3400	50	9	9	14	0.57	0.22	0.07	2.9	0.55	0.1	1.56	0.8	0.03	1.57	0.49	231	0.312102	0.6875	6.1	-0.375	6.9	-1.11111	8	-0.9	9.4	-0.181818	9.9	-0.769231	59	66.3	71	74.3	80.5	17.5237	0.4158	15.6972	-1.14486	15.8699	-0.950095	17.0275	0.162481	15.2772	-0.632932	0	0	0
578	1	39	4450	51	9	9	5	0.68	0.18	0.39	2.5	0.77	0.11	6.62	0.92	0.02	1.79	0.21	234	0.117318	0.836957	8.9	3.125	9.3	1.55556	9.9	1	10.9	1.18182	11.8	0.692308	65	70.5	75	79.2	85	21.0651	2.77673	18.7113	1.00809	17.6	0.285714	17.3771	0.412181	16.3322	0.1786	0	0	0
579	1	40	3530	50	9	9	13	0.8	0.26	0.11	2.9	0.66	0.11	0.35	1.05	0.3	1.93	0.49	466	0.253886	0.628571	8	2	10.9	3.33333	11.4	2.5	12.2	2.36364	13.1	1.69231	64	71	74	78.2	83.5	19.5312	1.75417	21.6227	3.08764	20.8181	2.58437	19.9502	2.25011	18.7888	2.06828	1	1	1
580	1	38	3700	50	9	9	4	0.8	0.18	0.41	2.6	0.73	0.1	6.44	0.73	0.03	1.66	0.44	299	0.26506	1	6.3	-0.125	7.3	-0.666667	8.8	-0.1	10	0.363636	11.2	0.230769	63	67	71.5	78	81.5	15.873	-0.684656	16.262	-0.741447	17.2136	0.00968263	16.4366	-0.259604	16.8618	0.585966	0	0	0
581	1	39	3450	50	9	9	9	0.83	0.18	0.18	2.8	0.82	0.1	1.49	0.89	0.01	1.85	0.31	371	0.167568	0.921348	8.2	2.25	9.9	2.22222	10.2	1.3	11.1	1.36364	12.9	1.53846	67	68.5	74	76	83.5	18.2669	0.91125	21.0986	2.7133	18.6267	1.0191	19.2175	1.72675	18.5019	1.84763	1	1	1
582	1	40	3900	50	9	10	7	0.85	0.07	0.55	2.9	0.88	0.11	8.67	0.38	0.03	1.4	0.31	363	0.221429	2.31579	7.8	1.75	9.8	2.11111	11.1	2.2	12	2.18182	13.2	1.76923	65	73	74.5	79	86	18.4615	1.04103	18.3899	0.77853	19.9991	1.99936	19.2277	1.73406	17.8475	1.34422	0	1	1
583	1	40	3700	50	9	9	6	0.96	0.13	0.27	3	1.16	0.12	6.45	0.36	0.01	1.62	0.21	347	0.12963	3.22222	7.2	1	9.3	1.55556	10.4	1.5	12.4	2.54545	12.6	1.30769	66	73.5	76.5	81.5	88.5	16.5289	-0.247383	17.215	-0.0606791	17.7709	0.407816	18.6684	1.33455	16.0873	-0.00974521	0	1	0
584	1	39	3420	50	9	10	7	0.94	0.06	0.24	2.9	1.07	0.14	2.63	0.53	0.02	1.79	0.42	379	0.234637	2.01887	6.4	0	8.4	0.555556	9	0.1	10.4	0.727273	11.2	0.230769	61	69.6	71.5	76.5	83.5	17.1997	0.199785	17.3405	0.0289055	17.6048	0.289123	17.7709	0.693531	16.0637	-0.0279377	0	0	0
585	1	40	3320	50	9	10	13	0.68	0.13	0.25	2.7	0.69	0.12	3.33	0.53	0.01	1.32	0.22	263	0.166667	1.30189	6.3	-0.125	8	0.111111	9.2	0.3	10.1	0.454545	11.5	0.461538	64	71	76.2	78.5	83.5	15.3809	-1.01276	15.8699	-1.02152	15.8445	-0.968231	16.3901	-0.292773	16.494	0.303045	0	0	0
586	1	40	4080	50	9	10	13	2.37	1.02	0.23	3.4	1.89	2.86	6.83	2.94	0.25	5.98	2.54	206	0.424749	0.642857	7.6	1.5	10.15	2.5	11.4	2.5	12.5	2.63636	11.6	0.538462	64	73	77	80	84	18.5547	1.10312	19.0467	1.24766	19.2275	1.44823	19.5312	1.95089	16.4399	0.261469	1	1	0
587	1	41	3850	50	8	9	14	0.82	0.14	0.3	3.6	0.81	0.14	5.54	0.66	0.01	1.6	0.29	211	0.18125	1.22727	6.2	-0.25	8.3	0.444444	9.4	0.5	10.5	0.818182	11.6	0.538462	61	67	70	78	84.5	16.6622	-0.158542	18.4896	0.849744	19.1837	1.41691	17.2584	0.327416	16.2459	0.112254	0	0	0
588	1	39	3110	50	9	10	9	0.73	0.15	0.11	3.7	0.78	0.13	0.79	0.45	0.02	1.39	0.36	255	0.258993	1.73333	7	0.75	9.1	1.33333	9.6	0.7	10.5	0.818182	11.7	0.615385	60	68.5	73	76	83	19.4444	1.6963	19.3937	1.49549	18.0146	0.581883	18.1787	0.984765	16.9836	0.67969	1	0	0
589	1	38	3420	50	9	10	6	0.95	0.14	0.22	5	1.09	0.1	0.87	0.63	0.01	1.86	0.3	347	0.16129	1.73016	8	2	9.2	1.44444	9.8	0.9	10.3	0.636364	11.3	0.307692	65	71	72.8	76.5	82	18.9349	1.35661	18.2503	0.678819	18.4911	0.922232	17.6001	0.571477	16.8055	0.542671	0	0	0
590	1	37	2970	50	9	10	10	0.81	0.14	0.32	2.8	0.73	0.12	4.48	0.4	0.03	1.26	0.28	271	0.222222	1.825	6.9	0.625	9.8	2.11111	10.6	1.7	11.5	1.72727	11.7	0.615385	62	71	75.5	77	84	17.9501	0.700035	19.4406	1.52899	18.5957	0.996911	19.3962	1.85442	16.5816	0.370487	1	1	0
591	1	40	4000	50	9	10	8	0.77	0.19	0.18	3.1	0.69	0.13	1.86	0.82	0.01	1.7	0.42	254	0.247059	0.841463	7	0.75	8.7	0.888889	10.2	1.3	11.3	1.54545	12.8	1.46154	61.5	69.5	74	77.7	83.6	18.5075	1.07167	18.0115	0.508207	18.6267	1.0191	18.717	1.36929	18.3146	1.70354	0	1	1
592	1	39	3540	50	9	10	13	1	0.19	0.38	3.6	0.98	0.1	2.72	0.52	0.02	1.7	0.45	499	0.264706	1.88462	5.7	-0.875	6.8	-1.22222	7.8	-1.1	9.2	-0.363636	10.4	-0.384615	61	69	72.5	77	83.2	15.3185	-1.05436	14.2827	-2.1552	14.8395	-1.68609	15.517	-0.916464	15.024	-0.827663	0	0	0
593	1	37	3260	50	9	10	9	0.93	0.21	0.29	2.8	0.85	0.12	1.96	0.79	0.02	1.79	0.32	376	0.178771	1.07595	6.3	-0.125	7.6	-0.333333	8.9	0	11	1.27273	11.3	0.307692	61	67	72	78	83.2	16.9309	0.0206217	16.9303	-0.26409	17.1682	-0.0227072	18.0802	0.914436	16.3242	0.172458	0	0	0
594	1	41	3420	50	9	10	13	0.73	0.13	0.31	4.1	0.75	0.13	5.33	0.64	0.03	1.54	0.33	525	0.214286	1.17188	7.1	0.875	8.4	0.555556	9.5	0.6	11.2	1.45455	10.6	-0.230769	62	69.7	73	77	81	18.4703	1.0469	17.2907	-0.00661003	17.827	0.447846	18.8902	1.493	16.1561	0.0431337	0	1	0
595	1	39	3542	50	9	10	7	1.1	0.21	0.39	3.3	1.17	0.11	9.78	0.8	0.02	2.12	0.33	354	0.15566	1.4625	7.1	0.875	9.1	1.33333	10.6	1.7	12.6	2.72727	13.2	1.76923	64.5	72	77	81	85.5	17.0663	0.110855	17.554	0.181437	17.8782	0.484447	19.2044	1.71742	18.0568	1.50526	0	1	1
596	1	38	3700	50	9	10	5	0.69	0.21	0.39	3	0.61	0.12	5.43	0.89	0.03	1.64	0.3	386	0.182927	0.685393	8.3	2.375	10.4	2.77778	11.6	2.7	12.7	2.81818	13.5	2	65	73	77.5	81	87.5	19.645	1.82998	19.5159	1.58275	19.3132	1.50944	19.3568	1.82629	17.6327	1.17896	1	1	1
597	1	40	3760	50	9	10	7	1.01	0.15	0.32	3.2	1.1	0.13	5.01	0.78	0.01	2	0.27	253	0.135	1.41026	6.9	0.625	9.2	1.44444	10.4	1.5	11.4	1.63636	13.2	1.76923	64	70	74.3	77	83.5	16.8457	-0.0361979	18.7755	1.05394	18.8389	1.17065	19.2275	1.73395	18.9322	2.17861	0	1	1
598	1	40	3350	50	9	10	12	0.88	0.2	0.37	3.7	1.09	0.16	2.34	0.81	0.01	2.11	0.47	315	0.222749	1.34568	7.2	1	9	1.22222	10.4	1.5	11.1	1.36364	12.2	1	60	68	72	77	84	20	2.06667	19.4637	1.54548	20.0617	2.04409	18.7215	1.37253	17.2902	0.915576	1	1	0
599	1	39	3400	50	9	10	11	0.73	0.12	0.74	3.7	0.7	0.11	12.86	0.65	0.02	1.45	0.21	302	0.144828	1.07692	6.6	0.25	8.6	0.777778	9.8	0.9	10.9	1.18182	12.2	1	61.5	71	76	80.5	86.5	17.4499	0.36662	17.0601	-0.171352	16.9668	-0.166601	16.8203	0.0145277	16.3053	0.157889	0	0	0
600	1	40	3650	50	9	10	17	1.54	0.66	0.01	4.2	1.37	19.45	0.33	2.17	0.38	4.65	2.45	319	0.526882	0.631336	6.5	0.125	8.1	0.222222	9.2	0.3	10.5	0.818182	10.8	-0.0769231	63.5	72	75.5	79	84.5	16.12	-0.519979	15.625	-1.19643	16.1396	-0.757398	16.8242	0.0173049	15.1255	-0.749599	0	0	0
601	1	38	3020	50	9	10	4	0.79	0.15	0.31	2.4	0.6	0.13	4.16	0.53	0.01	1.33	0.43	262	0.323308	1.13208	6.7	0.375	8.05	0.166667	9.6	0.7	10.2	0.545455	12.9	1.53846	63.5	69	74	78	86	16.616	-0.189311	16.9082	-0.279848	17.531	0.23646	16.7653	-0.0247957	17.4419	1.0322	0	0	0
602	1	39	4050	52	9	10	8	1.11	0.2	0.23	3.2	1.11	0.11	2.71	0.85	0.03	2.11	0.34	302	0.161137	1.30588	8.2	2.25	10.35	2.72222	11.3	2.4	12.4	2.54545	13.5	2	66	73	78.1	82	87.3	18.8246	1.28307	19.422	1.51574	18.5258	0.946982	18.4414	1.17243	17.7135	1.24118	1	1	1
603	1	37	2730	50	9	10	6	0.76	0.13	0.21	3	0.61	0.13	2.86	0.55	0.02	1.33	0.38	302	0.285714	1.10909	5.7	-0.875	7.2	-0.777778	8.9	0	9.8	0.181818	11.2	0.230769	59	68	73.2	77.1	83.5	16.3746	-0.350263	15.5709	-1.23505	16.6099	-0.421477	16.4861	-0.224231	16.0637	-0.0279377	0	0	0
604	1	39	3500	50	9	10	9	0.8	0.18	0.33	3.6	0.85	0.15	4.72	0.76	0.01	1.7	0.2	284	0.117647	1.11842	7.7	1.625	8.6	0.777778	9.2	0.3	10.6	0.909091	11.7	0.615385	63	68	73.5	76.2	83.5	19.4004	1.6669	18.5986	0.927583	17.0299	-0.121471	18.2556	1.03971	16.7808	0.5237	0	0	0
605	1	39	3660	50	9	10	10	0.53	0.13	0.25	2.9	0.52	0.1	1.62	0.7	0.01	1.37	0.33	140	0.240876	0.742857	7.25	1.0625	9	1.22222	10.5	1.6	11.4	1.63636	12.3	1.07692	63	68.5	74	78	86	18.2666	0.911044	19.1806	1.34326	19.1746	1.41041	18.7377	1.38405	16.6306	0.408162	1	1	0
606	1	39	3080	50	9	10	7	1.02	0.17	0.16	4.2	1.03	0.14	0.42	0.62	0.03	1.84	0.42	261	0.228261	1.66129	6.15	-0.3125	7	-1	7.8	-1.1	8.9	-0.636364	9.4	-1.15385	61	67	71	75	80	16.5278	-0.248123	15.5937	-1.2188	15.4731	-1.23349	15.8222	-0.698413	14.6875	-1.08654	0	0	0
607	1	38	3430	50	9	9	8	0.97	0.17	0.17	3.4	1	0.12	1.54	0.71	0.02	1.81	0.23	373	0.127072	1.40845	6.8	0.5	8.2	0.333333	10.1	1.2	11	1.27273	12.8	1.46154	62	68	72	75.5	82	17.6899	0.526604	17.7336	0.309689	19.483	1.63073	19.2974	1.78386	19.0363	2.25868	0	1	1
608	1	38	3550	50	9	10	8	1.02	0.19	0.64	4.2	0.96	0.1	15.73	0.65	0.01	1.79	0.39	346	0.217877	1.47692	6.5	0.125	8.35	0.5	8.9	0	10	0.363636	10.5	-0.307692	63.5	71.5	74	78.5	83	16.12	-0.519979	16.3333	-0.690488	16.2527	-0.676615	16.2278	-0.408687	15.2417	-0.660239	0	0	0
609	1	37	3600	52	9	9	9	0.68	0.13	0.36	3.4	0.67	0.13	10.61	0.82	0.01	1.59	0.21	252	0.132075	0.817073	6.8	0.5	8.1	0.222222	9.65	0.75	10.4	0.727273	11.1	0.153846	61.5	67.5	71.5	76	81	17.9787	0.719144	17.7778	0.34127	18.8762	1.19731	18.0055	0.8611	16.9182	0.629348	0	0	0
610	1	40	3700	50	9	9	9	0.74	0.17	0.28	3.8	0.94	0.14	4.96	0.73	0.02	1.8	0.28	334	0.155556	1.28767	7.8	1.75	9.4	1.66667	10.5	1.6	11	1.27273	12.1	0.923077	64.5	70.5	74.5	79	86	18.7489	1.23258	18.9125	1.15181	18.9181	1.22719	17.6254	0.589558	16.3602	0.20015	1	0	0
611	1	37	2520	50	9	10	10	0.86	0.22	0.25	4.8	0.81	0.18	3.65	0.97	0.01	1.92	0.31	328	0.161458	0.835052	6.2	-0.25	7.5	-0.444444	8.2	-0.7	9.2	-0.363636	10.6	-0.230769	57.5	65.5	71	73.5	80	18.7524	1.23491	17.4815	0.129642	16.2666	-0.666704	17.0299	0.164244	16.5625	0.355769	0	0	0
612	1	38	3850	50	9	10	12	0.88	0.24	0.46	5.5	0.88	0.11	6.03	0.95	0.04	1.96	0.28	283	0.142857	0.926316	7.8	1.75	9.3	1.55556	10.2	1.3	11.2	1.45455	13.2	1.76923	61	70.5	72	76	83.5	20.9621	2.70807	18.7113	1.00809	19.6759	1.76852	19.3906	1.85042	18.9322	2.17861	0	1	1
613	1	39	3420	50	7	3	12	0.88	0.23	0.23	3.6	0.79	0.13	2.47	0.98	0.01	2.02	0.55	312	0.272277	0.806122	6.4	0	8.1	0.222222	9.1	0.2	10	0.363636	11.1	0.153846	62	67	71.3	74	82	16.6493	-0.167118	18.0441	0.531506	17.9004	0.500274	18.2615	1.04393	16.508	0.31387	0	0	0
614	1	38	3950	50	9	10	7	0.56	0.05	0.3	2.8	0.52	0.13	4	0.27	0.01	0.87	0.17	392	0.195402	1.92593	8.7	2.875	9.5	1.77778	11.3	2.4	12.4	2.54545	12.8	1.46154	65	71.2	75.3	78.5	84.5	20.5917	2.46114	18.7397	1.02839	19.9291	1.94938	20.1225	2.37323	17.9265	1.40503	0	1	1
615	1	40	3180	50	9	10	18	0.74	0.13	0.27	3.1	0.72	0.12	2.94	0.57	0.01	1.38	0.2	332	0.144928	1.26316	7	0.75	8.6	0.777778	9.5	0.6	10.4	0.727273	11	0.0769231	62.5	70	74	78	83.5	17.92	0.68	17.551	0.1793	17.3484	0.106021	17.094	0.210012	15.7768	-0.248593	0	0	0
616	1	39	2950	50	9	10	7	0.91	0.13	0.5	3.2	0.9	0.17	7.99	0.67	0.01	1.71	0.31	340	0.181287	1.34328	6.8	0.5	7.8	-0.111111	9	0.1	9.9	0.272727	11	0.0769231	59.5	65	71	76.5	83	19.2077	1.53846	18.4615	0.82967	17.8536	0.466857	16.9166	0.0832647	15.9675	-0.101935	0	0	0
617	1	38	3425	50	9	10	7	0.72	0.11	0.25	3.1	0.57	0.11	2.24	0.62	0.05	1.29	0.23	326	0.178295	0.919355	6.9	0.625	9.3	1.55556	10.5	1.6	11.8	2	12.3	1.07692	63	71	74	79	86	17.3847	0.323154	18.4487	0.820515	19.1746	1.41041	18.9072	1.50516	16.6306	0.408162	0	1	0
618	1	38	3360	50	9	10	10	0.93	0.21	0.27	2.7	0.91	0.13	5.46	0.68	0.02	1.74	0.34	276	0.195402	1.33824	6.3	-0.125	8	0.111111	9.3	0.4	10	0.363636	10.9	0	64.5	70	73	78	87	15.1433	-1.17112	16.3265	-0.695335	17.4517	0.179771	16.4366	-0.259604	14.4008	-1.30704	0	0	0
619	1	39	3400	50	9	10	19	0.85	0.13	0.48	3.2	0.68	0.11	3.93	0.72	0.03	1.64	0.53	411	0.323171	0.944444	6.9	0.625	8.5	0.666667	9.2	0.3	10.6	0.909091	11.7	0.615385	61	68	73	76.2	83.5	18.5434	1.0956	18.3824	0.773109	17.264	0.0457336	18.2556	1.03971	16.7808	0.5237	0	0	0
620	1	38	3400	50	9	9	9	1.05	0.24	0.29	3	1.32	0.13	3	1.09	0.03	2.51	0.23	257	0.0916335	1.21101	5.8	-0.75	7.55	-0.388889	8.6	-0.3	10.4	0.727273	10.9	0	61	67	72	75	81.6	15.5872	-0.875195	16.8189	-0.34365	16.5895	-0.436067	18.4889	1.20635	16.3699	0.20762	0	1	0
621	1	39	3350	50	9	10	14	0.79	0.1	0.35	2.8	0.65	0.12	5.55	0.59	0.02	1.38	0.31	377	0.224638	1.10169	6.2	-0.25	7.05	-0.944444	7.9	-1	9.2	-0.363636	9.8	-0.846154	59.8	65.5	70	73	78	17.3376	0.291742	16.4326	-0.619565	16.1224	-0.769679	17.264	0.331448	16.1078	0.00601831	0	0	0
622	1	40	3860	50	9	10	11	0.81	0.06	0.29	2.6	0.83	0.13	2.06	0.82	0.02	1.78	0.29	254	0.162921	1.0122	7.7	1.625	9.2	1.44444	11	2.1	12.5	2.63636	12.7	1.38462	67	72	78.5	82.5	90.1	17.153	0.168694	17.7469	0.319224	17.8506	0.464731	18.3655	1.11819	15.6442	-0.350594	0	1	0
623	1	39	4170	50	9	10	5	0.93	0.13	0.44	2.6	1.05	0.14	7.59	0.76	0.08	2	0.42	353	0.21	1.38158	7.4	1.25	8.9	1.11111	10.4	1.5	10	0.363636	11.8	0.692308	63.5	69	73.5	78	84	18.352	0.968024	18.6936	0.995394	19.2512	1.46517	16.4366	-0.259604	16.7234	0.479505	0	0	0
624	1	38	3600	50	9	10	11	1.12	0.2	1.1	3.1	1.12	0.14	26.79	0.86	0.01	2.11	0.28	511	0.132701	1.30233	6.7	0.375	8.25	0.388889	10	1.1	11.1	1.36364	11.8	0.692308	64	69	76	81	87	16.3574	-0.361719	17.3283	0.0202088	17.313	0.0807281	16.9182	0.0843948	15.5899	-0.39238	0	0	0
625	1	39	3750	50	9	9	8	0.78	0.14	0.48	3.2	0.71	0.13	9.72	0.59	0.01	1.43	0.28	337	0.195804	1.20339	6.4	0	8.9	1.11111	9.5	0.6	10.4	0.727273	11.1	0.153846	65	71.5	75	78.5	84.5	15.1479	-1.16805	17.4092	0.0779745	16.8889	-0.222222	16.877	0.054966	15.5457	-0.426404	0	0	0
626	1	37	2750	50	9	9	13	0.72	0.19	0.43	9.9	0.68	0.15	10.26	0.85	0.03	1.65	0.26	257	0.157576	0.8	6.5	0.125	8.2	0.333333	9.7	0.8	10.3	0.636364	11.5	0.461538	59	66	74	76.7	82	18.6728	1.18186	18.8246	1.08901	17.7137	0.3669	17.5084	0.506001	17.1029	0.771473	0	0	0
627	1	40	3220	50	9	10	6	0.82	0.1	0.26	2.6	0.77	0.14	2.61	0.86	0.02	1.79	0.35	326	0.195531	0.895349	6.5	0.125	8.05	0.166667	9.2	0.3	9.9	0.272727	10.5	-0.307692	64	69	73.5	76	81.5	15.8691	-0.68724	16.9082	-0.279848	17.0299	-0.121471	17.1399	0.242778	15.8079	-0.224695	0	0	0
628	1	35	2920	48	9	9	20	0.86	0.16	0.25	3.5	0.99	0.13	4.32	0.81	0.01	1.93	0.29	290	0.150259	1.22222	7.8	1.75	10.5	2.88889	11.5	2.6	13.5	3.54545	14.6	2.84615	66	74	78	84	89.5	17.9063	0.670891	19.1746	1.33899	18.902	1.21574	19.1327	1.66618	18.2266	1.63588	1	1	1
629	1	39	3350	50	9	9	11	0.9	0.15	0.3	3.2	0.93	0.15	5.65	0.7	0.03	1.74	0.25	341	0.143678	1.32857	5.9	-0.625	7.7	-0.222222	8.7	-0.2	9.6	0	11	0.0769231	62	68	70	74	80.5	15.3486	-1.03427	16.6522	-0.462679	17.7551	0.396501	17.531	0.522175	16.9747	0.672811	0	0	0
630	1	39	3950	50	9	9	12	0.74	0.11	0.45	3.5	0.88	0.11	9.05	0.3	0.03	1.29	0.25	399	0.193798	2.93333	7	0.75	8.25	0.388889	9.2	0.3	10.2	0.545455	11.7	0.615385	63	69.5	73	77.1	84	17.6367	0.491123	17.0799	-0.157242	17.264	0.0457336	17.159	0.256413	16.5816	0.370487	0	0	0
631	1	38	3550	50	9	10	8	0.63	0.1	0.99	3.3	0.42	0.19	31.64	0.43	0.03	0.98	0.29	359	0.295918	0.976744	6.5	0.125	8	0.111111	8.9	0	10	0.363636	11	0.0769231	62	68	71	79.3	84.5	16.9095	0.00631287	17.301	0.000741473	17.6552	0.325162	15.9021	-0.641379	15.4056	-0.534136	0	0	0
632	1	38	3360	50	10	10	10	0.84	0.17	0.42	2.9	0.91	0.13	5.48	0.78	0.01	1.81	0.26	320	0.143646	1.16667	7.5	1.375	9.8	2.11111	10.8	1.9	11	1.27273	12.5	1.23077	63.5	68.5	71	75.5	82	18.6	1.13336	20.8855	2.56107	21.4243	3.01737	19.2974	1.78386	18.5901	1.91548	1	1	1
633	1	40	3950	50	9	9	11	0.81	0.23	0.49	3.1	0.9	0.18	13.98	1.09	0.06	2.11	0.27	223	0.127962	0.825688	7	0.75	8.8	1	9.7	0.8	10.5	0.818182	12.6	1.30769	62	68.5	73	78	84.5	18.2102	0.873465	18.7543	1.03881	18.2023	0.715921	17.2584	0.327416	17.6464	1.18957	0	0	1
634	1	39	3700	50	8	10	18	0.83	0.14	0.25	3.8	0.78	0.15	2.44	0.71	0.01	1.65	0.35	337	0.212121	1.09859	7.2	1	8.9	1.11111	10.4	1.5	12	2.18182	13.8	2.23077	66.5	71.5	75	82.5	87.5	16.2813	-0.412463	17.4092	0.0779745	18.4889	0.920635	17.6309	0.593467	18.0245	1.48038	0	0	1
635	1	39	3350	50	9	9	5	0.63	0.17	0.17	3.4	0.58	0.1	2.4	0.66	0.01	1.38	0.3	372	0.217391	0.878788	7.7	1.625	9.2	1.44444	11	2.1	12.1	2.27273	13.2	1.76923	66	70	75.5	79	86.5	17.6768	0.517845	18.7755	1.05394	19.2974	1.49814	19.3879	1.84851	17.6418	1.18596	0	1	1
636	1	40	4000	50	9	10	5	1.01	0.01	0.5	2.8	1	0.13	13.98	0.45	0.01	1.55	0.22	379	0.141935	2.22222	8.2	2.25	9.8	2.11111	11.2	2.3	12.5	2.63636	12.8	1.46154	66.5	71	76.5	81	87	18.5426	1.09506	19.4406	1.52899	19.1379	1.38424	19.052	1.60855	16.9111	0.623911	1	1	0
637	1	40	3150	50	9	10	10	1.12	0.07	0.14	3.1	1.18	0.1	0.35	0.51	0.03	1.87	0.39	214	0.208556	2.31373	7.9	1.875	9.9	2.22222	11.9	3	12.3	2.45455	13.8	2.23077	64	73	78	82.5	88	19.2871	1.59141	18.5776	0.912567	19.5595	1.68536	18.0716	0.908304	17.8202	1.32327	0	0	1
638	1	39	2950	50	9	10	10	0.75	0.11	0.1	2.6	0.59	0.1	0.2	1.28	0.02	2.23	0.79	349	0.35426	0.460938	6.4	0	7.6	-0.333333	9	0.1	10.3	0.636364	11	0.0769231	63	68	73	77.5	83	16.125	-0.516688	16.436	-0.617153	16.8887	-0.222341	17.1488	0.249145	15.9675	-0.101935	0	0	0
639	1	38	3250	50	8	10	11	0.69	0.01	0.05	2.6	0.55	0.1	1.24	0.59	0.02	1.3	0.36	341	0.276923	0.932203	5.55	-1.0625	7.6	-0.333333	8.8	-0.1	9.3	-0.272727	10.8	-0.0769231	61.5	67	70	74.5	82	14.6738	-1.48413	16.9303	-0.26409	17.9592	0.542274	16.756	-0.0314272	16.0619	-0.0293324	0	0	0
640	1	39	4030	52	9	9	7	0.74	0.13	0.3	2.6	0.7	0.13	5.8	0.73	0.01	1.53	0.23	355	0.150327	0.958904	8.75	2.9375	11.1	3.55556	11.9	3	13	3.09091	14.8	3	63	71	75	79.5	87	22.0459	3.43057	22.0194	3.37103	21.1556	2.8254	20.5688	2.692	19.5534	2.65649	1	1	1
641	1	39	4100	52	9	10	10	0.66	0.11	0.48	2.5	0.55	0.13	10.14	0.59	0.01	1.34	0.45	289	0.335821	0.932203	8	2	9.4	1.66667	10.3	1.4	11.2	1.45455	12.3	1.07692	68	73.5	78	81	88	17.301	0.267359	17.4002	0.071541	16.9297	-0.193106	17.0706	0.193263	15.8833	-0.16672	0	0	0
642	1	39	3380	50	9	9	5	0.8	0.16	0.473	2.4	0.75	0.13	9.91	0.59	0.03	1.46	0.27	251	0.184932	1.27119	7.1	0.875	9.6	1.88889	11.3	2.4	12.9	3	13.2	1.76923	63.5	69.2	76	79	84.5	17.608	0.472023	20.0474	1.96246	19.5637	1.68837	20.6698	2.76412	18.4867	1.83596	1	1	1
643	1	39	3560	50	9	10	6	0.94	0.16	0.26	2.6	0.84	0.14	3.4	0.95	0.03	1.91	0.26	278	0.136126	0.884211	6.8	0.5	8.2	0.333333	9.6	0.7	10.9	1.18182	12.3	1.07692	62	66	73	78	85	17.6899	0.526604	18.8246	1.08901	18.0146	0.581883	17.9158	0.797032	17.0242	0.71094	0	0	0
644	1	39	4350	52	9	9	13	0.96	0.13	0.42	2.9	1.06	0.13	8.67	0.84	0.02	2.08	0.39	366	0.1875	1.2619	7.5	1.375	8.5	0.666667	9.5	0.6	11	1.27273	11	0.0769231	64	70	74	78	83	18.3105	0.940365	17.3469	0.0335277	17.3484	0.106021	18.0802	0.914436	15.9675	-0.101935	0	0	0
645	1	40	3900	52	9	9	17	0.77	0.12	0.15	2.7	0.62	0.13	1.3	0.82	0.02	1.62	0.4	291	0.246914	0.756098	7.2	1	7.7	-0.222222	8.8	-0.1	10.5	0.818182	11.7	0.615385	64	69	73	76.5	84	17.5781	0.452083	16.1731	-0.804948	16.5134	-0.490416	17.9418	0.815584	16.5816	0.370487	0	0	0
646	1	40	3560	50	9	10	10	0.7	0.09	0.28	2.6	0.62	0.1	2.94	0.53	0.04	1.31	0.35	394	0.267176	1.16981	7.2	1	8.8	1	10	1.1	11.1	1.36364	12.2	1	62.5	68.5	74	78.5	85.5	18.432	1.02133	18.7543	1.03881	18.2615	0.758218	18.0129	0.866358	16.6889	0.452997	0	0	0
647	1	39	3900	50	9	10	17	1.06	0.35	0.02	3.1	0.88	0.89	0.29	1.54	0.05	3.06	1.41	292	0.460784	0.571429	7.8	1.75	9.5	1.77778	10.6	1.7	12.1	2.27273	13.5	2	65	71.5	77.5	80.5	88	18.4615	1.04103	18.5828	0.916297	17.6483	0.320202	18.6721	1.33723	17.4329	1.02527	0	1	0
648	1	39	3500	50	9	10	16	0.71	0.05	0.23	2.7	0.56	0.16	2.2	0.47	0.02	1.21	0.39	319	0.322314	1.19149	6.6	0.25	8	0.111111	8.9	0	9.2	-0.363636	10.6	-0.230769	61	68.2	70.5	72	79.5	17.7372	0.558112	17.1997	-0.0716325	17.9065	0.504674	17.7469	0.676367	16.7715	0.51653	0	0	0
649	1	38	3490	50	9	10	7	0.75	0.04	0.19	2.7	0.71	0.11	2.43	0.64	0.02	1.51	0.35	269	0.231788	1.10938	7.5	1.375	8.75	0.944444	10.4	1.5	11.4	1.63636	13	1.61538	65	72	76.5	78.5	86.5	17.7515	0.567653	16.8789	-0.300816	17.7709	0.407816	18.4997	1.2141	17.3745	0.980348	0	1	0
650	1	40	3370	50	8		13	0.85	0.03	0.229	3	0.78	0.16	3.29	0.79	0.02	1.72	0.32	321	0.186047	0.987342	7.5	1.375	9.45	1.72222	10.7	1.8	12.5	2.63636	12.8	1.46154	62.5	70	77	80	84	19.2	1.53333	19.2857	1.41837	18.0469	0.60492	19.5312	1.95089	18.1406	1.56968	1	1	1
651	1	41	3400	50	9	10	13	1.19	0.09	0.212	3.7	1.22	0.1	2.03	0.77	0.03	2.22	0.51	281	0.22973	1.58442	7.05	0.8125	8.05	0.166667	9.6	0.7	10.2	0.545455	11.2	0.230769	62.5	67.5	72	75	82	18.048	0.765333	17.668	0.262885	18.5185	0.941799	18.1333	0.952381	16.6568	0.428271	0	0	0
652	1	39	3520	50	9	10	22	0.89	0.08	0.35	2.7	0.79	0.1	4.5	0.8	0.02	1.7	0.24	214	0.141176	0.9875	8.4	2.5	10.5	2.88889	11.4	2.5	12.2	2.36364	13.6	2.07692	64	69	75	79.5	86.5	20.5078	2.40521	22.0542	3.39585	20.2667	2.19048	19.303	1.78788	18.1764	1.59719	1	1	1
653	1	38	3450	50	9	10	9	1.08	0.21	0.25	2.7	1.09	0.17	4.13	1.34	0.05	2.59	0.36	463	0.138996	0.813433	7.2	1	7.7	-0.222222	8.9	0	10	0.363636	11.2	0.230769	63	69.5	73.5	78	84.5	18.1406	0.82706	15.9412	-0.970569	16.4746	-0.518131	16.4366	-0.259604	15.6857	-0.318673	0	0	0
654	1	39	3550	50	9	10	8	0.88	0.11	0.17	2.5	0.86	0.14	0.82	0.8	0.02	1.84	0.4	343	0.217391	1.075	6.1	-0.375	7.15	-0.833333	8.6	-0.3	9.9	0.272727	11.2	0.230769	63.5	67.5	72.5	76	82.5	15.128	-1.18131	15.6927	-1.14805	16.3615	-0.598947	17.1399	0.242778	16.4555	0.273434	0	0	0
655	1	39	3340	50	9	10	9	0.74	0.02	0.313	3.5	0.56	0.1	3.61	0.69	0.01	1.39	0.31	314	0.223022	0.811594	8	2	9.6	1.88889	10.8	1.9	11.6	1.81818	12.6	1.30769	65	70.5	74.5	77.5	84	18.9349	1.35661	19.3149	1.43923	19.4586	1.61327	19.3132	1.79515	17.8571	1.35165	1	1	1
656	1	39	3500	50	9	10	7	0.9	0.09	0.643	3.1	0.76	0.1	15.91	0.75	0.02	1.66	0.32	271	0.192771	1.01333	6.8	0.5	8.6	0.777778	9.5	0.6	10.5	0.818182	12	0.846154	64.5	70	75	78	84.5	16.3452	-0.369886	17.551	0.1793	16.8889	-0.222222	17.2584	0.327416	16.8061	0.54318	0	0	0
657	1	41	3700	50	9	10	13	0.71	0.07	0.269	3.3	0.68	0.21	2.01	0.64	0.01	1.45	0.28	267	0.193103	1.0625	7.9	1.875	9.1	1.33333	10.4	1.5	11.1	1.36364	12.2	1	67	72	77	81.5	87.5	17.5986	0.465716	17.554	0.181437	17.5409	0.2435	16.7112	-0.0634252	15.9347	-0.127159	0	0	0
658	1	36	2480	45	9	9	4	0.74	0.06	0.16	2.4	0.74	0.13	1.7	0.79	0.02	1.62	0.19	232	0.117284	0.936709	6.2	-0.25	7.8	-0.111111	9.45	0.55	10.8	1.09091	11.1	0.153846	60	66.5	72.5	77.5	83	17.2222	0.214815	17.6381	0.241486	17.9786	0.556141	17.9813	0.843764	16.1126	0.00972565	0	0	0
659	1	39	3180	50	9	10	7	0.78	0.12	0.22	2.6	0.58	0.17	2.64	0.6	0.01	1.38	0.44	295	0.318841	0.966667	6.8	0.5	8	0.111111	8.8	-0.1	9.2	-0.363636	10.5	-0.307692	62	66.5	71.5	74	78.5	17.6899	0.526604	18.0903	0.564528	17.2136	0.00968263	16.8006	0.000417406	17.0392	0.722485	0	0	0
660	1	40	3640	50	9	10	6	0.87	0.18	0.37	2.8	0.72	0.14	4.15	0.69	0.03	1.58	0.38	334	0.240506	1.04348	8.15	2.1875	9.8	2.11111	11	2.1	12.1	2.27273	13.2	1.76923	67.5	71	76	81	87	17.8875	0.658345	19.4406	1.52899	19.0443	1.31737	18.4423	1.17308	17.4396	1.03043	1	1	0
661	1	38	3420	50	9	9	8	1.14	0.12	0.29	2.6	1.45	0.1	4.96	1.08	0.03	2.64	0.24	210	0.0909091	1.34259	6.4	0	8	0.111111	9.8	0.9	10.8	1.09091	12.2	1	63.3	70	75	78.5	83.5	15.9725	-0.618342	16.3265	-0.695335	17.4222	0.15873	17.5261	0.518619	17.4979	1.07534	0	0	1
662	1	39	3350	48	9	9	5	0.7	0.13	0.17	2.6	0.53	0.11	4.44	0.7	0.03	1.46	0.51	326	0.349315	0.757143	7.5	1.375	9.2	1.44444	11.4	2.5	12.4	2.54545	13.8	2.23077	62.5	68	73.5	78	84.5	19.2	1.53333	19.8962	1.85442	21.1023	2.78737	20.3813	2.55809	19.3271	2.48235	1	1	1
663	1	39	3580	50	9	10	6	0.71	0.05	0.39	2.6	0.61	0.12	9.33	0.56	0.01	1.29	0.26	222	0.20155	1.08929	8.2	2.25	9.8	2.11111	11	2.1	12.2	2.36364	13.6	2.07692	67.7	72	77	82	87.5	17.8911	0.660719	18.9043	1.14594	18.5529	0.96634	18.144	0.959973	17.7633	1.27943	1	0	1
664	1	37	2450	50	9	10	5	0.69	0.06	0.2	2.8	0.49	0.12	2.5	0.58	0.02	1.27	0.43	306	0.338583	0.844828	6	-0.5	7.45	-0.5	8.2	-0.7	9.3	-0.272727	9.9	-0.769231	62	67.5	71	75	78.5	15.6087	-0.860839	16.3512	-0.677739	16.2666	-0.666704	16.5333	-0.190476	16.0656	-0.0264919	0	0	0
665	1	41	3450	50	9	10	9	0.79	0.13	0.167	2.5	0.65	0.1	0.96	0.57	0.01	1.46	0.52	212	0.356164	1.14035	7.3	1.125	8.3	0.444444	10.2	1.3	10.9	1.18182	12	0.846154	65	69.5	74.8	78	84.5	17.2781	0.252071	17.1834	-0.0833031	18.2304	0.736023	17.9158	0.797032	16.8061	0.54318	0	0	0
666	1	40	3510	50	9	10	6	1.05	0.12	0.313	3.5	0.92	0.1	2.96	0.75	0.03	1.89	0.48	211	0.253968	1.22667	7.5	1.375	9.5	1.77778	11	2.1	12.1	2.27273	13.2	1.76923	66	72.5	77	81	87	17.2176	0.211754	18.0737	0.552658	18.5529	0.96634	18.4423	1.17308	17.4396	1.03043	0	1	0
667	1	39	3000	50	9	10	9	0.85	0.19	0.3	2.8	0.87	0.11	1.44	0.9	0.05	1.96	0.42	332	0.214286	0.966667	7.6	1.5	9.7	2	10.8	1.9	11	1.27273	12.2	1	63.5	70.5	72	77.5	84.5	18.848	1.29869	19.5161	1.58294	20.8333	2.59524	18.3143	1.08161	17.0862	0.758643	1	1	0
668	1	37	2820	50	8	9	7	0.73	0.1	0.17	2.8	0.6	0.1	0.72	0.43	0.02	1.22	0.41	317	0.336066	1.39535	6.55	0.1875	7.9	0	10.3	1.4	11.3	1.54545	12.7	1.38462	63	70.5	76.5	81	87.5	16.5029	-0.264735	15.8946	-1.00388	17.6001	0.285763	17.223	0.302132	16.5878	0.375196	0	0	0
669	1	40	2950	50	9	10	5	0.89	0.12	0.098	3.3	0.84	0.13	0.2	0.56	0.01	1.59	0.42	320	0.264151	1.5	6.3	-0.125	8.8	1	9.7	0.8	10.6	0.909091	11.6	0.538462	60	70	73	77	82	17.5	0.4	17.9592	0.470845	18.2023	0.715921	17.8782	0.770161	17.2516	0.885874	0	0	0
670	1	39	3700	50	9	10	13	0.84	0.1	0.046	3.4	0.73	0.1	3.56	1.31	0.02	2.35	0.69	280	0.293617	0.557252	7.1	0.875	9.1	1.33333	10.8	1.9	12.2	2.36364	13.6	2.07692	66	72	78.5	82	88	16.2994	-0.400429	17.554	0.181437	17.5261	0.232904	18.144	0.959973	17.562	1.1246	0	0	1
671	1	38	3160	50	9	10	8	0.64	0.1	0.132	2.5	0.42	0.2	3.36	0.46	0.02	1.09	0.47	220	0.431193	0.913043	7.6	1.5	9.7	2	9.8	0.9	10.8	1.09091	12.2	1	64	71	74	78.5	83	18.5547	1.10312	19.2422	1.3873	17.8963	0.497339	17.5261	0.518619	17.7094	1.23799	1	0	1
672	1	39	3700	50	8	9	8	0.74	0.03	0.214	3.4	0.67	0.1	3.96	0.58	0.03	1.35	0.22	246	0.162963	1.15517	9.15	3.4375	11.3	3.77778	12.8	3.9	13	3.09091	13.7	2.15385	64	71	75.5	80	85	22.3389	3.62591	22.4162	3.65442	22.4552	3.75368	20.3125	2.50893	18.9619	2.20149	1	1	1
673	1	38	2830	45	9	9	8	0.71	0.04	0.34	2.7	0.66	0.13	8.97	0.5	0.02	1.29	0.29	304	0.224806	1.32	6.75	0.4375	8	0.111111	10.2	1.3	12.3	2.45455	11.5	0.461538	63.5	68.5	72.5	78	83	16.74	-0.106644	17.0494	-0.179007	19.4055	1.57534	20.217	2.44069	16.6933	0.456369	0	1	0
674	1	39	2970	50	9	10	8	0.83	0.24	0.21	2.8	0.54	0.1	3.22	0.86	0.02	1.79	0.86	321	0.480447	0.627907	6.1	-0.375	7.5	-0.444444	8.9	0	10.5	0.818182	11.7	0.615385	62	69	74	79	83	15.8689	-0.687409	15.753	-1.105	16.2527	-0.676615	16.8242	0.0173049	16.9836	0.67969	0	0	0
675	1	37	3650	50	9	10	6	0.78	0.06	0.73	2.7	0.71	0.13	10.41	0.65	0.01	1.51	0.33	385	0.218543	1.09231	7.4	1.25	8.6	0.777778	12	3.1	12.8	2.90909	13.7	2.15385	66	74	80	84	89	16.9881	0.0587083	15.7049	-1.13936	18.75	1.10714	18.1406	0.957564	17.2958	0.919843	0	0	0
676	1	40	3100	50	9	10	8	1.04	0.19	0.24	3	0.8	0.14	3.68	0.74	0.02	1.82	0.61	299	0.335165	1.08108	7.05	0.8125	9.3	1.55556	10	1.1	12	2.18182	12	0.846154	62.5	70	72.5	77.5	80.5	18.048	0.765333	18.9796	1.19971	19.025	1.30355	19.9792	2.27085	18.5178	1.85985	1	1	1
677	1	38	3430	50	9	10	6	0.97	0.2	0.305	3	1.08	0.1	5.28	0.96	0.03	2.17	0.29	321	0.133641	1.125	7.4	1.25	9.2	1.44444	10.3	1.4	11	1.27273	12.4	1.15385	62	68	73	76	83	19.2508	1.56719	19.8962	1.85442	19.3282	1.52015	19.0443	1.60309	17.9997	1.46132	1	1	1
678	1	40	3880	50	9	10	9	0.88	0.12	0.417	3.1	0.82	0.14	11.89	0.62	0.01	1.61	0.37	243	0.229814	1.32258	7	0.75	8	0.111111	9.9	1	9.5	-0.0909091	10.8	-0.0769231	64	71	73.5	78	84.5	17.0898	0.126563	15.8699	-1.02152	18.3257	0.80407	15.6147	-0.846623	15.1255	-0.749599	0	0	0
679	1	40	3950	50	8	9	28	1	0.35	0.048	3.2	0.82	0.72	0.95	1.49	0.08	2.81	1.09	155	0.3879	0.550336	8.6	2.75	9.5	1.77778	11.8	2.9	12.55	2.68182	13.2	1.76923	70	72.5	78	83	89.3	17.551	0.434014	18.0737	0.552658	19.3951	1.56795	18.2174	1.01246	16.5528	0.348294	0	0	0
680	1	39	3520	50	9	10	6	1	0.15	0.535	2.8	0.92	0.12	6.43	0.8	0.03	1.92	0.43	372	0.223958	1.15	7	0.75	8.8	1	10	1.1	11.3	1.54545	11.6	0.538462	62.5	69.5	73	77	81	17.92	0.68	18.2185	0.656085	18.7652	1.11803	19.0589	1.61347	17.6802	1.21556	0	1	1
681	1	39	3800	50	9	10	10	0.75	0.14	0.284	2.6	0.62	0.1	1.94	0.58	0.02	1.39	0.42	293	0.302158	1.06897	8.4	2.5	10.3	2.66667	11.3	2.4	11.5	1.72727	11.8	0.692308	65.3	71	74.5	77	82.5	19.6994	1.86626	20.4325	2.23747	20.3594	2.25675	19.3962	1.85442	17.337	0.951543	1	1	0
682	1	38	3650	50	9	10	17	0.71	0.15	0.386	2.4	0.65	0.1	12.66	0.56	0.02	1.35	0.31	332	0.22963	1.16071	5.85	-0.6875	7.25	-0.722222	8.9	0	9.6	0	10.85	-0.0384615	62	70.3	74	77.5	83.2	15.2185	-1.12099	14.6699	-1.87864	16.2527	-0.676615	15.9834	-0.583321	15.6741	-0.327602	0	0	0
683	1	38	3250	50	10	10	9	1.02	0.23	0.203	2.4	0.89	0.1	3.09	0.73	0.01	1.74	0.26	337	0.149425	1.21918	6.65	0.3125	9	1.22222	10.24	1.34	10.55	0.863636	10.9	0	60	66.5	73.6	73.7	78.1	18.4722	1.04815	20.3516	2.17974	18.9036	1.21685	19.4231	1.87361	17.87	1.36153	1	1	1
684	1	38	3800	51	9	10	7	0.55	0.11	1.58	2.6	0.33	0.14	39.64	0.23	0.01	0.62	0.13	161	0.209677	1.43478	6.25	-0.1875	8.02	0.133333	8.95	0.05	9.2	-0.363636	10.9	0	62.3	68.5	73.2	75.2	81.5	16.1029	-0.531404	17.092	-0.148562	16.7032	-0.354824	16.2687	-0.379519	16.4101	0.23854	0	0	0
685	1	39	3450	50	9	10	8	0.85	0.19	0.299	2.3	0.95	0.11	3.56	0.8	0.06	1.86	0.25	412	0.134409	1.1875	7.38	1.225	9.09	1.32222	10.51	1.61	10.9	1.18182	12.6	1.30769	65.5	70.2	74.3	77	85.2	17.2018	0.201197	18.4455	0.818191	19.0382	1.31298	18.3842	1.13158	17.3577	0.967436	0	1	0
686	1	40	3900	51	9	10	6	0.76	0.18	1.64	2.9	0.8	0.1	56.67	0.83	0.02	1.71	0.17	161	0.0994152	0.963855	8.05	2.0625	9.5	1.77778	10.7	1.8	11.35	1.59091	12.9	1.53846	66.4	70.5	75.2	79.7	85.4	18.2583	0.905516	19.1137	1.29552	18.9212	1.22941	17.8681	0.762953	17.6878	1.22139	1	0	1
687	1	37	3500	53	9	10	12	0.72	0.22	0.67	2.5	0.67	0.16	16.29	0.72	0.02	1.51	0.27	377	0.178808	0.930556	6.58	0.225	8.12	0.244444	9.12	0.22	8.6	-0.909091	10.7	-0.153846	61.3	64	68.3	70.5	77	17.5108	0.407172	19.8242	1.80301	19.5503	1.67879	17.303	0.359252	18.0469	1.49761	1	0	1
688	1	40	3700	50	9	10	9	0.79	0.18	0.335	3.1	0.6	0.21	2.31	0.63	0.01	1.41	0.4	343	0.283688	0.952381	8.08	2.1	9.3	1.55556	10.8	1.9	11.2	1.45455	13.4	1.92308	65.3	70.7	76	79	84.5	18.9489	1.36596	18.6056	0.932585	18.6981	1.07004	17.9458	0.818459	18.7668	2.05142	0	0	1
689	1	39	3200	52	9	10	8	0.95	0.26	1.24	2.5	0.84	0.14	43.45	0.69	0.01	1.74	0.47	161	0.270115	1.21739	7.35	1.1875	10	2.33333	10.75	1.85	11.15	1.40909	12.61	1.31538	61.4	71.1	73	76.8	83	19.4962	1.73082	19.7816	1.77255	20.1726	2.12331	18.9039	1.50282	18.3045	1.6958	1	1	1
690	1	40	3750	50	9	10	10	0.8	0.18	0.328	2.7	0.65	0.17	5.32	0.55	0.04	1.38	0.39	246	0.282609	1.18182	7.06	0.825	8.62	0.8	9.8	0.9	9.9	0.272727	12	0.846154	65.1	70.2	73	74.2	84	16.6588	-0.160825	17.4917	0.136958	18.3899	0.849958	17.9816	0.843972	17.0068	0.697541	0	0	0
691	1	39	3100	50	9	10	8	0.86	0.18	0.312	2.9	0.69	0.17	5.6	0.55	0.05	1.47	0.5	254	0.340136	1.25455	6.52	0.15	7.5	-0.444444	8.8	-0.1	8.7	-0.818182	9.75	-0.884615	61.8	68.2	71	73.2	80.5	17.0715	0.114306	16.1247	-0.839477	17.4569	0.183467	16.2367	-0.402375	15.0457	-0.810988	0	0	0
692	1	41	4000	52	9	10	7	0.75	0.14	0.53	3.2	0.62	0.12	6.03	0.42	0.02	1.17	0.28	221	0.239316	1.47619	7.86	1.825	8.94	1.15556	10.2	1.3	11.4	1.63636	12.9	1.53846	64.8	67.3	75.5	77	84.3	18.7186	1.21238	19.7382	1.74157	17.894	0.49568	19.2275	1.73395	18.1524	1.57879	1	1	1
693	1	39	3400	50	9	10	5	0.78	0.15	0.425	2.8	0.69	0.17	14.75	0.52	0.01	1.35	0.3	213	0.222222	1.32692	6	-0.5	8.71	0.9	9.22	0.32	9.1	-0.454545	10.3	-0.461538	64	68.4	74.2	77	80.5	14.6484	-1.50104	18.6168	0.9406	16.7465	-0.323955	15.3483	-1.03694	15.8944	-0.158117	0	0	0
694	1	40	3650	50	9	10	10	0.81	0.17	0.53	3.3	0.73	0.15	6.04	0.62	0.02	1.46	0.24	240	0.164384	1.17742	7.61	1.5125	8.9	1.11111	10.24	1.34	10	0.363636	12.75	1.42308	66.5	73	74.1	77.2	86.4	17.2084	0.205623	16.7011	-0.427807	18.6493	1.03525	16.779	-0.0150186	17.0798	0.75369	0	0	0
695	1	40	4100	52	9	10	13	0.93	0.19	0.52	3.1	0.78	0.22	6.35	0.67	0.02	1.65	0.43	225	0.260606	1.16418	6.85	0.5625	8.77	0.966667	9	0.1	9.7	0.0909091	10.9	0	66.2	69.3	75	77.4	80.8	15.6306	-0.846292	18.2614	0.686686	16	-0.857143	16.1916	-0.43457	16.6957	0.458205	0	0	0
696	1	41	3800	50	9	10	8	0.73	0.2	0.421	2.6	0.71	0.16	7.39	0.62	0.03	1.47	0.3	316	0.204082	1.14516	6.97	0.7125	8.71	0.9	9.81	0.91	9.6	0	10.6	-0.230769	61.8	67.8	72.1	75	82.1	18.2497	0.899803	18.9478	1.177	18.8712	1.19368	17.0667	0.190476	15.726	-0.287657	1	0	0
697	1	37	3300	50	9	10	5	0.74	0.13	0.322	2.9	0.77	0.14	7.05	0.55	0.02	1.39	0.15	463	0.107914	1.4	6.82	0.525	8.67	0.855556	10.2	1.3	10.1	0.454545	12.6	1.30769	62.8	67.5	71.5	74	83.6	17.2928	0.261861	19.0288	1.23486	19.9521	1.96577	18.4441	1.17437	18.0284	1.48341	1	1	1
698	1	39	4000	51	9	10	14	0.81	0.22	0.281	3	0.84	0.14	4.56	0.87	0.12	1.81	0.23	346	0.127072	0.965517	6.28	-0.15	7.87	-0.0333333	8.5	-0.4	8.7	-0.818182	10.4	-0.384615	63.2	68.5	72	75.5	82.2	15.7226	-0.784906	16.7723	-0.376902	16.3966	-0.573854	15.2625	-1.09822	15.3918	-0.544761	0	0	0
699	1	40	4000	50	8	10	6	0.92	0.25	0.342	3	0.82	0.12	5.32	0.73	0.03	1.68	0.29	299	0.172619	1.12329	6.39	-0.0125	8.21	0.344444	9.13	0.23	10	0.363636	10.7	-0.153846	63.2	69.1	70.5	74.7	82.2	15.998	-0.601309	17.1944	-0.0754275	18.3693	0.835212	17.9209	0.800613	15.8358	-0.203227	0	0	0
700	1	37	3200	50	9	10	16	0.87	0.2	0.218	2.8	0.71	0.31	0.69	0.64	0.02	1.55	0.45	411	0.290323	1.10938	7.62	1.525	8.98	1.2	10.12	1.22	11.1	1.36364	12.7	1.38462	63.3	69.2	71.2	74.3	82.8	19.0172	1.4115	18.7527	1.03765	19.9628	1.9734	20.1069	2.36208	18.5244	1.86489	0	1	1
701	1	39	3650	50	9	10	5	0.81	0.18	0.5	2.4	0.62	0.18	15.09	0.78	0.02	1.47	0.16	285	0.108844	0.794872	7.49	1.3625	8.73	0.922222	9.62	0.72	10	0.363636	11.9	0.769231	62	69.5	73.5	74.2	81.5	19.4849	1.72327	18.0736	0.55257	17.8074	0.433854	18.1632	0.973709	17.9156	1.39663	0	0	1
702	1	39	3500	50	9	10	9	0.86	0.27	0.422	2.6	0.85	0.15	4.36	1.05	0.07	2.03	0.29	237	0.142857	0.809524	7.8	1.75	9.41	1.67778	10.9	2	11.4	1.63636	13.6	2.07692	65.2	69.5	74	77.2	85	18.3485	0.965634	19.4814	1.55814	19.905	1.93217	19.128	1.66288	18.8235	2.09502	1	1	1
703	1	39	3300	50	9	10	3	0.8	0.16	0.29	2.9	0.76	0.15	2.67	0.66	0.01	1.54	0.26	214	0.168831	1.15152	6.83	0.5375	8.2	0.333333	8.95	0.05	9.5	-0.0909091	11.4	0.384615	65	69.5	75	77	84.8	16.1657	-0.489546	16.9763	-0.231181	15.9111	-0.920635	16.0229	-0.555044	15.8531	-0.189953	0	0	0
704	1	40	3600	50	9	10	18	0.59	0.11	0.41	3.3	0.47	0.18	5.05	0.4	0.01	0.95	0.17	428	0.178947	1.175	7.67	1.5875	10.83	3.25556	12.4	3.5	12.5	2.63636	13.2	1.76923	64.7	71.3	75.2	79.5	82	18.3226	0.948392	21.3034	2.85959	21.9273	3.37667	19.7777	2.12693	19.6312	2.71629	1	1	1
705	1	39	3200	50	9	10	8	1.04	0.23	0.78	2.8	1.13	0.14	23.34	0.89	0.03	2.17	0.34	251	0.156682	1.26966	7.9	1.875	10	2.33333	10.9	2	11.9	2.09091	13.2	1.76923	64.8	70	75	79	84	18.8138	1.27588	20.4082	2.22012	19.3778	1.55556	19.0675	1.61961	18.7075	2.00576	1	1	1
706	1	39	3350	50	9	10	5	0.86	0.26	0.276	2.8	1.07	0.18	2.55	1.18	0.04	2.35	0.23	343	0.0978723	0.90678	7.1	0.875	8.62	0.8	9	0.1	10.2	0.545455	11.2	0.230769	61.7	70.1	71.1	73.2	79.3	18.6504	1.16693	17.5417	0.17263	17.8034	0.43101	19.0361	1.59722	17.8103	1.31563	0	1	1
707	1	40	4000	52	9	10	6	0.9	0.21	0.27	3.1	0.98	0.15	3.5	0.78	0.03	1.88	0.27	291	0.143617	1.25641	7.55	1.4375	9.3	1.55556	10.5	1.6	10.9	1.18182	12.5	1.23077	64.4	68	73	77	81	18.2044	0.869568	20.1125	2.0089	19.7035	1.78822	18.3842	1.13158	19.052	2.27075	1	1	1
708	1	39	3650	50	9	10	9	0.74	0.19	0.5	2.6	0.67	0.15	8.29	0.64	0.02	1.42	0.25	235	0.176056	1.04688	7.09	0.8625	8.5	0.666667	9.9	1	10.7	1	13.5	2	63.9	69	73.5	76	86	17.3638	0.309193	17.8534	0.39528	18.3257	0.80407	18.5249	1.23209	18.2531	1.65624	0	1	1
709	1	40	4000	52	6	8	5	0.87	0.2	0.35	2.8	0.81	0.15	3.69	0.54	0.03	1.54	0.41	289	0.266234	1.5	7.75	1.6875	9.08	1.31111	10.4	1.5	11.2	1.45455	12.9	1.53846	66	71.6	75	83	86.7	17.7916	0.594368	17.7117	0.294059	18.4889	0.920635	16.2578	-0.387284	17.1614	0.816425	0	0	0
710	1	40	3150	50	8	10	10	0.84	0.15	0.51	2.6	0.78	0.15	7.31	0.72	0.01	1.65	0.32	419	0.193939	1.08333	7.78	1.725	9.48	1.75556	10.8	1.9	10.8	1.09091	12	0.846154	61.8	70.5	73	77.1	84.3	20.3705	2.3137	19.0735	1.26678	20.2665	2.19033	18.1683	0.977378	16.886	0.604595	1	0	0
711	1	40	3000	50	9	10	14	0.88	0.23	0.19	3.1	0.66	0.18	1.22	0.86	0.03	1.81	0.64	245	0.353591	0.767442	7.62	1.525	8.56	0.733333	9.5	0.6	10.2	0.545455	12.2	1	64.5	68.2	73	77	85	18.3162	0.944138	18.4037	0.788353	17.827	0.447846	17.2036	0.288268	16.8858	0.604472	0	0	0
712	1	40	4000	52	9	10	6	0.87	0.23	1.11	2.6	0.94	0.14	45.59	1.09	0.02	2.09	0.13	258	0.062201	0.862385	6.7	0.375	8.25	0.388889	8.9	0	9.4	-0.181818	11.1	0.153846	62.7	69.5	72.8	75.2	78.8	17.0428	0.0951679	17.0799	-0.157242	16.793	-0.290743	16.6223	-0.1269	17.876	1.36616	0	0	1
713	1	39	3500	50	9	10	17	0.8	0.16	0.38	3.1	0.66	0.4	16.42	0.41	0.02	1.21	0.3	219	0.247934	1.60976	7.91	1.8875	9.37	1.63333	10.5	1.6	11.07	1.33636	13.1	1.69231	63.5	70.7	75.6	79.3	86.5	19.6168	1.81123	18.7457	1.03262	18.3715	0.836819	17.6036	0.573993	17.5081	1.08316	0	0	1
714	1	38	3500	50	8	10	8	0.91	0.22	0.38	3	0.83	0.21	7.38	0.79	0.09	1.76	0.3	267	0.170455	1.05063	6.32	-0.1	8.24	0.377778	9	0.1	9	-0.545455	10.6	-0.230769	63	68.6	72	76.5	81.7	15.9234	-0.651062	17.5097	0.149794	17.3611	0.115079	15.3787	-1.01521	15.8804	-0.168914	0	0	0
715	1	40	3500	49	9	10	7	0.67	0.16	0.48	3.3	0.51	0.18	10.43	0.53	0.02	1.16	0.27	332	0.232759	0.962264	6.21	-0.2375	8.61	0.788889	8.32	-0.58	9.25	-0.318182	10.15	-0.576923	60.6	67.2	68.6	72.3	81.1	16.9101	0.0067379	19.0662	1.26159	17.6797	0.342649	17.6956	0.63971	15.4321	-0.513788	1	0	0
716	1	39	4000	51	7	10	8	0.89	0.21	0.31	2.9	0.75	0.13	3.86	0.65	0.03	1.5	0.21	244	0.14	1.15385	7.25	1.0625	8.97	1.18889	10	1.1	11.1	1.36364	12.1	0.923077	65.7	76.8	74	81	86.3	16.7961	-0.0692972	15.2079	-1.49434	18.2615	0.758218	16.9182	0.0843948	16.2466	0.112806	0	0	0
717	1	40	3500	51	9	10	11	1.11	0.25	0.278	3	1.36	0.11	4.1	1.31	0.02	2.82	0.32	327	0.113475	1.03817	6.5	0.125	8.23	0.366667	8.69	-0.21	9.45	-0.136364	10.8	-0.0769231	61	64.6	69.2	75	78.3	17.4684	0.378948	19.7213	1.72948	18.1471	0.676511	16.8	0	17.6157	1.16593	1	0	1
718	1	39	3200	50	9	10	10	0.68	0.1	0.33	2.6	0.49	0.16	2.88	0.32	0.01	0.93	0.26	324	0.27957	1.53125	7.62	1.525	7.94	0.0444444	10	1.1	10.45	0.772727	11.9	0.769231	62.4	71	73	76.4	84.6	19.5698	1.77985	15.7508	-1.10654	18.7652	1.11803	17.9032	0.787968	16.6267	0.405159	0	0	0
719	1	41	3900	51	9	10	7	1.08	0.17	0.69	3	0.93	0.19	8.01	0.88	0.02	1.94	0.29	264	0.149485	1.05682	6.58	0.225	7.9	0	8.75	-0.15	9.1	-0.454545	10.3	-0.461538	62.3	68.5	70.5	71.5	77.3	16.9531	0.0354176	16.8363	-0.331234	17.6047	0.289106	17.8004	0.714558	17.2377	0.875121	0	0	0
720	1	38	3200	50	9	10	10	1.55	0.88	0.18	3.5	1.24	2.34	0.2	2.4	0.03	5.09	3.19	263	0.626719	0.516667	7.25	1.0625	9.15	1.38889	9.25	0.35	9.6	0	11.4	0.384615	64.2	68.3	72.8	76	82	17.5901	0.460057	19.6146	1.65329	17.4534	0.180969	16.6205	-0.128215	16.9542	0.657072	1	0	0
721	1	38	3650	50	9	10	5	0.91	0.24	0.41	3	0.99	0.12	9.8	0.67	0.02	1.75	0.19	262	0.108571	1.47761	6.42	0.025	9	1.22222	9.4	0.5	10.25	0.590909	11.3	0.307692	61	67	71.5	76.9	83	17.2534	0.235618	20.049	1.96358	18.3872	0.848005	17.3329	0.380642	16.403	0.233047	1	0	0
722	1	38	3300	50	9	10	8	0.86	0.23	0.19	2.8	0.87	0.13	4.34	0.78	0.03	1.8	0.34	209	0.188889	1.11538	7.1	0.875	9.27	1.52222	10.15	1.25	10.4	0.727273	12.9	1.53846	63	67.3	69.3	75.7	81.4	17.8886	0.659091	20.4668	2.26199	21.1349	2.81062	18.1485	0.963239	19.4689	2.59144	1	0	1
723	1	38	3300	50	9	10	4	0.6	0.15	0.13	2.8	0.53	0.12	1.79	0.58	0.01	1.23	0.26	303	0.211382	0.913793	6.85	0.5625	7.98	0.0888889	9.1	0.2	9.31	-0.263636	11.6	0.538462	64.7	71.6	73.2	76	84.7	16.3637	-0.357521	15.566	-1.23858	16.9832	-0.154865	16.1184	-0.486842	16.1693	0.0533063	0	0	0
724	1	40	3000	50	9	10	7	0.98	0.21	0.2	2.7	0.84	0.14	3.19	0.6	0.02	1.62	0.4	365	0.246914	1.4	7.74	1.675	9	1.22222	9.9	1	10.7	1	11.8	0.692308	62.4	69	73	77.5	81.3	19.878	1.98531	18.9036	1.14542	18.5776	0.983996	17.8148	0.72484	17.8526	1.34814	1	0	1
725	1	38	3500	50	9	10	16	0.76	0.15	0.3	2.6	0.86	0.18	2.74	0.68	0.01	1.62	0.18	301	0.111111	1.26471	7.45	1.3125	9.48	1.75556	9.75	0.85	10.25	0.590909	11.3	0.307692	62.3	69.7	71.8	76.3	81	19.1946	1.52977	19.5138	1.58132	18.9128	1.22343	17.6066	0.576122	17.223	0.863834	1	0	0
726	1	39	3500	50	9	10	5	0.73	0.17	0.45	3	0.57	0.15	7.51	0.65	0.08	1.37	0.32	256	0.233577	0.876923	6.82	0.525	8.35	0.5	9.5	0.6	9.85	0.227273	11.3	0.307692	65	69.7	77	79.3	85.3	16.142	-0.505325	17.1878	-0.0801251	16.0229	-0.840758	15.6635	-0.811759	15.5303	-0.438216	0	0	0
727	1	39	3600	50	8	10	6	0.85	0.19	0.33	3	0.65	0.21	3.7	0.59	0.02	1.43	0.41	407	0.286713	1.10169	7.42	1.275	9.05	1.27778	9.9	1	11.1	1.36364	12.5	1.23077	65	69.5	73.4	77.4	84.3	17.5621	0.44142	18.7361	1.02578	18.3757	0.839761	18.5285	1.23467	17.5896	1.14581	0	1	1
728	1	39	3650	55	9	10	5	0.78	0.12	0.37	3.1	0.8	0.17	6.59	0.66	0.01	1.55	0.19	323	0.122581	1.21212	7.55	1.4375	9.82	2.13333	11.1	2.2	12.9	3	14.9	3.07692	66	70.8	75.5	83.2	89.3	17.3324	0.288277	19.5905	1.63605	19.4728	1.62345	18.6356	1.31113	18.6846	1.98814	1	1	1
729	1	39	3150	50	9	10	10	0.76	0.15	0.2	3.4	0.53	0.15	1.64	0.46	0.02	1.15	0.36	182	0.313043	1.15217	6.8	0.5	8.5	0.666667	8.8	-0.1	9.2	-0.363636	9.9	-0.769231	60	66.1	69.4	74	78.8	18.8889	1.32593	19.4543	1.5388	18.2711	0.765042	16.8006	0.000417406	15.9435	-0.12041	1	0	0
730	1	35	2650	47	9	10	4	1.01	0.23	0.17	2.7	1.12	0.18	0.34	1.02	0.02	2.33	0.41	355	0.175966	1.09804	5.82	-0.725	7.76	-0.155556	8.46	-0.44	9.45	-0.136364	10.9	0	60.8	69.3	71.2	73.3	81.3	15.744	-0.770649	16.1583	-0.815511	16.6882	-0.365547	17.5883	0.563071	16.4909	0.300723	0	0	0
731	1	40	3800	50	7	10	14	0.97	0.19	0.16	3.3	0.88	0.22	0.96	0.44	0.01	1.56	0.53	307	0.339744	2	7.12	0.9	8.21	0.344444	9.12	0.22	9.65	0.0454545	10.9	0	62.5	67.8	70.1	74.8	79.3	18.2272	0.8848	17.8601	0.400068	18.5592	0.970843	17.2474	0.319585	17.3333	0.948658	0	0	0
732	1	41	3250	50	9	10	8	0.86	0.25	0.23	3.4	0.77	0.17	1.45	0.83	0.05	1.83	0.5	254	0.273224	0.927711	6.51	0.1375	7.75	-0.166667	9.2	0.3	9.75	0.136364	11.5	0.461538	65.1	69.5	72.8	76.9	83.5	15.361	-1.02601	16.0447	-0.89663	17.359	0.113582	16.4874	-0.223292	16.494	0.303045	0	0	0
733	1	41	3450	50	9	10	9	0.93	0.25	0.24	3.1	0.84	0.11	4.39	0.88	0.02	1.94	0.48	332	0.247423	0.954545	8.04	2.05	10	2.33333	10.3	1.4	10.8	1.09091	11.9	0.769231	63.4	71.2	72.6	74.5	81.7	20.0022	2.06813	19.726	1.73289	19.5418	1.6727	19.4586	1.89899	17.828	1.32924	1	1	1
734	1	39	3500	50	9	10	7	0.91	0.19	0.49	2.7	1.04	0.14	7.48	0.61	0.01	1.78	0.28	344	0.157303	1.70492	6.72	0.4	7.85	-0.0555556	8.9	0	9.6	0	10.5	-0.307692	61	66.5	71	74	78	18.0597	0.773108	17.7511	0.322246	17.6552	0.325162	17.531	0.522175	17.2584	0.891064	0	0	0
735	1	35	2750	50	9	10	8	0.89	0.24	0.11	4.5	0.87	0.17	0.25	0.88	0.02	1.92	0.37	197	0.192708	0.988636	7.12	0.9	8.5	0.666667	10.2	1.3	10.3	0.636364	13.1	1.69231	62.5	71.1	73.5	75	82.4	18.2272	0.8848	16.8143	-0.346903	18.881	1.20073	18.3111	1.07937	19.2938	2.45674	0	1	1
736	1	37	2450	50	9	10	4	0.74	0.21	0.4	3.3	0.52	0.12	3.64	0.76	0.01	1.45	0.38	422	0.262069	0.684211	6.69	0.3625	8.41	0.566667	9.1	0.2	9.7	0.0909091	11.2	0.230769	60.1	66	71	73.3	81.2	18.5215	1.08103	19.3067	1.43336	18.052	0.608553	18.0536	0.895428	16.9866	0.681985	1	0	0
737	1	39	3900	50	9	10	5	0.92	0.31	0.33	2.9	0.78	0.12	4.81	0.99	0.01	2.08	0.69	377	0.331731	0.787879	7.41	1.2625	8.92	1.13333	9.2	0.3	10.3	0.636364	12.7	1.38462	66.3	70	75.3	78.3	86.3	16.8574	-0.0283855	18.2041	0.645773	16.2255	-0.696077	16.8002	0.000122098	17.0523	0.732513	0	0	0
738	1	40	3850	50	9	10	7	0.84	0.29	0.64	2.8	0.7	0.13	13.11	0.84	0.04	1.75	0.46	326	0.262857	0.833333	5.82	-0.725	7.45	-0.5	8	-0.9	9.05	-0.5	10.9	0	59	66.2	70.4	74.4	79.6	16.7193	-0.120444	16.9997	-0.214527	16.1415	-0.756051	16.3494	-0.321833	17.2028	0.848345	0	0	0
739	1	39	3450	50	9	10	5	0.75	0.2	0.42	2.8	0.73	0.12	9.13	0.7	0.06	1.52	0.2	282	0.131579	1.04286	7.14	0.925	9.01	1.23333	10.05	1.15	11.4	1.63636	13.5	2	63.5	71.5	76.2	78	84.3	17.7072	0.538157	17.6243	0.231667	17.3084	0.0774057	18.7377	1.38405	18.9967	2.22825	0	1	1
740	1	39	3800	50	9	10	12	0.68	0.15	0.35	3	0.58	0.13	7.13	0.57	0.02	1.25	0.21	299	0.168	1.01754	7.83	1.7875	8.94	1.15556	9.72	0.82	9.74	0.127273	11.2	0.230769	62	68.2	73.2	74	79.8	20.3694	2.31294	19.2207	1.37191	18.1403	0.671632	17.7867	0.70479	17.5878	1.14448	1	0	1
741	1	37	3500	50	8	10	4	0.66	0.16	0.22	3	0.68	0.15	1.19	0.58	0.01	1.35	0.19	312	0.140741	1.17241	7.92	1.9	9.9	2.22222	11	2.1	11.7	1.90909	14.1	2.46154	64.4	68.2	74.3	78.3	86.5	19.0965	1.46432	21.2846	2.84618	19.9258	1.94698	19.0837	1.63121	18.8446	2.11123	1	1	1
742	1	40	3700	50	9	10	4	0.75	0.17	0.3	2.8	0.76	0.13	5.37	0.44	0.02	1.31	0.25	252	0.19084	1.72727	7.41	1.2625	8.51	0.677778	9.4	0.5	10	0.363636	12	0.846154	62.6	68.3	72	77	80.9	18.909	1.33936	18.2427	0.673328	18.1327	0.666226	16.8663	0.0473219	18.3351	1.71934	0	0	1
743	1	37	2900	50	9	10	4	0.97	0.29	0.2	2.9	1.14	0.11	4.16	1.26	0.01	2.5	0.23	502	0.092	0.904762	6.52	0.15	7.51	-0.433333	8.7	-0.2	9.25	-0.318182	10.3	-0.461538	59.4	65.2	69.5	74	78.8	18.4788	1.05256	17.6663	0.261618	18.0115	0.579636	16.8919	0.0656371	16.5876	0.375113	0	0	0
744	1	38	3500	50	9	10	5	0.79	0.21	0.35	3	0.84	0.15	4.72	0.53	0.06	1.48	0.24	186	0.162162	1.58491	6.85	0.5625	8.52	0.688889	9.25	0.35	9.61	0.00909091	11	0.0769231	63.1	67.5	72.7	77.5	82.5	17.2041	0.202731	18.6996	0.999706	17.5014	0.215289	16	-0.571429	16.1616	0.047397	0	0	0
745	1	38	3500	50	9	10	5	0.77	0.16	0.38	3	0.66	0.12	3.86	0.45	0.02	1.21	0.21	229	0.173554	1.46667	7.07	0.8375	8.49	0.655556	9.85	0.95	10.5	0.818182	11.5	0.461538	64.3	70.8	74	77	82.5	17.1001	0.133369	16.9372	-0.259155	17.9876	0.562559	17.7096	0.649688	16.8962	0.612489	0	0	0
746	1	39	3950	51	9	10	6	0.88	0.2	0.36	3.5	0.82	0.15	4.8	0.87	0.02	1.78	0.2	372	0.11236	0.942529	8.34	2.425	10.67	3.07778	10.8	1.9	11.15	1.40909	13.5	2	63.2	68.8	73	75.2	82.5	20.8801	2.65338	22.5417	3.7441	20.2665	2.19033	19.7169	2.08352	19.8347	2.87285	1	1	1
747	1	39	3600	50	9	10	15	0.66	0.29	0.25	3.1	0.62	0.15	3.94	1.12	0.01	1.83	0.2	300	0.10929	0.553571	6.53	0.1625	8.03	0.144444	9.2	0.3	9.15	-0.409091	10.4	-0.384615	60	67.1	70.3	73.4	79.5	18.1389	0.825926	17.8349	0.382066	18.6156	1.01115	16.9836	0.131121	16.455	0.273112	0	0	0
748	1	40	3850	50	9	10	15	0.82	0.25	0.57	3.1	0.78	0.12	13.53	0.71	0.02	1.66	0.37	237	0.222892	1.09859	7.64	1.55	9.38	1.64444	10.4	1.5	10.55	0.863636	12	0.846154	63.5	69.2	70.5	75.3	82	18.9472	1.36483	19.588	1.6343	20.9245	2.66036	18.6064	1.29029	17.8465	1.34348	1	1	1
749	1	39	3500	49	9	10	7	0.66	0.16	0.35	3.1	0.59	0.18	3.93	0.48	0.01	1.18	0.25	376	0.211864	1.22917	7.42	1.275	8.97	1.18889	9.8	0.9	10.7	1	12.3	1.07692	62.2	69	72	78	81.4	19.1789	1.51925	18.8406	1.10041	18.9043	1.21737	17.5871	0.562224	18.5633	1.89488	0	0	1
750	1	40	3750	50	9	10	6	1.01	0.23	0.28	2.5	0.86	0.21	1.46	0.85	0.01	1.92	0.47	457	0.244792	1.01176	8.01	2.0125	9.62	1.91111	10.3	1.4	11.3	1.54545	13.1	1.69231	64.6	67.5	72	78	83.7	19.1941	1.52939	21.1139	2.72418	19.8688	1.90631	18.5733	1.26665	18.6991	1.9993	1	1	1
751	1	39	3600	50	9	10	9	0.75	0.2	0.14	2.8	0.65	0.17	1.2	0.5	0.02	1.32	0.37	359	0.280303	1.3	8.35	2.4375	10.26	2.62222	11	2.1	11.2	1.45455	12.7	1.38462	63	70.5	77	79.2	83	21.038	2.7587	20.6428	2.38773	18.5529	0.96634	17.8553	0.753801	18.4352	1.7963	1	0	1
752	1	40	3800	50	9	10	8	0.99	0.25	0.23	2.9	1.05	0.14	4.25	0.94	0.03	2.21	0.48	336	0.217195	1.11702	7.66	1.575	9.27	1.52222	10.8	1.9	12.15	2.31818	12.61	1.31538	62.5	71.1	71.6	79.3	85	19.6096	1.8064	18.3375	0.741084	21.0668	2.76197	19.321	1.80072	17.4533	1.04099	0	1	0
753	1	40	3950	50	9	10	4	1.01	0.08	0.33	2.7	1.55	0.15	7.71	0.64	0.07	2.26	0.15	280	0.0663717	2.42188	9.91	4.3875	11.4	3.88889	11.09	2.19	12.5	2.63636	15.1	3.23077	67.1	70	76	79	88.5	22.0104	3.40696	23.2653	4.26093	19.2001	1.42867	20.0288	2.30632	19.2793	2.44559	1	1	1
754	1	40	3400	50	9	10	10	0.84	0.16	0.11	2.7	0.89	0.16	2.18	0.57	0.01	1.6	0.31	310	0.19375	1.5614	6.53	0.1625	8.37	0.522222	8.5	-0.4	8.75	-0.772727	10	-0.692308	61.2	66.7	69.2	72.7	78.5	17.4345	0.356356	18.8137	1.0812	17.7503	0.393102	16.5554	-0.174726	16.2278	0.0983376	0	0	0
755	1	37	3100	50	8	10	6	0.62	0.18	0.24	3	0.47	0.15	3.79	0.6	0.01	1.28	0.46	232	0.359375	0.783333	6.75	0.4375	8.5	0.666667	9.1	0.2	9.8	0.181818	11.5	0.461538	62	68.5	74	76	83	17.5598	0.439889	18.115	0.582126	16.618	-0.415736	16.9668	0.119114	16.6933	0.456369	0	0	0
756	1	40	3600	50	9	10	16	0.82	0.22	0.27	2.8	0.67	0.1	2.64	0.67	0.02	1.5	0.35	285	0.233333	1	7.62	1.525	8.69	0.877778	9.5	0.6	9.6	0	11.1	0.153846	62	70	72.5	76	81.5	19.8231	1.94873	17.7347	0.310496	18.0737	0.624087	16.6205	-0.128215	16.7112	0.470158	0	0	0
757	1	38	3400	50	10	10	7	0.74	0.16	0.41	2.8	0.71	0.16	3.13	0.55	0.01	1.42	0.35	217	0.246479	1.29091	7.15	0.9375	9.75	2.05556	11	2.1	11.85	2.04545	13.7	2.15385	63.3	73	75	79.8	85.3	17.8443	0.629509	18.2961	0.711511	19.5556	1.68254	18.6086	1.29182	18.8288	2.09907	0	1	1
758	1	38	3500	50	9	10	5	0.55	0.2	0.4	2.7	0.45	0.12	11.15	0.59	0.01	1.19	0.32	293	0.268908	0.762712	6.9	0.625	8.91	1.12222	10.05	1.15	11	1.27273	12	0.846154	61	69	72.3	78.7	83.5	18.5434	1.0956	18.7146	1.0104	19.226	1.44716	17.76	0.685722	17.2111	0.854682	0	0	0
759	1	39	3300	50	9	10	8	0.83	0.14	0.36	2.5	0.97	0.14	3.54	0.52	0.07	1.57	0.18	337	0.11465	1.86538	7.57	1.4625	8.64	0.822222	9.75	0.85	10.4	0.727273	11.4	0.384615	66	69	74	78.3	85.4	17.3783	0.318886	18.1474	0.60532	17.805	0.432119	16.9633	0.116628	15.6311	-0.360704	0	0	0
760	1	38	3200	50	9	10	8	0.85	0.21	0.28	2.8	1.09	0.16	2.82	1.04	0.04	2.26	0.29	349	0.128319	1.04808	6.02	-0.475	7.94	0.0444444	9	0.1	10.1	0.454545	11	0.0769231	61.8	71	72.2	76.3	85.5	15.7623	-0.758468	15.7508	-1.10654	17.2651	0.0464721	17.3489	0.392082	15.0474	-0.809719	0	0	0
761	1	39	3200	50	9	10	10	0.67	0.21	0.23	2.8	0.44	0.12	2.17	0.63	0.02	1.33	0.57	462	0.428571	0.698413	6.85	0.5625	8.5	0.666667	9.25	0.35	10.25	0.590909	11.1	0.153846	62.2	68.4	73.2	76.5	82	17.7056	0.537044	18.168	0.619988	17.2631	0.0450937	17.5146	0.510451	16.508	0.31387	0	0	0
762	1	41	3450	50	9	10	4	0.62	0.17	0.29	2.7	0.43	0.11	4.72	0.49	0.02	1.13	0.46	306	0.40708	0.877551	8.29	2.3625	11.18	3.64444	11.25	2.35	12.6	2.72727	13.5	2	62.8	70.5	76.1	78.5	85.5	21.0201	2.74675	22.4938	3.70988	19.426	1.58999	20.4471	2.60505	18.4672	1.82094	1	1	1
763	1	39	3500	50	9	10	23	0.69	0.2	0.28	2.6	0.5	0.16	1.81	0.63	0.01	1.28	0.32	222	0.25	0.793651	6.5	0.125	9	1.22222	8.45	-0.45	9.65	0.0454545	13	1.61538	65	72	73.5	78.9	85.7	15.3846	-1.01026	17.3611	0.0436508	15.6416	-1.11312	15.5015	-0.927511	17.7003	1.23103	0	0	1
764	1	37	3000	50	9	10	7	0.66	0.18	0.32	3.1	0.55	0.12	3.31	0.58	0.01	1.23	0.22	227	0.178862	0.948276	7.05	0.8125	8.86	1.06667	9.1	0.2	9.6	0	10.4	-0.384615	61.4	64.2	68.3	73	76.1	18.7005	1.20031	21.4963	2.99736	19.5074	1.64816	18.0146	0.867598	17.9583	1.42942	1	0	1
765	1	40	3850	50	9	10	10	0.64	0.18	0.51	2.9	0.62	0.12	11.29	0.5	0.01	1.19	0.16	226	0.134454	1.24	5.5	-1.125	7.12	-0.866667	7.81	-1.09	8.85	-0.681818	9.8	-0.846154	64.2	66.7	70.2	74.5	81	13.3442	-2.37053	16.004	-0.92572	15.8481	-0.965653	15.9452	-0.610552	14.9367	-0.89481	0	0	0
766	1	41	3600	51	9	10	9	0.73	0.16	0.33	3	0.68	0.13	4.1	0.5	0.07	1.33	0.34	365	0.255639	1.36	6.76	0.45	8.02	0.133333	8.5	-0.4	9	-0.545455	10.5	-0.307692	63.6	67	72.3	76.3	83	16.7122	-0.12523	17.8659	0.40421	16.2608	-0.670846	15.4594	-0.957551	15.2417	-0.660239	0	0	0
767	1	38	3900	50	9	10	10	0.75	0.19	0.65	2.8	0.6	0.14	8.39	0.53	0.01	1.28	0.32	341	0.25	1.13208	7.62	1.525	10.31	2.67778	10.42	1.52	10.8	1.09091	12.4	1.15385	65.6	70.3	75.5	78.5	85.3	17.7071	0.538063	20.8616	2.54401	18.2799	0.771357	17.5261	0.518619	17.0421	0.724708	1	0	0
768	1	38	3400	50	9	10	20	0.69	0.18	0.78	3	0.74	0.13	6.83	0.8	0.02	1.64	0.23	373	0.140244	0.925	6.18	-0.275	7.57	-0.366667	8.1	-0.8	8.1	-1.36364	9.4	-1.15385	59.3	64.3	68	73	77.8	17.5743	0.449562	18.3094	0.720995	17.5173	0.226644	15.1998	-1.14296	15.5299	-0.438538	0	0	0
769	1	40	4200	52	8	10	18	0.9	0.19	0.04	3.6	0.97	0.1	0.34	0.79	0.02	2.01	0.55	201	0.273632	1.22785	7.5	1.375	9.7	2	10.7	1.8	12	2.18182	13	1.61538	65	70	76.8	81.5	87	17.7515	0.567653	19.7959	1.7828	18.141	0.672146	18.0662	0.904405	17.1753	0.82717	1	0	0
770	1	39	3150	50	9	10	15	0.76	0.17	0.72	2.9	0.72	0.13	13.33	0.42	0.02	1.27	0.28	340	0.220472	1.71429	6.75	0.4375	8.5	0.666667	9	0.1	9.5	-0.0909091	10.4	-0.384615	61.9	66	71.1	76	80.3	17.6166	0.477744	19.5133	1.58094	17.8034	0.43101	16.4474	-0.25188	16.1288	0.0221593	1	0	0
771	1	40	4200	52	9	10	9	0.77	0.15	0.38	3.4	0.63	0.1	4.68	0.53	0.05	1.3	0.31	418	0.238462	1.18868	6.96	0.7	8.8	1	9.8	0.9	10.35	0.681818	11.8	0.692308	63	67.5	72.5	74.8	81	17.5359	0.423936	19.3141	1.43866	18.6445	1.03176	18.4985	1.21323	17.9851	1.45005	1	1	1
772	1	39	3600	50	9	10	7	0.83	0.18	0.52	2.9	0.76	0.11	6.65	0.79	0.01	1.74	0.41	506	0.235632	0.962025	7.5	1.375	9.01	1.23333	9.3	0.4	10.45	0.772727	11.8	0.692308	62	71.5	73.8	76.5	83	19.5109	1.74062	17.6243	0.231667	17.0754	-0.0890186	17.8564	0.754557	17.1288	0.791351	0	0	0
773	1	40	3850	50	9	10	16	0.79	0.18	0.31	2.9	0.83	0.16	3.44	0.55	0.02	1.52	0.3	324	0.197368	1.50909	8.01	2.0125	9.7	2	10.2	1.3	10.75	1.04545	12	0.846154	64.5	69	73.3	77.2	83.3	19.2537	1.5691	20.3739	2.19562	18.9842	1.27443	18.0374	0.883855	17.2938	0.918333	1	0	0
774	1	40	3600	50	9	10	5	0.86	0.23	0.26	2.9	0.85	0.11	3.98	0.93	0.03	1.9	0.26	390	0.136842	0.913978	7.95	1.9375	10.42	2.8	11.3	2.4	12	2.18182	13.8	2.23077	64.3	71.4	74.5	77.8	85	19.2285	1.55233	20.4395	2.24253	20.3594	2.25675	19.8254	2.161	19.1003	2.30796	1	1	1
775	1	39	3300	49	9	10	7	0.58	0.23	0.51	3	0.48	0.13	8.91	0.87	0.01	1.46	0.25	431	0.171233	0.551724	7.12	0.9	8.09	0.211111	8.5	-0.4	9.15	-0.409091	10.5	-0.307692	62.3	70	71.5	73.8	82	18.3444	0.962944	16.5102	-0.56414	16.6267	-0.409479	16.8	-2.51803e-05	15.6157	-0.372535	0	0	0
776	1	41	4150	50	9	10	9	0.76	0.23	0.28	2.7	0.83	0.13	6.93	0.78	0.02	1.74	0.28	380	0.16092	1.0641	7.91	1.8875	10.1	2.44444	10.8	1.9	12	2.18182	13.2	1.76923	65.1	72	74.2	79.8	86	18.6644	1.17628	19.483	1.5593	19.6162	1.72589	18.8441	1.46007	17.8475	1.34422	1	1	1
777	1	39	3000	50	9	10	12	0.95	0.19	0.32	3.4	0.86	0.1	1.15	0.74	0.05	1.82	0.48	458	0.263736	1.16216	6.35	-0.0625	7.82	-0.0888889	8.3	-0.6	8.85	-0.681818	10.8	-0.0769231	62.2	66.5	72.6	75.9	80	16.4132	-0.324541	17.6833	0.27379	15.7473	-1.03768	15.3624	-1.02684	16.875	0.596154	0	0	0
778	1	41	3350	50	9	10	7	0.79	0.2	0.29	2.8	0.79	0.15	6.16	0.81	0.01	1.74	0.3	244	0.172414	0.975309	7.25	1.0625	8.01	0.122222	8.4	-0.5	9.54	-0.0545455	11	0.0769231	63.5	69.5	72.2	75.3	82	17.98	0.720024	16.583	-0.512148	16.1141	-0.775674	16.8251	0.0179498	16.3593	0.199469	0	0	0
779	1	39	3600	50	8	9	4	0.63	0.18	0.35	2.8	0.63	0.13	3.27	0.53	0.01	1.28	0.27	330	0.210938	1.18868	7.32	1.15	8.41	0.566667	9	0.1	10.6	0.909091	11	0.0769231	64.1	68	71.2	74.2	80.5	17.8154	0.610251	18.1877	0.634083	17.7534	0.395314	19.253	1.75213	16.9747	0.672811	0	1	0
780	1	40	2850	50	9	10	7	0.96	0.13	0.49	3.2	0.93	0.13	6.36	0.33	0.01	1.36	0.21	208	0.154412	2.81818	5.55	-1.0625	8.15	0.277778	7.5	-1.4	8.4	-1.09091	9.6	-1	59.5	67.8	67.8	71.4	76.8	15.6769	-0.815427	17.7296	0.306836	16.3156	-0.631746	16.4772	-0.230586	16.276	0.135417	0	0	0
781	1	40	4000	51	9	10	7	0.91	0.16	0.48	2.4	0.6	0.13	6.62	0.87	0.02	1.61	0.3	282	0.186335	0.689655	7.79	1.7375	9.37	1.63333	10.1	1.2	11.25	1.5	13.3	1.84615	62.4	69.7	72.5	80.1	87.4	20.0064	2.07091	19.2874	1.41958	19.2152	1.43944	17.5343	0.524473	17.4112	1.00862	1	0	0
782	1	38	2950	49	9	9	9	0.8	0.18	0.34	2.5	0.85	0.1	5.71	0.98	0.04	1.91	0.17	410	0.0890052	0.867347	6.26	-0.175	7.9	0	9.1	0.2	10.1	0.454545	12.5	1.23077	60.5	68.2	73	78	83	17.1027	0.135105	16.9847	-0.225201	17.0764	-0.0883039	16.6009	-0.1422	18.1449	1.57298	0	0	1
783	1	39	3350	50	8	10	10	1.08	0.29	0.39	5.2	1.2	0.1	1.61	0.96	0.03	2.37	0.46	329	0.194093	1.25	6.13	-0.3375	7.82	-0.0888889	9.7	0.8	9.25	-0.318182	11	0.0769231	60.6	66	71.2	75.3	83	16.6923	-0.138491	17.9522	0.465893	19.1343	1.38162	16.3137	-0.347376	15.9675	-0.101935	0	0	0
784	1	39	3400	50	9	10	7	0.63	0.17	0.37	2.9	0.54	0.14	3.98	0.49	0.01	1.15	0.27	253	0.234783	1.10204	6.76	0.45	8.52	0.688889	8.1	-0.8	8.6	-0.909091	9.5	-1.07692	60.5	67.2	67.2	71.6	76.8	18.4687	1.04579	18.8669	1.11923	17.9369	0.52633	16.7754	-0.0175846	16.1065	0.00499967	0	0	0
785	1	38	3000	50	9	10	8	0.84	0.2	0.34	3.1	0.86	0.12	6.9	0.63	0.05	1.65	0.36	259	0.218182	1.36508	7.37	1.2125	9.31	1.56667	9.65	0.75	10.5	0.818182	11	0.0769231	63	70.1	72.8	75.3	79.3	18.5689	1.11261	18.9458	1.17559	18.2081	0.720069	18.5182	1.2273	17.4923	1.07098	1	1	0
786	1	39	3000	50	9	10	7	0.73	0.2	0.31	2.8	0.71	0.14	7.16	0.66	0.02	1.52	0.34	355	0.223684	1.07576	7.82	1.775	10.08	2.42222	10.9	2	10.85	1.13636	13	1.61538	63.2	71	75.2	76.7	86	19.5782	1.78546	19.996	1.92574	19.2748	1.48203	18.4433	1.1738	17.5771	1.13621	1	1	1
787	1	40	3600	50	9	10	13	0.76	0.14	0.24	3.6	0.66	0.11	4.61	0.34	0.01	1.15	0.33	302	0.286957	1.94118	7.6	1.5	8.29	0.433333	8.6	-0.3	9.7	0.0909091	10.8	-0.0769231	65.5	70.2	73.2	77	83	17.7146	0.543057	16.8221	-0.341354	16.05	-0.821396	16.3603	-0.314098	15.6772	-0.325257	0	0	0
788	1	40	3800	50	10	10	7	0.85	0.15	1.69	3.4	0.88	0.13	44.09	0.48	0.02	1.47	0.24	255	0.163265	1.83333	7.66	1.575	8.75	0.944444	10.1	1.2	10.5	0.818182	12.3	1.07692	65	71	74.1	79	86	18.1302	0.820118	17.3577	0.0411908	18.3944	0.853123	16.8242	0.0173049	16.6306	0.408162	0	0	0
789	1	39	3900	51	9	10	15	0.78	0.15	0.4	2.9	0.91	0.1	5.2	0.71	0.02	1.69	0.15	274	0.0887574	1.28169	6.97	0.7125	8.55	0.722222	9.41	0.51	10.75	1.04545	11.2	0.230769	61.8	66	70.9	76.3	79.8	18.2497	0.899803	19.6281	1.66293	18.7196	1.08545	18.4654	1.18959	17.5878	1.14448	1	1	1
790	1	37	3250	50	9	10	4	0.61	0.18	0.44	3	0.59	0.1	7.98	0.71	0.02	1.38	0.17	251	0.123188	0.830986	7.36	1.2	9	1.22222	9.6	0.7	11.45	1.68182	12.4	1.15385	64.5	71	75.1	77	84.5	17.6912	0.527496	17.8536	0.395429	17.0212	-0.127681	19.3119	1.79418	17.3663	0.974107	0	1	0
791	1	39	3500	50	9	10	5	0.67	0.11	0.45	2.9	0.56	0.1	12.08	0.4	0.02	1.06	0.23	305	0.216981	1.4	5.72	-0.85	8.63	0.811111	9.3	0.4	10.1	0.454545	10	-0.692308	59.9	64.7	69	73.8	78.9	15.942	-0.638677	20.6159	2.3685	19.5337	1.66694	18.5442	1.24587	16.0637	-0.0279114	1	1	0
792	1	40	3400	50	9	10	10	0.9	0.18	0.34	2.7	0.78	0.11	6.8	0.56	0.01	1.54	0.43	330	0.279221	1.39286	7.12	0.9	9.15	1.38889	9.85	0.95	11.3	1.54545	12.7	1.38462	64.5	68.6	74.6	78.7	86.5	17.1144	0.142904	19.4434	1.53102	17.6994	0.356715	18.2444	1.0317	16.9735	0.671926	1	0	0
793	1	41	3600	50	9	10	9	1.43	0.21	0.22	2.6	1.75	0.1	2.08	0.89	0.02	2.86	0.48	320	0.167832	1.96629	7.05	0.8125	9.7	2	10.9	2	11.75	1.95455	13.3	1.84615	62.9	71	72.3	77	85.5	17.8192	0.61279	19.2422	1.3873	20.8521	2.60865	19.8178	2.1556	18.1936	1.61049	1	1	1
794	1	40	3950	51	9	10	7	0.68	0.23	1.74	2.6	0.59	0.1	72.67	0.65	0.03	1.39	0.32	366	0.230216	0.907692	8.25	2.3125	9.39	1.65556	10	1.1	10	0.363636	11.3	0.307692	66.4	72	77.3	77.3	85	18.7119	1.20793	18.1134	0.581019	16.7356	-0.331722	16.7356	-0.0460076	15.6401	-0.35374	0	0	0
795	1	40	3900	50	9	10	13	0.57	0.11	0.22	2.5	0.5	0.12	2.76	0.47	0.01	1.06	0.2	338	0.188679	1.06383	7.1	0.875	8.32	0.466667	8.55	-0.35	9.35	-0.227273	11.3	0.307692	63	67.5	70.8	74.5	80.5	17.8886	0.659091	18.2606	0.686165	17.0569	-0.102228	16.8461	0.03292	17.4376	1.02892	0	0	0
796	1	38	3200	50	8	10	8	0.95	0.19	0.43	2.4	0.89	0.13	7.18	1.12	0.01	2.23	0.48	320	0.215247	0.794643	7.06	0.825	9.2	1.44444	10	1.1	10.8	1.09091	12.5	1.23077	64.3	71.5	76.6	80.4	87.7	17.0759	0.117244	17.996	0.497136	17.0429	-0.112243	16.7075	-0.0660663	16.2522	0.117039	0	0	0
797	1	40	3050	50	8	10	7	1.02	0.24	0.2	2.9	1.24	0.11	3.16	0.98	0.01	2.3	0.18	404	0.0782609	1.26531	6.89	0.6125	8.06	0.177778	8.6	-0.3	9.6	0	11.8	0.692308	60.5	65	70.7	72.3	80.2	18.8239	1.28257	19.0769	1.26923	17.2052	0.00371141	18.3652	1.11797	18.3457	1.72743	1	1	1
798	1	40	3550	50	9	10	13	1.04	0.23	0.35	2.8	1.03	0.12	7.03	0.91	0.03	2.15	0.47	349	0.218605	1.13187	7.41	1.2625	8.62	0.8	8.85	-0.05	9.75	0.136364	11	0.0769231	61.8	69.3	73.5	77	82.4	19.4018	1.66784	17.949	0.463587	16.3821	-0.584241	16.4446	-0.253861	16.2009	0.0775901	0	0	0
799	1	40	3050	50	9	10	9	0.7	0.16	0.22	2.8	0.52	0.13	3.94	0.46	0.02	1.17	0.41	301	0.350427	1.13043	6.95	0.6875	7.9	0	8.7	-0.2	9.5	-0.0909091	10.6	-0.230769	61.5	68	72.7	74.6	81.3	18.3753	0.983537	17.0848	-0.153732	16.4608	-0.528014	17.0705	0.193206	16.0371	-0.0484148	0	0	0
800	1	39	3300	50	9	10	11	0.81	0.11	0.31	2.7	0.85	0.12	3.67	0.6	0.01	1.61	0.36	166	0.223602	1.41667	7.23	1.0375	8.62	0.8	9.5	0.6	10.4	0.727273	11.7	0.615385	60.6	66.5	70	73.8	81.5	19.6876	1.85841	19.4923	1.56596	19.3878	1.56268	19.095	1.63932	17.6145	1.16501	1	1	1
801	1	39	3350	50	8	10	5	0.85	0.24	0.41	2.4	1.01	0.12	7.52	1.27	0.02	2.36	0.17	232	0.0720339	0.795276	6.31	-0.1125	8.7	0.888889	9.02	0.12	10.15	0.5	10.4	-0.384615	60.3	69.4	70.8	74.2	79.5	17.3538	0.302537	18.0634	0.54531	17.9945	0.567507	18.4356	1.16831	16.455	0.273112	0	1	0
802	1	40	3400	50	9	10	15	0.92	0.28	0.51	2.9	0.62	0.11	7.85	0.74	0.08	1.7	0.75	366	0.441176	0.837838	6.7	0.375	7.84	-0.0666667	8	-0.9	9.25	-0.318182	9.3	-1.23077	62.5	67.4	70.1	73	77	17.152	0.168	17.2582	-0.0298352	16.28	-0.657155	17.3579	0.398467	15.6856	-0.318759	0	0	0
803	1	39	3150	50	9	10	7	0.76	0.17	0.29	2.7	0.55	0.13	4.66	0.66	0.01	1.39	0.39	287	0.280576	0.833333	7	0.75	8.41	0.566667	9.45	0.55	10.7	1	11.8	0.692308	62.7	69	73.5	76	84.6	17.8059	0.603907	17.6644	0.260254	17.4927	0.20908	18.5249	1.23209	16.487	0.297682	0	1	0
804	1	38	3100	50	9	10	8	1.06	0.14	0.24	3	1.15	0.1	0.71	0.58	0.01	1.88	0.32	218	0.170213	1.98276	7.58	1.475	9.2	1.44444	9.5	0.6	10.4	0.727273	11.5	0.461538	62.5	67.5	72	76.2	81	19.4048	1.66987	20.192	2.06575	18.3256	0.804012	17.9111	0.793676	17.5278	1.09832	1	0	1
805	1	40	3000	50	9	10	10	0.95	0.21	0.15	2.5	0.97	0.11	1.26	0.79	0.03	1.91	0.34	238	0.17801	1.22785	6.8	0.5	8.31	0.455556	9.85	0.95	10.75	1.04545	12	0.846154	61.3	66	71.3	73.3	79.4	18.0962	0.797483	19.0771	1.26938	19.3757	1.55406	20.0079	2.29132	19.0344	2.25727	1	1	1
806	1	40	3500	50	9	10	8	0.86	0.15	0.46	2.8	0.69	0.13	5.25	0.49	0.01	1.38	0.43	343	0.311594	1.40816	7.05	0.8125	9.08	1.31111	10.15	1.25	11.45	1.68182	12.2	1	64.9	68.8	72.7	74.3	82.7	16.7379	-0.108099	19.1827	1.34476	19.2042	1.4316	20.7409	2.81494	17.8381	1.33701	1	1	1
807	1	40	3300	50	8	10	6	0.63	0.16	0.25	2.4	0.55	0.13	8.18	0.58	0.01	1.27	0.3	312	0.23622	0.948276	7.15	0.9375	9.91	2.23333	11	2.1	12.25	2.40909	13.2	1.76923	63.1	70	74.5	80.5	86.7	17.9576	0.70504	20.2245	2.08892	19.8189	1.87066	18.9036	1.50257	17.5605	1.12343	1	1	1
808	1	38	3050	50	8	10	5	0.82	0.14	0.45	3	0.95	0.1	7.08	0.6	0.02	1.63	0.17	166	0.104294	1.58333	7.25	1.0625	7.87	-0.0333333	9.25	0.35	10.7	1	13.2	1.76923	63	67	71.7	75.6	82.7	18.2666	0.911044	17.5317	0.165532	17.993	0.566424	18.7215	1.37249	19.3002	2.46173	0	1	1
809	1	39	3850	51	9	10	12	0.74	0.13	0.35	2.8	0.47	0.11	4.64	0.54	0.01	1.23	0.49	346	0.398374	0.87037	7.34	1.175	8.2	0.333333	9.5	0.6	10.2	0.545455	11.7	0.615385	63.6	69	71.5	77	83	18.146	0.830692	17.2233	-0.0548054	18.5828	0.987726	17.2036	0.288268	16.9836	0.67969	0	0	0
810	1	40	4100	51	9	10	14	0.98	0.26	0.44	3.2	1.05	0.14	7.8	1.01	0.02	2.2	0.31	276	0.140909	1.0396	6.15	-0.3125	8.04	0.155556	9.2	0.3	9.7	0.0909091	10.8	-0.0769231	61	67.5	71.5	75	81.5	16.5278	-0.248123	17.6461	0.247208	17.996	0.568564	17.2444	0.31746	16.2596	0.122731	0	0	0
811	1	39	3800	50	9	10	6	0.88	0.19	0.46	2.5	1.07	0.14	12.45	0.81	0.01	1.96	0.17	264	0.0867347	1.32099	7.51	1.3875	9.41	1.67778	10.5	1.6	12	2.18182	14.2	2.53846	64.3	69.5	75	77	86.2	18.1643	0.842848	19.4814	1.55814	18.6667	1.04762	20.2395	2.45679	19.1106	2.31583	1	1	1
812	1	41	3750	50	9	10	7	0.64	0.13	0.49	2.4	0.54	10.04	3.91	0.47	0.01	1.18	0.38	438	0.322034	1.14894	6.6	0.25	8.1	0.222222	8.8	-0.1	9.5	-0.0909091	11.3	0.307692	60	66.5	71	75.5	80	18.3333	0.955556	18.3165	0.726048	17.4569	0.183467	16.6659	-0.0957602	17.6562	1.19712	0	0	1
813	1	39	3500	50	9	10	9	0.86	0.2	0.42	2.5	0.92	0.12	8.35	0.79	0.01	1.81	0.21	244	0.116022	1.16456	6.15	-0.3125	8.06	0.177778	8.6	-0.3	9.8	0.181818	12.5	1.23077	62.8	69.2	71.7	77	83.5	15.5939	-0.870707	16.8315	-0.334642	16.7286	-0.336699	16.5289	-0.193625	17.9282	1.40632	0	0	1
814	1	40	3900	51	10	10	8	0.67	0.13	0.74	2.7	0.56	0.13	20.78	0.61	0.02	1.29	0.26	339	0.20155	0.918033	7.23	1.0375	9	1.22222	9.5	0.6	10.8	1.09091	11	0.0769231	62.1	68	71.7	75	82	18.748	1.232	19.4637	1.54548	18.4793	0.913779	19.2	1.71429	16.3593	0.199469	1	1	0
815	1	40	3700	50	10	10	5	0.79	0.16	0.41	2.6	0.74	0.1	7.42	0.49	0.05	1.35	0.26	258	0.192593	1.5102	7.69	1.6125	9.07	1.3	9.85	0.95	11	1.27273	11.5	0.461538	62.8	68	72.8	76	81	19.4988	1.73251	19.6151	1.65361	18.5855	0.989619	19.0443	1.60309	17.5278	1.09832	1	1	1
816	1	38	3300	50	9	10	5	1.02	0.11	0.75	2.6	1.23	0.1	19.52	0.61	0.01	1.95	0.24	246	0.123077	2.01639	6.85	0.5625	8.75	0.944444	9.55	0.65	10.15	0.5	11.75	0.653846	62	69.2	74.1	77.5	84	17.82	0.613319	18.2724	0.69458	17.3927	0.137641	16.8991	0.0707596	16.6525	0.424996	0	0	0
817	1	41	3300	50	9	10	8	0.6	0.11	0.39	2.8	0.59	0.1	10.12	0.52	0.02	1.22	0.25	379	0.204918	1.13462	6.59	0.2375	8.2	0.333333	9.55	0.65	10.6	0.909091	11.3	0.307692	60.5	68	72.1	76	81.3	18.0042	0.736156	17.7336	0.309689	18.371	0.83643	18.3518	1.10843	17.0961	0.76624	0	1	0
818	1	40	3900	50	9	10	9	0.67	0.11	0.6	2.9	0.59	0.13	10.2	0.41	0.01	1.09	0.2	417	0.183486	1.43902	7.35	1.1875	8.5	0.666667	9.05	0.15	10.6	0.909091	11	0.0769231	63.5	68.5	74.1	75.5	82	18.228	0.885358	18.115	0.582126	16.4821	-0.512796	18.5957	1.28263	16.3593	0.199469	0	1	0
819	1	40	3600	50	8	10	16	0.74	0.11	0.16	2.7	0.64	0.11	0.85	0.31	0.01	1.1	0.32	237	0.290909	2.06452	6.2	-0.25	7.95	0.0555556	8.6	-0.3	9.8	0.181818	11.4	0.384615	62	67.3	74.2	76.8	83.3	16.129	-0.513978	17.5524	0.1803	15.6203	-1.12832	16.6151	-0.132053	16.4291	0.253185	0	0	0
820	1	40	3050	50	9	10	8	0.84	0.2	0.31	2.7	0.9	0.13	3.42	0.64	0.02	1.65	0.24	313	0.145455	1.40625	6.15	-0.3125	7.9	0	8.5	-0.4	9.5	-0.0909091	11.3	0.307692	59.8	66	68.6	71	80	17.1978	0.198529	18.1359	0.597075	18.0622	0.615859	18.8455	1.46105	17.6562	1.19712	0	1	1
821	1	40	3450	50	9	10	7	0.94	0.15	0.6	3	0.88	0.14	12.58	0.59	0.04	1.62	0.32	335	0.197531	1.49153	7.05	0.8125	9.8	2.11111	9.5	0.6	10.5	0.818182	11.4	0.384615	61.5	69	71.5	76	81.2	18.6397	1.1598	20.5839	2.34565	18.5828	0.987726	18.1787	0.984765	17.2899	0.915317	1	0	0
822	1	39	3700	50	8	10	5	0.63	0.19	0.33	3	0.62	0.1	3.4	0.82	0.01	1.54	0.23	360	0.149351	0.756098	7.51	1.3875	9.1	1.33333	10.11	1.21	10.5	0.818182	12.4	1.15385	62	68.5	73.6	77.2	83.5	19.5369	1.75796	19.3937	1.49549	18.6636	1.04543	17.6179	0.58423	17.7848	1.29599	1	0	1
823	1	40	3800	51	9	10	12	0.69	0.12	0.47	2.9	0.51	0.13	9.87	0.45	0.01	1.14	0.39	389	0.342105	1.13333	6.73	0.4125	8.25	0.388889	8.5	-0.4	9.4	-0.181818	10.5	-0.307692	63	68.8	73	75.5	82.5	16.9564	0.0376081	17.4292	0.0922748	15.9505	-0.892529	16.4905	-0.221068	15.427	-0.517694	0	0	0
824	1	41	3150	50	9	10	7	0.93	0.19	0.24	2.9	1.02	0.26	3.95	0.71	0.01	1.91	0.4	234	0.209424	1.43662	6.18	-0.275	8.28	0.422222	9	0.1	10.3	0.636364	11.5	0.461538	62.5	68.8	75.6	78.4	87.5	15.8208	-0.719467	17.4926	0.137545	15.747	-1.03783	16.7573	-0.0304709	15.0204	-0.830455	0	0	0
825	1	39	3050	50	9	10	9	0.71	0.16	0.44	2.7	0.48	0.13	10.09	0.56	0.01	1.19	0.32	461	0.268908	0.857143	7.45	1.3125	9.05	1.27778	9.68	0.78	11.1	1.36364	11.2	0.230769	63	66.4	72	75.5	80.6	18.7705	1.24698	20.5264	2.30456	18.6728	1.05203	19.4728	1.90916	17.2404	0.877249	1	1	0
826	1	37	3200	50	9	10	22	0.76	0.16	0.37	3.2	0.74	0.13	3.41	0.78	0.01	1.64	0.26	400	0.158537	0.948718	6.16	-0.3	8.32	0.466667	8.8	-0.1	9.8	0.181818	10.5	-0.307692	60.3	68.1	70.5	74.5	80.5	16.9413	0.0275166	17.9403	0.457339	17.7053	0.360962	17.6569	0.612045	16.2031	0.0792912	0	0	0
827	1	39	3750	50	9	10	5	0.76	0.18	0.24	2.8	0.84	0.16	5.33	0.61	0.01	1.58	0.29	291	0.183544	1.37705	6.4	0	7.7	-0.222222	10.05	1.15	10.2	0.545455	11.5	0.461538	62	67	72.3	75.1	81.5	16.6493	-0.167118	17.153	-0.104971	19.226	1.44716	18.0851	0.91791	17.3134	0.933393	0	0	0
828	1	40	3500	50	10	10	8	0.82	0.22	0.58	2.9	0.87	0.15	10.08	0.8	0.04	1.83	0.36	329	0.196721	1.0875	7.65	1.5625	9.2	1.44444	10	1.1	12	2.18182	13	1.61538	64	70	75	79	85	18.6768	1.18451	18.7755	1.05394	17.7778	0.412698	19.2277	1.73406	17.9931	1.45622	0	1	1
829	1	39	3300	50	9	10	6	0.84	0.17	0.32	3.3	1.07	0.1	4.06	1.01	0.03	2.2	0.27	272	0.122727	1.05941	6.29	-0.1375	8	0.111111	8.35	-0.55	10	0.363636	10.8	-0.0769231	59.3	66.2	70.3	76	82.5	17.8872	0.658103	18.2547	0.681908	16.8957	-0.217367	17.313	0.366442	15.8678	-0.17864	0	0	0
830	1	39	3300	50	9	10	8	0.6	0.17	0.47	2.8	0.55	0.1	2.79	0.72	0.1	1.39	0.27	374	0.194245	0.763889	7.13	0.9125	9.75	2.05556	10.1	1.2	11	1.27273	14	2.38462	63.2	68.8	73	77.2	86	17.8507	0.633803	20.5981	2.35581	18.9529	1.25207	18.4569	1.18348	18.9292	2.17627	1	1	1
831	1	38	3200	50	9	10	8	0.84	0.2	0.21	2.6	0.81	0.1	0.39	0.83	0.06	1.78	0.31	355	0.174157	0.975904	8.12	2.15	9.5	1.77778	10.55	1.65	11.6	1.81818	11.8	0.692308	65.8	71.8	77.7	80.7	86.3	18.7544	1.2363	18.4279	0.805609	17.4747	0.196234	17.8119	0.722805	15.8438	-0.197047	0	0	0
832	1	38	3300	50	9	10	5	0.9	0.22	0.35	2.8	1.2	0.1	5.03	1.15	0.03	2.41	0.13	192	0.0539419	1.04348	6.91	0.6375	8.8	1	9.4	0.5	10.4	0.727273	11.5	0.461538	63.7	69.3	73	77.5	84.5	17.0294	0.0862624	18.3238	0.731306	17.6393	0.313809	17.3153	0.368069	16.1059	0.00452204	0	0	0
833	1	38	3300	50	9	10	11	0.98	0.15	0.32	3.4	1.17	0.12	3.09	0.85	0.03	2.16	0.31	308	0.143519	1.37647	7.02	0.775	8.21	0.344444	9.35	0.45	11.15	1.40909	11.9	0.769231	63.4	68.5	75	78.6	88	17.4646	0.376399	17.4969	0.140669	16.6222	-0.412698	18.048	0.891449	15.3667	-0.56405	0	0	0
834	1	39	3500	50	9	10	11	0.62	0.14	0.18	3.4	0.52	0.1	1.77	0.63	0.01	1.31	0.36	284	0.274809	0.825397	7.66	1.575	8.82	1.02222	9.6	0.7	10	0.363636	11.3	0.307692	65	71	73.4	77	83.7	18.1302	0.820118	17.4965	0.140377	17.8188	0.442019	16.8663	0.0473219	16.1297	0.0228815	0	0	0
835	1	39	3800	50	9	10	7	0.83	0.17	0.55	2.7	0.78	0.13	7.64	0.69	0.02	1.58	0.24	314	0.151899	1.13043	7.79	1.7375	9.6	1.88889	11.3	2.4	12.4	2.54545	13.4	1.92308	65	70.2	77	82	89.6	18.4379	1.02525	19.4804	1.5574	19.0589	1.32776	18.4414	1.17243	16.6912	0.454805	1	1	0
836	1	38	3450	50	10	10	9	0.72	0.13	0.2	3.4	0.74	0.11	2.16	0.66	0.01	1.55	0.33	300	0.212903	1.12121	7.2	1	8.5	0.666667	9.4	0.5	10.4	0.727273	11.6	0.538462	64	69.1	72.3	77.3	85.6	17.5781	0.452083	17.8018	0.358397	17.9825	0.558964	17.405	0.432152	15.8311	-0.206864	0	0	0
837	1	38	4000	50	9	10	6	0.82	0.15	0.39	2.8	0.74	0.16	8.39	0.52	0.02	1.38	0.27	316	0.195652	1.42308	7.63	1.5375	9.23	1.47778	10.5	1.6	11.4	1.63636	12	0.846154	63	70	74	77.8	85.9	19.224	1.54932	18.8367	1.09767	19.1746	1.41041	18.8341	1.45295	16.2628	0.125219	0	1	0
838	1	41	3700	50	9	10	8	0.91	0.11	0.45	3	0.91	0.13	7.08	0.93	0.01	2.01	0.37	279	0.18408	0.978495	7.18	0.975	8.17	0.3	9.33	0.43	10.7	1	11.6	0.538462	63.4	66.3	70.5	75	81.9	17.8627	0.641768	18.5864	0.918849	18.7717	1.12264	19.0222	1.5873	17.2938	0.9183	0	1	0
839	1	38	3450	50	9	10	9	0.71	0.13	0.13	2.7	0.7	0.14	1.59	0.66	0.03	1.53	0.37	270	0.24183	1.06061	7.28	1.1	9.03	1.25556	10.5	1.6	11.4	1.63636	12.1	0.923077	63.5	69.7	75.5	76.4	85.7	18.0544	0.769624	18.5876	0.91968	18.4202	0.871603	19.5307	1.95051	16.4749	0.288412	0	1	0
840	1	37	3100	50	9	10	7	0.57	0.1	0.59	3.7	0.65	0.13	11.94	0.77	0.02	1.51	0.2	261	0.13245	0.844156	5.9	-0.625	7	-1	7.8	-1.1	9	-0.545455	10	-0.692308	62.2	66.2	70.5	75.4	84.1	15.25	-1.09997	15.9728	-0.947974	15.6934	-1.07616	15.8307	-0.692365	14.1387	-1.50873	0	0	0
841	1	40	3900	50	9	10	17	0.99	0.13	0.37	2.7	0.88	0.18	2.27	0.6	0.01	1.73	0.55	310	0.317919	1.46667	7.84	1.8	8.2	0.333333	9	0.1	10.4	0.727273	11	0.0769231	64.5	68.2	71.5	74.3	83.7	18.845	1.29668	17.6297	0.235505	17.6048	0.289123	18.8389	1.45636	15.7015	-0.306521	0	1	0
842	1	39	3250	50	9	10	10	0.72	0.14	0.42	2.9	0.64	0.1	4.87	0.59	0.01	1.41	0.39	224	0.276596	1.08475	7.52	1.4	9.86	2.17778	11	2.1	11.6	1.81818	12.5	1.23077	61.5	60.8	76	77.3	85	19.8823	1.98823	26.6729	6.69491	19.0443	1.31737	19.4133	1.86663	17.301	0.923875	1	1	0
843	1	37	3100	50	9	10	6	0.81	0.11	0.36	2.6	0.9	0.11	6.29	0.42	0.01	1.38	0.14	219	0.101449	2.14286	6.12	-0.35	7.4	-0.555556	9.05	0.15	10	0.363636	11.2	0.230769	61.4	66.2	73.6	77.4	85.1	16.2336	-0.444271	16.8856	-0.296021	16.7068	-0.352295	16.6924	-0.0768765	15.4653	-0.488216	0	0	0
844	1	38	3750	50	9	10	7	0.87	0.09	0.19	2.4	0.89	0.12	0.92	0.85	0.01	1.85	0.25	196	0.135135	1.04706	7.01	0.7625	8.35	0.5	9.8	0.9	11.2	1.45455	12	0.846154	63.5	68.6	75.3	76.8	85	17.3848	0.323223	17.7435	0.316755	17.2837	0.0597688	18.9887	1.56337	16.609	0.391536	0	1	0
845	1	39	3250	50	9	10	10	0.7	0.11	0.56	3.3	0.53	0.1	9.94	0.61	0.01	1.36	0.48	298	0.352941	0.868852	6.75	0.4375	8.2	0.333333	9.3	0.4	10.8	1.09091	12.3	1.07692	63	69	73.5	78.7	84.5	17.0068	0.0712018	17.2233	-0.0548054	17.215	0.0107495	17.4371	0.455072	17.2263	0.866375	0	0	0
846	1	39	3250	50	9	10	9	0.73	0.11	0.42	2.6	0.73	0.13	6.17	0.67	0.01	1.55	0.34	289	0.219355	1.08955	6.31	-0.1125	6.93	-1.07778	7.95	-0.95	8.5	-1	9.2	-1.30769	58.7	65.2	67.8	73.3	77.2	18.3127	0.941822	16.3019	-0.712933	17.2945	0.0674923	15.8202	-0.699883	15.4367	-0.510265	0	0	0
847	1	39	3900	50	9	10	4	0.7	0.15	0.462	2.9	0.75	0.1	8.69	0.92	0.03	1.73	0.13	235	0.0751445	0.815217	6.72	0.4	8.2	0.333333	9.5	0.6	11.1	1.36364	11.5	0.461538	61.5	68.1	71	76.3	85	17.7672	0.578135	17.6815	0.272515	18.8455	1.17533	19.0666	1.61902	15.917	-0.140804	0	1	0
848	1	40	3300	50	5	7	17	0.77	0.11	0.118	3.6	0.58	0.1	1.17	0.65	0.02	1.56	0.73	342	0.467949	0.892308	6.5	0.125	7.8	-0.111111	9.4	0.5	9.8	0.181818	10.9	0	64	69.3	73	77.5	83.4	15.8691	-0.68724	16.2416	-0.756018	17.6393	0.313809	16.3163	-0.345473	15.6709	-0.330064	0	0	0
849	1	40	4000	52	9	10	8	0.92	0.2	0.433	3.3	0.75	0.1	8.52	0.71	0.02	1.66	0.43	284	0.259036	1.05634	7.89	1.8625	9.3	1.55556	10.4	1.5	11.1	1.36364	11.5	0.461538	64.5	70.3	73.8	75.3	85	18.9652	1.3768	18.8179	1.08425	19.095	1.3536	19.5764	1.98315	15.917	-0.140804	0	1	0
850	1	38	3750	50	9	10	7	0.77	0.12	0.43	3	0.71	0.11	8.82	0.5	0.03	1.38	0.38	232	0.275362	1.42	7.35	1.1875	9.71	2.01111	10.4	1.5	11.6	1.81818	11.7	0.615385	63.5	69.2	74.4	76.2	84.1	18.228	0.885358	20.2772	2.12654	18.7883	1.1345	19.9778	2.26987	16.5422	0.340172	1	1	0
851	1	39	2900	50	9	10	7	0.76	0.2	0.457	3.5	0.69	0.16	8.45	1.05	0.01	1.87	0.29	369	0.15508	0.657143	6.63	0.2875	7.87	-0.0333333	9.3	0.4	10.1	0.454545	11.8	0.692308	62	69.6	72.5	75.8	84.6	17.2477	0.231772	16.2464	-0.752595	17.6932	0.352302	17.5785	0.556105	16.487	0.297682	0	0	0
852	1	39	3550	50	9	10	12	0.83	0.14	0.684	2.7	0.71	0.1	9.57	0.59	0.02	1.44	0.3	258	0.208333	1.20339	6.46	0.075	7.89	-0.0111111	8.65	-0.25	9.5	-0.0909091	10	-0.692308	61.8	68	72	73.5	78.7	16.9144	0.00957328	17.0631	-0.169179	16.686	-0.367174	17.5853	0.560904	16.1455	0.0349724	0	0	0
853	1	39	3900	50	9	10	9	0.76	0.14	0.25	2.8	0.76	0.12	2.04	0.93	0.02	1.85	0.35	155	0.189189	0.817204	7.16	0.95	8.64	0.822222	10.1	1.2	11.8	2	13.8	2.23077	63.7	69.8	73.5	78.2	86.5	17.6455	0.497005	17.7338	0.309889	18.6959	1.06851	19.2961	1.7829	18.4436	1.80281	0	1	1
854	1	38	3550	50	9	10	19	0.75	0.11	0.5	2.8	0.64	0.12	12.14	0.72	0.05	1.49	0.28	273	0.187919	0.888889	6.5	0.125	7.45	-0.5	9.55	0.65	10.3	0.636364	10.8	-0.0769231	63.2	67.5	72.3	76.2	82.5	16.2734	-0.417711	16.3512	-0.677739	18.2695	0.763932	17.7389	0.67066	15.8678	-0.17864	0	0	0
855	1	39	3400	50	8	10	13	0.55	0.1	0.4	3	0.46	0.19	7.59	0.57	0.03	1.12	0.19	194	0.169643	0.807018	7.5	1.375	9.1	1.33333	10.5	1.6	10.5	0.818182	11.7	0.615385	64.5	69.8	75.2	77	83.8	18.0278	0.751842	18.678	0.984291	18.5675	0.976791	17.7096	0.649688	16.6609	0.431443	0	0	0
856	1	38	3600	50	10	10	6	0.66	0.16	0.38	3	0.44	0.13	7.96	0.79	0.03	1.44	0.47	274	0.326389	0.556962	7	0.75	8.7	0.888889	10.2	1.3	11.1	1.36364	11.5	0.461538	64	70	75	77.5	86.6	17.0898	0.126563	17.7551	0.325073	18.1333	0.666667	18.4807	1.20054	15.3342	-0.589052	0	1	0
857	1	38	3500	50	9	10	7	1.06	0.1	0.62	3.7	1.05	0.1	15.24	0.82	0.01	2.07	0.44	235	0.21256	1.28049	6.82	0.525	9.05	1.27778	10.7	1.8	11.2	1.45455	12.3	1.07692	64	71.4	74.2	76.8	86	16.6504	-0.166406	17.7522	0.322999	19.4346	1.59615	18.9887	1.56337	16.6306	0.408162	0	1	0
858	1	41	3850	50	10	10	20	1.07	0.22	0.344	2.5	1.36	0.1	6.81	0.81	0.02	2.31	0.31	220	0.134199	1.67901	8.6	2.75	9.8	2.11111	10	1.1	10.2	0.545455	11.1	0.153846	61	64	72.5	74.5	77.5	23.1121	4.14138	23.9258	4.7327	19.025	1.30355	18.3776	1.12682	18.4807	1.83135	1	1	1
859	1	39	3650	50	10	10	11	0.83	0.21	0.25	2.7	0.8	0.1	3.43	0.67	0.05	1.67	0.44	399	0.263473	1.19403	7.25	1.0625	8.4	0.555556	8.4	-0.5	9	-0.545455	10.4	-0.384615	62	68.3	72	73.5	81	18.8606	1.30704	18.0069	0.504897	16.2037	-0.71164	16.6597	-0.100196	15.8512	-0.191352	0	0	0
860	1	40	3600	50	10	10	6	0.85	0.16	0.793	2.5	1.02	0.1	15.65	0.84	0.08	1.89	0.07	317	0.037037	1.21429	7.8	1.75	9.6	1.88889	10	1.1	10.3	0.636364	10.5	-0.307692	64	69	73	76.2	80.5	19.043	1.42865	20.1638	2.04559	18.7652	1.11803	17.7389	0.67066	16.2031	0.0792912	1	0	0
861	1	40	3350	49	10	10	12	0.66	0.13	0.445	2.5	0.55	0.1	7.04	0.45	0.01	1.07	0.16	204	0.149533	1.22222	6.7	0.375	7.8	-0.111111	9	0.1	9.6	0	11	0.0769231	62	68	72	75	80	17.4298	0.353174	16.8685	-0.308206	17.3611	0.115079	17.0667	0.190476	17.1875	0.836538	0	0	0
862	1	39	3800	52	10	10	5	0.74	0.2	0.26	2.7	0.57	0.16	2.07	0.56	0.01	1.28	0.34	313	0.265625	1.01786	7.6	1.5	9.2	1.44444	10	1.1	11	1.27273	12.8	1.46154	62	68	72.5	78.5	87.5	19.7711	1.91405	19.8962	1.85442	19.025	1.30355	17.8506	0.750445	16.7184	0.475667	1	0	0
863	1	40	3700	52	10	10	8	0.67	0.12	0.57	2.8	0.56	0.15	2.52	0.39	0.01	1.03	0.18	293	0.174757	1.4359	7.6	1.5	9.5	1.77778	10.4	1.5	10.9	1.18182	12.2	1	65	71	74.5	77.5	82.6	17.9882	0.725444	18.8455	1.10391	18.7379	1.0985	18.1478	0.962688	17.8813	1.37025	0	0	1
864	1	39	3050	50	10	10	9	0.97	0.17	0.18	3.1	1.1	0.1	0.44	0.6	0.02	1.89	0.41	232	0.216931	1.83333	6.6	0.25	8.3	0.444444	8.5	-0.4	9.2	-0.363636	11	0.0769231	60	67	72	75	79	18.3333	0.955556	18.4896	0.849744	16.3966	-0.573854	16.3556	-0.31746	17.6254	1.17337	0	0	1
865	1	40	3250	50	10	10	5	0.61	0.19	0.24	3.2	0.37	0.14	1.02	0.41	0.01	1.07	0.64	368	0.598131	0.902439	6.8	0.5	8.5	0.666667	9.7	0.8	9.6	0	10.5	-0.307692	60.5	68	71.8	74	81.6	18.578	1.11864	18.3824	0.773109	18.8158	1.15415	17.531	0.522175	15.7692	-0.254481	0	0	0
866	1	41	3250	50	10	10	11	1.05	0.19	0.25	3.5	1.15	0.13	1.55	0.59	0.03	1.9	0.36	124	0.189474	1.94915	6.3	-0.125	7.8	-0.111111	8.5	-0.4	9.2	-0.363636	11.6	0.538462	61	68	72	76	84	16.9309	0.0206217	16.8685	-0.308206	16.3966	-0.573854	15.928	-0.622873	16.4399	0.261469	0	0	0
867	1	40	3500	50	10	10	6	0.69	0.2	0.4	3.3	0.56	0.1	4.27	0.52	0.01	1.25	0.38	311	0.304	1.07692	6.6	0.25	8.5	0.666667	9.8	0.9	9.9	0.272727	11.6	0.538462	64	70	74	77	82	16.1133	-0.524479	17.3469	0.0335277	17.8963	0.497339	16.6976	-0.0731513	17.2516	0.885874	0	0	0
868	1	39	3750	50.5	10	10	9	0.71	0.23	0.7	2.8	0.81	0.15	16.97	0.91	0.02	1.78	0.14	275	0.0786517	0.89011	6.8	0.5	8	0.111111	9.4	0.5	9.8	0.181818	11.8	0.692308	60.5	66	71	73	79.1	18.578	1.11864	18.3655	0.761052	18.6471	1.03364	18.3899	1.13567	18.8595	2.12265	0	1	1
869	1	41	3950	52	10	10	11	0.95	0.26	0.4	2.5	1.07	0.14	7.38	0.67	0.05	1.88	0.31	253	0.164894	1.59701	6.4	0	8.2	0.333333	9	0.1	9.9	0.272727	10.8	-0.0769231	61.5	66.2	71	73	79	16.9211	0.0140965	18.711	1.00788	17.8536	0.466857	18.5776	1.26971	17.3049	0.926861	0	1	0
870	1	38	3250	50	10	10	15	0.65	0.08	0.39	2.9	0.66	0.15	8.45	0.39	0.01	1.12	0.15	201	0.133929	1.69231	6.3	-0.125	8	0.111111	8.8	-0.1	10	0.363636	10.7	-0.153846	62.6	70	73	78	83	16.0765	-0.548991	16.3265	-0.695335	16.5134	-0.490416	16.4366	-0.259604	15.532	-0.436917	0	0	0
871	1	38	3300	50	10	10	4	0.82	0.17	0.27	2.9	1.09	0.15	5.08	0.58	0.02	1.72	0.11	294	0.0639535	1.87931	6.25	-0.1875	7.7	-0.222222	8.7	-0.2	9.5	-0.0909091	11.4	0.384615	63	69	72	74	81	15.747	-0.76864	16.1731	-0.804948	16.7824	-0.29828	17.3484	0.391735	17.3754	0.981077	0	0	0
872	1	41	3000	49	10	10	15	0.79	0.2	0.34	3	0.84	0.14	4.04	0.43	0.01	1.49	0.48	364	0.322148	1.95349	6	-0.5	7.8	-0.111111	7.8	-1.1	8.2	-1.27273	9	-1.46154	60	65	67.5	70	76.3	16.6667	-0.155556	18.4615	0.82967	17.1193	-0.0576132	16.7347	-0.0466472	15.4594	-0.492747	0	0	0
873	1	38	3200	52	10	10	13	0.74	0.2	0.22	2.5	0.78	0.15	3.72	0.8	0.02	1.72	0.3	389	0.174419	0.975	7.5	1.375	10.4	2.77778	11.8	2.9	12.5	2.63636	14	2.38462	66	72	75.5	82	88.5	17.2176	0.211754	20.0617	1.97266	20.7008	2.5006	18.5901	1.27866	17.8748	1.36524	1	1	1
874	1	37	3300	49	10	10	5	0.85	0.2	0.26	2.6	0.99	0.15	6.04	0.69	0.02	1.75	0.15	368	0.0857143	1.43478	7.1	0.875	9	1.22222	9.9	1	11.4	1.63636	13.5	2	63.3	70.6	74	78	86	17.7195	0.546319	18.0565	0.540343	18.0789	0.627778	18.7377	1.38405	18.2531	1.65624	0	1	1
875	1	40	3400	50	10	10	4	0.64	0.12	0.5	3	0.56	0.11	8.48	0.41	0.01	1.09	0.26	278	0.238532	1.36585	6.1	-0.375	7.8	-0.111111	9.6	0.7	11	1.27273	12.2	1	61	69	74.5	78.2	83.8	16.3934	-0.337705	16.3831	-0.654919	17.2965	0.0689416	17.9878	0.848462	17.3729	0.979138	0	0	0
876	1	40	3300	50	10	10	8	0.78	0.18	0.57	2.7	0.64	0.12	15.99	0.75	0.02	1.49	0.23	260	0.154362	0.853333	6.4	0	7.6	-0.333333	9.3	0.4	10.5	0.818182	12.4	1.15385	60	67.5	74	78.1	86	17.7778	0.585185	16.6804	-0.442583	16.9832	-0.154858	17.2142	0.295868	16.7658	0.512169	0	0	0
877	1	38	4900	54	10	10	4	0.93	0.25	0.81	3.1	1.18	0.15	29	1	0.05	2.29	0.24	395	0.104803	1.18	7.6	1.5	8.8	1	10	1.1	10.6	0.909091	13.5	2	64	70.8	73.5	75	84.5	18.5547	1.10312	17.5556	0.182585	18.5108	0.93629	18.8444	1.46032	18.9069	2.15915	0	1	1
878	1	39	3350	50	10	10	4	0.78	0.23	0.49	2.9	0.85	0.14	12.95	0.83	0.02	1.75	0.16	293	0.0914286	1.0241	6.4	0	7.6	-0.333333	9.3	0.4	10.9	1.18182	11.7	0.615385	61.5	67.5	74	80	85	16.9211	0.0140965	16.6804	-0.442583	16.9832	-0.154858	17.0312	0.165179	16.1938	0.072132	0	0	0
879	1	38	2650	48	10	10	7	0.9	0.17	0.55	2.8	0.87	0.12	11.69	0.68	0.01	1.7	0.34	399	0.2	1.27941	6.4	0	7.7	-0.222222	8.4	-0.5	10	0.363636	10.9	0	60	67.5	70	74	82.5	17.7778	0.585185	16.8999	-0.285812	17.1429	-0.0408163	18.2615	1.04393	16.0147	-0.0656212	0	0	0
880	1	39	3150	49	10	10	13	0.62	0.07	0.2	2.6	0.5	0.13	1.4	0.34	0.01	0.93	0.19	252	0.204301	1.47059	6	-0.5	6.9	-1.11111	7.3	-1.6	7.9	-1.54545	8.9	-1.53846	64	67	70	73	78	14.6484	-1.50104	15.3709	-1.37792	14.898	-1.64431	14.8245	-1.41104	14.6285	-1.1319	0	0	0
881	1	38	3100	50	10	10	4	0.8	0.26	0.22	2.7	0.79	0.13	3.81	0.68	0.08	1.66	0.41	177	0.246988	1.16176	7.4	1.25	8.6	0.777778	10.1	1.2	11	1.27273	12.7	1.38462	62	67	71	74.5	81.4	19.2508	1.56719	19.1579	1.3271	20.0357	2.02551	19.8189	2.15638	19.167	2.35926	1	1	1
882	1	40	3350	50	10	10	14	0.82	0.24	0.33	2.3	0.81	0.1	5.25	0.92	0.02	1.84	0.25	370	0.13587	0.880435	6.7	0.375	8	0.111111	9.3	0.4	9.9	0.272727	11	0.0769231	66	70	75	79	85.4	15.3811	-1.01261	16.3265	-0.695335	16.5333	-0.47619	15.8628	-0.669398	15.0826	-0.782596	0	0	0
883	1	39	3250	50	10	10	6	0.89	0.29	0.31	3.2	0.87	0.1	3.53	0.76	0.04	1.79	0.35	347	0.195531	1.14474	6.5	0.125	8.1	0.222222	9	0.1	9.9	0.272727	12	0.846154	63.3	68.5	73.5	77	80.2	16.2221	-0.451962	17.2625	-0.0267805	16.6597	-0.385911	16.6976	-0.0731513	18.6566	1.96662	0	0	1
884	1	39	3350	50	10	10	5	0.93	0.22	0.6	3.2	1.01	0.11	11.61	0.9	0.01	2.09	0.4	472	0.191388	1.12222	7.15	0.9375	9	1.22222	9.8	0.9	11	1.27273	11.5	0.461538	61.5	67	72	78	82.5	18.9041	1.33606	20.049	1.96358	18.9043	1.21737	18.0802	0.914436	16.8962	0.612489	1	0	0
885	1	39	3650	50	10	10	10	0.76	0.15	0.4	2.6	0.59	0.11	6.92	0.47	0.03	1.23	0.38	356	0.308943	1.25532	7.25	1.0625	8.4	0.555556	9.5	0.6	10.7	1	11.4	0.384615	62.5	69	75	79	82	18.56	1.10667	17.6434	0.245252	16.8889	-0.222222	17.1447	0.246206	16.9542	0.657072	0	0	0
886	1	40	3700	50	10	10	4	0.64	0.27	0.38	2.6	0.45	2.85	3.72	0.8	0.03	1.51	0.57	298	0.377483	0.5625	7.5	1.375	8.2	0.333333	9.5	0.6	10.2	0.545455	11.7	0.615385	62	67	71.5	75	83	19.5109	1.74062	18.2669	0.690625	18.5828	0.987726	18.1333	0.952381	16.9836	0.67969	0	0	0
887	1	38	3400	50	10	10	5	0.77	0.16	0.51	2.6	0.73	0.13	10.45	0.52	0.03	1.38	0.28	240	0.202899	1.40385	7	0.75	9	1.22222	10	1.1	10.6	0.909091	11.5	0.461538	62	69	73	76	81	18.2102	0.873465	18.9036	1.14542	18.7652	1.11803	18.3518	1.10843	17.5278	1.09832	1	1	1
888	1	38	3050	50	10	10	6	0.93	0.15	0.77	2.9	0.79	0.13	13.75	0.68	0.03	1.64	0.37	436	0.22561	1.16176	7	0.75	8.5	0.666667	8.9	0	9.5	-0.0909091	10	-0.692308	61.5	68.5	70	76	81.5	18.5075	1.07167	18.115	0.582126	18.1633	0.688047	16.4474	-0.25188	15.0551	-0.803739	0	0	0
889	1	39	3400	50	10	10	7	0.63	0.18	0.44	3	0.69	0.1	11.4	0.89	0.01	1.63	0.12	217	0.0736196	0.775281	8.2	2.25	9.4	1.66667	10.7	1.8	11.7	1.90909	12	0.846154	67	71	76.5	81	85	18.2669	0.91125	18.6471	0.96221	18.2836	0.773976	17.8326	0.737605	16.609	0.391536	0	0	0
890	1	38	3050	50	10	10	4	0.85	0.18	0.29	5.7	0.99	0.17	6.87	0.53	0.05	1.61	0.19	223	0.118012	1.86792	6.2	-0.25	8	0.111111	8.5	-0.4	9.6	0	10.5	-0.307692	59	65	69.5	72.5	78	17.811	0.607316	18.9349	1.16779	17.5974	0.283881	18.264	1.04569	17.2584	0.891064	1	0	0
891	1	38	3450	50	10	10	4	1.06	0.23	0.32	2.3	1.44	0.13	7.46	0.74	0.01	2.28	0.21	282	0.0921053	1.94595	6.1	-0.375	7	-1	7.8	-1.1	9.1	-0.454545	10.3	-0.461538	61	66.5	71	74.5	80.5	16.3934	-0.337705	15.829	-1.05068	15.4731	-1.23349	16.3957	-0.288816	15.8944	-0.158117	0	0	0
892	1	38	3000	50			4	0.84	0.13	0.4	2.3	1.03	0.12	8.68	0.72	0.01	1.8	0.12	271	0.0666667	1.43056	6.5	0.125	8.4	0.555556	9	0.1	9.8	0.181818	10.6	-0.230769	63	69	73	77	84.4	16.3769	-0.348719	17.6434	0.245252	16.8887	-0.222341	16.5289	-0.193625	14.8806	-0.937986	0	0	0
893	1	40	3300	50	10	10	10	0.74	0.16	0.37	3.2	0.65	0.13	7.57	0.5	0.04	1.23	0.17	198	0.138211	1.3	6.5	0.125	7.2	-0.777778	7.7	-1.2	8.7	-0.818182	10	-0.692308	61.5	66.5	69	75	81	17.1855	0.190358	16.2813	-0.727639	16.1731	-0.733519	15.4667	-0.952381	15.2416	-0.660324	0	0	0
894	1	38	3150	50	10	10	5	0.55	0.05	0.26	2.9	0.51	0.12	1.67	0.24	0.02	0.81	0.14	311	0.17284	2.125	6.8	0.5	8.5	0.666667	9.5	0.6	10.2	0.545455	11.2	0.230769	62	68	71	74	81.5	17.6899	0.526604	18.3824	0.773109	18.8455	1.17533	18.6267	1.30481	16.8618	0.585966	0	1	0
895	1	41	3600	51	10	10	11	0.65	0.23	0.44	3.5	0.48	0.11	5.99	0.64	0.01	1.31	0.42	326	0.320611	0.75	7.5	1.375	8.6	0.777778	9	0.1	9.7	0.0909091	11	0.0769231	63	69	72	75.3	81	18.8964	1.33096	18.0634	0.545309	17.3611	0.115079	17.1073	0.219509	16.7657	0.512105	0	0	0
896	1	32	3400	50	10	10	5	0.78	0.2	0.39	2.6	0.65	0.1	11.82	0.78	0.02	1.53	0.22	247	0.143791	0.833333	7.5	1.375	8.4	0.555556	9.3	0.4	10	0.363636	11.5	0.461538	63	66.5	70.5	75.2	81.5	18.8964	1.33096	18.9949	1.21061	18.7113	1.07952	17.6833	0.630958	17.3134	0.933393	1	0	0
897	1	38	3000	49	10	10	7	0.74	0.13	0.26	2.5	0.67	0.12	5.53	0.58	0.01	1.33	0.17	480	0.12782	1.15517	6.5	0.125	9.2	1.44444	10.4	1.5	11.2	1.45455	11.9	0.769231	60.5	66	71.5	75	80	17.7583	0.572233	21.1203	2.72878	20.3433	2.24521	19.9111	2.22222	18.5938	1.91827	1	1	1
898	1	38	2800	50			11	0.89	0.21	0.24	2.6	0.81	0.1	1.74	0.66	0.01	1.75	0.62	390	0.354286	1.22727	5.8	-0.75	8	0.111111	8.9	0	9.7	0.0909091	11.1	0.153846	58	62.5	68	72	78.8	17.2414	0.227586	20.48	2.27143	19.2474	1.46243	18.7114	1.3653	17.876	1.36616	1	1	1
899	1	39	3350	50	10	10	9	0.64	0.13	0.36	2.6	0.57	0.11	5.78	0.38	0.01	1.05	0.22	347	0.209524	1.5	7	0.75	9.4	1.66667	9.8	0.9	9.8	0.181818	11.6	0.538462	63	68	74	76.5	84.5	17.6367	0.491123	20.3287	2.16337	17.8963	0.497339	16.7457	-0.0387885	16.2459	0.112254	1	0	0
900	1	38	3200	50	10	10	11	1.07	0.19	0.25	2.9	1.24	0.1	0.72	0.89	0.02	2.26	0.29	329	0.128319	1.39326	5	-1.75	7.8	-0.111111	9.2	0.3	9.8	0.181818	11.3	0.307692	59	67	72	75.5	81	14.3637	-1.69087	17.3758	0.0541482	17.7469	0.390653	17.1922	0.280163	17.223	0.863834	0	0	0
901	1	40	3800	52	10	10	10	0.85	0.16	0.56	2.8	0.78	0.22	10.32	0.64	0.01	1.55	0.29	322	0.187097	1.21875	7.7	1.625	9	1.22222	10.1	1.2	11	1.27273	11.9	0.769231	65	70	76	79.5	86	18.2249	0.883235	18.3673	0.762391	17.4861	0.204393	17.4044	0.431696	16.0898	-0.00786288	0	0	0
902	1	39	3650	50	10	10	17	0.8	0.12	0.54	2.8	0.81	0.14	9.76	0.62	0.01	1.48	0.1	363	0.0675676	1.30645	7	0.75	8.3	0.444444	8.8	-0.1	10	0.363636	11	0.0769231	62	68.5	74	78.5	84.5	18.2102	0.873465	17.6887	0.277673	16.0701	-0.807054	16.2278	-0.408687	15.4056	-0.534136	0	0	0
903	1	38	3500	50	10	10	6	0.66	0.17	0.36	2.7	0.79	0.13	5.58	0.78	0.02	1.63	0.13	267	0.0797546	1.01282	6.7	0.375	10.5	2.88889	12	3.1	11.3	1.54545	14.8	3	61	69	74	79	85.5	18.0059	0.737275	22.0542	3.39585	21.9138	3.367	18.1061	0.932909	20.2455	3.18888	1	0	1
904	1	37	3450	50	10	10	6	0.66	0.16	0.41	3.6	0.67	0.17	6.54	0.79	0.02	1.53	0.15	379	0.0980392	0.848101	6.35	-0.0625	8.3	0.444444	9	0.1	10.2	0.545455	11.6	0.538462	61.4	69.5	73	76	81.5	16.8437	-0.0375466	17.1834	-0.0833031	16.8887	-0.222341	17.6593	0.613771	17.464	1.0492	0	0	0
905	1	38	3300	50	10	10	7	0.72	0.14	0.279	3.6	0.63	1.18	2.71	0.86	0.01	1.64	0.32	335	0.195122	0.732558	6.6	0.25	8.5	0.666667	9.5	0.6	10.4	0.727273	11.3	0.307692	60	67	74.5	76	84	18.3333	0.955556	18.9352	1.16798	17.1163	-0.0597528	18.0055	0.8611	16.0147	-0.0655852	1	0	0
906	1	39	3200	50	10	10	8	0.77	0.13	0.393	3.2	0.57	0.12	8.38	0.48	0.01	1.2	0.33	259	0.275	1.1875	5.8	-0.75	6.9	-1.11111	8.5	-0.4	9	-0.545455	10.5	-0.307692	60	65.5	69	73.4	79	16.1111	-0.525926	16.083	-0.869301	17.8534	0.466709	16.7052	-0.0677497	16.8242	0.557098	0	0	0
907	1	38	3650	50	10	10	14	0.82	0.15	0.26	2.9	0.69	0.18	2.51	0.5	0.01	1.27	0.17	243	0.133858	1.38	6.8	0.5	8	0.111111	9.8	0.9	10.6	0.909091	12.3	1.07692	65	70.5	75	77	85	16.0947	-0.536884	16.0958	-0.860164	17.4222	0.15873	17.8782	0.770161	17.0242	0.71094	0	0	0
908	1	40	3700	51	10	10	9	0.71	0.25	0.47	3.2	0.75	0.33	10.77	0.68	0.01	1.54	0.25	372	0.162338	1.10294	7.5	1.375	10	2.33333	10.4	1.5	11.5	1.72727	12.8	1.46154	61.5	70	75	77.8	82	19.8295	1.95298	20.4082	2.22012	18.4889	0.920635	18.9993	1.57096	19.0363	2.25868	1	1	1
909	1	39	3450	50	10	10	7	0.79	0.22	0.43	2.9	0.74	0.15	5.92	0.54	0.01	1.4	0.26	268	0.185714	1.37037	7.5	1.375	9.7	2	10.5	1.6	11	1.27273	12.1	0.923077	64	70	72.4	78	84.2	18.3105	0.940365	19.7959	1.7828	20.0314	2.02246	18.0802	0.914436	17.0672	0.743967	1	0	0
910	1	38	3300	50	10	10	4	0.69	0.18	0.37	2.7	0.62	0.12	6.44	0.58	0.01	1.31	0.25	340	0.19084	1.06897	7.25	1.0625	8.8	1	9.7	0.8	10.6	0.909091	11.8	0.692308	65	71	74	80	84.2	17.1598	0.173176	17.4569	0.112038	17.7137	0.3669	16.5625	-0.169643	16.644	0.418465	0	0	0
911	1	39	3000	50	10	10	15	0.68	0.14	0.63	3.2	0.57	0.16	8.63	0.26	0.01	0.92	0.19	411	0.206522	2.19231	5.5	-1.125	7	-1	8	-0.9	8.8	-0.727273	10	-0.692308	60.3	66	69.5	73	80.5	15.1261	-1.18257	16.0698	-0.878722	16.5623	-0.455507	16.5134	-0.204702	15.4315	-0.514228	0	0	0
912	1	40	3800	50	10	10	6	0.84	0.18	0.58	2.8	0.8	0.14	13.18	0.53	0.02	1.45	0.27	313	0.186207	1.50943	7.2	1	8.3	0.444444	9.2	0.3	10	0.363636	11.5	0.461538	62.5	69.2	72.5	76.5	81	18.432	1.02133	17.3327	0.0233481	17.503	0.216409	17.0874	0.205318	17.5278	1.09832	0	0	1
913	1	39	2900	48	10	10	9	0.84	0.2	0.38	2.6	0.93	0.12	3.01	0.97	0.01	2	0.21	391	0.105	0.958763	5.4	-1.25	6.5	-1.55556	7.6	-1.3	8.1	-1.36364	9.7	-0.923077	59	64	68	73.3	79	15.5128	-0.924811	15.8691	-1.02204	16.436	-0.545724	15.0757	-1.23165	15.5424	-0.428938	0	0	0
914	1	39	3150	50	10	10	7	0.71	0.14	0.28	2.8	0.94	0.17	4.72	0.6	0.03	1.62	0.18	281	0.111111	1.56667	6.6	0.25	7.5	-0.444444	8.7	-0.2	9.3	-0.272727	10.7	-0.153846	62	68	71	74	82.5	17.1696	0.179743	16.2197	-0.771626	17.2585	0.0417718	16.9832	0.130857	15.7208	-0.291658	0	0	0
915	1	38	3550	50	10	10	2	0.68	0.31	0.34	2.7	0.81	0.13	4.88	1.19	0.01	2.06	0.13	453	0.0631068	0.680672	8	2	8.7	0.888889	11.1	2.2	12.1	2.27273	13.6	2.07692	64.5	70.5	75	79	83.5	19.2296	1.55308	17.5041	0.145821	19.7333	1.80952	19.3879	1.84851	19.5059	2.61992	0	1	1
916	1	38	3500	50	10	10	7	0.77	0.09	0.37	2.7	0.63	0.12	6.26	0.52	0.02	1.25	0.22	237	0.176	1.21154	8	2	9.5	1.77778	10.3	1.4	10.8	1.09091	12.8	1.46154	65.3	68.5	73	77	84	18.7613	1.24089	20.2462	2.10439	19.3282	1.52015	18.2156	1.01111	18.1406	1.56968	1	0	1
917	1	41	3700	50	10	10	7	0.68	0.24	0.24	2.7	0.64	0.12	2.61	0.7	0.04	1.48	0.31	384	0.209459	0.914286	6.6	0.25	8.2	0.333333	9.5	0.6	9.9	0.272727	11.6	0.538462	64	70.5	74	78.5	84	16.1133	-0.524479	16.4982	-0.57274	17.3484	0.106021	16.0656	-0.5246	16.4399	0.261469	0	0	0
918	1	38	3600	52	10	10	8	0.69	0.17	0.64	2.7	0.68	0.15	13.08	0.66	0.03	1.42	0.18	326	0.126761	1.0303	7.1	0.875	8.5	0.666667	9.1	0.2	10.4	0.727273	11.9	0.769231	62	67.3	73	77	81.3	18.4703	1.0469	18.7667	1.04767	17.0764	-0.0883039	17.5409	0.529215	18.0039	1.46452	0	0	1
919	1	40	3200	50			14	0.67	0.19	0.48	3.2	0.66	0.1	7.4	0.63	0.03	1.38	0.19	382	0.137681	1.04762	6.7	0.375	7.8	-0.111111	8.5	-0.4	8.1	-1.36364	9.8	-0.846154	58	63	67	69.5	76	19.9168	2.01118	19.6523	1.68022	18.9352	1.23941	16.7693	-0.0219155	16.9668	0.666738	1	0	0
920	1	39	3300	50	10	10	8	0.71	0.26	0.38	2.7	0.68	0.15	4.45	0.61	0.01	1.43	0.31	367	0.216783	1.11475	7.2	1	8.7	0.888889	9.2	0.3	9.9	0.272727	11.5	0.461538	61.5	67.2	72	73.5	82.6	19.0363	1.42419	19.2655	1.40394	17.7469	0.390653	18.3257	1.08978	16.8553	0.581038	1	1	0
921	1	38	3150	50	10	10	5	0.69	0.2	0.24	2.8	0.7	0.13	2.83	0.72	0.01	1.52	0.21	252	0.138158	0.972222	6.9	0.625	7.6	-0.333333	8.5	-0.4	10	0.363636	11	0.0769231	62.5	69	73.5	77	84	17.664	0.509333	15.963	-0.954976	15.7342	-1.04701	16.8663	0.0473219	15.5896	-0.392639	0	0	0
922	1	39	2750	50	10	10	12	0.83	0.2	0.23	2.6	0.77	0.15	1.45	0.63	0.01	1.61	0.46	417	0.285714	1.22222	6.7	0.375	8	0.111111	8.7	-0.2	8.9	-0.636364	10.1	-0.615385	60	65.1	69	72	78	18.6111	1.14074	18.8768	1.12627	18.2735	0.766766	17.1682	0.263007	16.6009	0.385323	0	0	0
923	1	39	3150	50	10	10	8	0.74	0.15	0.27	3	0.6	0.11	2.2	0.48	0.01	1.18	0.22	309	0.186441	1.25	5.8	-0.75	6.6	-1.44444	7.7	-1.2	8.5	-1	9.7	-0.923077	60.3	66	69	73	78.5	15.9512	-0.632533	15.1515	-1.53463	16.1731	-0.733519	15.9505	-0.606814	15.741	-0.276151	0	0	0
924	1	39	3050	50	10	10	10	0.64	0.22	0.4	3	0.51	0.13	4.65	0.55	0.01	1.22	0.35	190	0.286885	0.927273	7	0.75	8.7	0.888889	8.9	0	9.5	-0.0909091	11.9	0.769231	63	69.5	71	76	84	17.6367	0.491123	18.0115	0.508207	17.6552	0.325162	16.4474	-0.25188	16.8651	0.588523	0	0	0
925	1	39	3800	50	10	10	9	0.66	0.16	0.22	2.9	0.68	0.1	5.58	0.64	0.01	1.38	0.13	305	0.0942029	1.0625	6.5	0.125	8.5	0.666667	9	0.1	9.5	-0.0909091	10.8	-0.0769231	62	69	73	75	80	16.9095	0.00631287	17.8534	0.39528	16.8887	-0.222341	16.8889	0.0634921	16.875	0.596154	0	0	0
926	1	39	3800	50	10	10	10	0.74	0.14	0.26	2.8	0.69	0.12	5.21	0.45	0.02	1.26	0.27	388	0.214286	1.53333	6.3	-0.125	9	1.22222	10.1	1.2	10.7	1	12.6	1.30769	64	68	73	72	83	15.3809	-1.01276	19.4637	1.54548	18.9529	1.25207	20.6404	2.74317	18.29	1.68464	1	1	1
927	1	40	4500	54	10	10	10	0.65	0.17	0.5	2.6	0.63	0.1	8.96	0.62	0.03	1.31	0.14	309	0.10687	1.01613	8.3	2.375	9.6	1.88889	10.2	1.3	10.7	1	12.2	1	66	71	75	79	83	19.0542	1.43612	19.0438	1.2456	18.1333	0.666667	17.1447	0.246206	17.7094	1.23799	1	0	1
928	1	40	4100	52	10	10	8	0.79	0.21	0.38	2.8	0.67	0.1	8.32	0.62	0.01	1.45	0.35	326	0.241379	1.08065	8.7	2.875	11.5	4	11.7	2.8	12	2.18182	13.9	2.30769	67	72	75	80	87	19.3807	1.65381	22.1836	3.48832	20.8	2.57143	18.75	1.39286	18.3644	1.74183	1	1	1
929	1	35	2950	49	10	10	4	0.62	0.14	0.48	3.7	0.6	0.13	4.82	0.5	0.02	1.22	0.27	102	0.221311	1.2	6.7	0.375	8.8	1	10.1	1.2	12	2.18182	12.5	1.23077	62.5	69	74	77	83	17.152	0.168	18.4835	0.845366	18.4441	0.888657	20.2395	2.45679	18.1449	1.57298	0	1	1
930	1	37	3000	50	10	10	7	0.86	0.31	0.26	2.4	1.09	0.12	3.07	1	0.02	2.23	0.3	390	0.134529	1.09	6.6	0.25	8	0.111111	8.7	-0.2	9.3	-0.272727	10.8	-0.0769231	62	69.5	72	76.5	81.5	17.1696	0.179743	16.5623	-0.526936	16.7824	-0.29828	15.8913	-0.649054	16.2596	0.122731	0	0	0
931	1	40	3600	52	10	10	4	0.75	0.15	0.4	3	0.34	0.11	4.79	0.4	0.01	1.13	0.86	279	0.761062	0.85	6.7	0.375	8.6	0.777778	9.8	0.9	11	1.27273	12.5	1.23077	64.5	69.5	76.6	78.5	83.7	16.1048	-0.530132	17.8045	0.36033	16.702	-0.355713	17.8506	0.750445	17.8426	1.34049	0	0	1
932	1	39	2700	48	10	10	5	0.66	0.14	0.3	2.6	0.52	0.13	2.66	0.37	0.01	1.03	0.31	461	0.300971	1.40541	6.75	0.4375	8.5	0.666667	10.2	1.3	10.9	1.18182	12.5	1.23077	63	69.1	73.5	76	84	17.0068	0.0712018	17.8018	0.358397	18.881	1.20073	18.8712	1.47942	17.7154	1.24263	0	1	1
933	1	40	3800	50	10	10	5	0.8	0.14	0.4	2.5	0.7	0.12	8.3	0.5	0.02	1.3	0.21	301	0.161538	1.4	8	2	9.9	2.22222	10.6	1.7	11.5	1.72727	12.5	1.23077	64	70	74	76	83	19.5312	1.75417	20.2041	2.07434	19.3572	1.54085	19.91	2.22141	18.1449	1.57298	1	1	1
934	1	38	3000	50	10	10	6	0.73	0.14	0.48	3	0.85	0.1	9.51	0.56	0.02	1.48	0.16	236	0.108108	1.51786	6.8	0.5	8.6	0.777778	9.2	0.3	10	0.363636	11.4	0.384615	62	68	72	74.5	83	17.6899	0.526604	18.5986	0.927583	17.7469	0.390653	18.0172	0.869433	16.5481	0.344708	0	0	0
935	1	40	4050	50	10	10	8	0.59	0.13	0.43	2.7	0.47	0.13	9.01	0.38	0.01	0.9	0.11	278	0.122222	1.23684	7.1	0.875	8.5	0.666667	10	1.1	10	0.363636	10.4	-0.384615	62.5	68.5	73.5	75	79.7	18.176	0.850667	18.115	0.582126	18.5108	0.93629	17.7778	0.698413	16.3726	0.209665	0	0	0
936	1	38	3150	50	10	10	9	0.92	0.19	0.43	2.5	0.91	0.13	6.92	0.74	0.03	1.79	0.31	291	0.173184	1.22973	7	0.75	10.5	2.88889	11.2	2.3	13.3	3.36364	14	2.38462	62.5	71.5	74.5	78	83.5	17.92	0.68	20.5389	2.3135	20.1793	2.12805	21.8606	3.61473	20.0796	3.06123	1	1	1
937	1	41	3800	50	10	10	7	0.79	0.22	0.2	3	0.7	0.14	1.24	0.79	0.02	1.7	0.47	352	0.276471	0.886076	5.9	-0.625	7.6	-0.333333	8.5	-0.4	9.3	-0.272727	10.2	-0.538462	61	68	73	75.5	80.2	15.856	-0.696032	16.436	-0.617153	15.9505	-0.892529	16.3151	-0.346376	15.8581	-0.186069	0	0	0
938	1	40	3950	50	10	10	17	0.75	0.24	0.28	2.4	0.72	0.12	0.66	1.21	0.01	2.13	0.43	250	0.201878	0.595041	7.5	1.375	9.9	2.22222	11.2	2.3	12.5	2.63636	13.7	2.15385	62	72.5	75	81.5	85	19.5109	1.74062	18.8347	1.09623	19.9111	1.93651	18.8189	1.44209	18.9619	2.20149	0	1	1
939	1	38	2600	50	10	10	13	1.07	0.18	0.31	2.6	1.09	0.1	3.86	0.68	0.01	1.9	0.28	301	0.147368	1.60294	5.6	-1	7.7	-0.222222	8.3	-0.6	9.8	0.181818	10.7	-0.153846	59	63	69	73.2	79	16.0873	-0.541779	19.4004	1.50025	17.4333	0.166652	18.2896	1.06399	17.1447	0.803606	1	0	0
940	1	39	3000	50	10	10	7	0.96	0.14	0.17	3.2	1.01	0.1	0.6	0.35	0.02	1.53	0.38	294	0.248366	2.88571	7.3	1.125	8.5	0.666667	9.4	0.5	9.3	-0.272727	10.6	-0.230769	62	67.5	70	73.5	82.5	18.9906	1.39376	18.6557	0.968352	19.1837	1.41691	17.215	0.296464	15.5739	-0.404676	0	0	0
941	1	40	3400	50	10	10	8	0.71	0.14	0.45	2.6	0.71	0.11	4.33	0.53	0.02	1.33	0.19	301	0.142857	1.33962	6	-0.5	8.2	0.333333	8.9	0	10	0.363636	10.5	-0.307692	62.5	66	69	73	77.5	15.36	-1.02667	18.8246	1.08901	18.6936	1.06682	18.7652	1.40375	17.4818	1.06292	0	1	0
942	1	39	3450	50	10	10	8	0.71	0.13	0.35	2.6	0.69	0.13	5.8	0.67	0.02	1.44	0.18	316	0.125	1.02985	6.4	0	8	0.111111	8.8	-0.1	9.6	0	11	0.0769231	62	69	70.5	75	81	16.6493	-0.167118	16.8032	-0.354862	17.7053	0.360962	17.0667	0.190476	16.7657	0.512105	0	0	0
943	1	39	3800	52	10	10	3	0.72	0.14	0.63	2.6	0.75	0.12	16.9	0.59	0.03	1.39	0.12	351	0.0863309	1.27119	6.7	0.375	9.6	1.88889	10.3	1.4	10.6	0.909091	11.5	0.461538	65.4	69.5	73	76	83	15.6646	-0.8236	19.8747	1.83911	19.3282	1.52015	18.3518	1.10843	16.6933	0.456369	1	1	0
944	1	39	3400	50	10	10	8	0.71	0.15	0.29	2.6	0.73	0.1	4.33	0.51	0.02	1.34	0.22	413	0.164179	1.43137	7.3	1.125	9.7	2	10.9	2	11.6	1.81818	12.3	1.07692	63	69	74.9	78.1	85.5	18.3925	0.995028	20.3739	2.19562	19.4296	1.59254	19.0176	1.58401	16.8257	0.558223	1	1	0
945	1	41	3250	49	10	10	8	0.81	0.14	0.62	2.9	0.77	0.11	10.28	0.47	0.05	1.35	0.25	321	0.185185	1.6383	7	0.75	8.9	1.11111	8.9	0	10	0.363636	11	0.0769231	60.8	68.5	70	75	80	18.9361	1.35741	18.9674	1.19103	18.1633	0.688047	17.7778	0.698413	17.1875	0.836538	1	0	0
946	1	38	2950	50	10	10	7	0.61	0.09	0.33	3.3	0.56	0.12	5.4	0.47	0.01	1.12	0.19	250	0.169643	1.19149	7.2	1	8	0.111111	10	1.1	10.6	0.909091	10.8	-0.0769231	66	67	73	75	82.8	16.5289	-0.247383	17.8213	0.372386	18.7652	1.11803	18.8444	1.46032	15.753	-0.266928	0	1	0
947	1	38	3250	50	10	10	9	0.84	0.13	0.3	3.5	0.88	0.14	4.15	0.58	0.03	1.54	0.17	386	0.11039	1.51724	7.7	1.625	10.4	2.77778	11	2.1	12.6	2.72727	12.3	1.07692	61	69	73	77.4	83	20.6934	2.52891	21.8442	3.24582	20.6418	2.45841	21.0324	3.02314	17.8546	1.34965	1	1	1
948	1	41	3350	50	10	10	7	0.76	0.16	0.78	2.8	0.68	0.13	13.01	0.68	0.01	1.51	0.34	370	0.225166	1	7	0.75	9.2	1.44444	10.3	1.4	11.4	1.63636	11.8	0.692308	62	70	74	78	83.5	18.2102	0.873465	18.7755	1.05394	18.8093	1.14954	18.7377	1.38405	16.9242	0.634027	0	1	0
949	1	40	3400	50	10	10	4	0.63	0.15	0.61	3.4	0.43	0.13	13.14	0.53	0.03	1.13	0.37	326	0.327434	0.811321	7.1	0.875	8	0.111111	9.1	0.2	10.1	0.454545	11.8	0.692308	62	68.5	74	75	83	18.4703	1.0469	17.0494	-0.179007	16.618	-0.415736	17.9556	0.825397	17.1288	0.791351	0	0	0
950	1	39	3450	50	10	10	7	0.89	0.14	0.29	3	0.68	0.13	1.55	0.57	0.02	1.47	0.48	443	0.326531	1.19298	6	-0.5	7	-1	8.3	-0.6	9	-0.545455	9.8	-0.846154	60.5	66	70.5	73	77	16.3923	-0.338451	16.0698	-0.878722	16.6994	-0.357599	16.8887	0.0633729	16.5289	0.329943	0	0	0
951	1	39	3300	50	10	10	11	0.81	0.16	0.35	3.7	0.7	0.14	4.18	0.64	0.03	1.49	0.33	392	0.221477	1.09375	7	0.75	7.6	-0.333333	8.2	-0.7	9.5	-0.0909091	10.6	-0.230769	62	66.5	70.7	75.3	80	18.2102	0.873465	17.1858	-0.0815559	16.405	-0.56789	16.7546	-0.0324399	16.5625	0.355769	0	0	0
952	1	40	3500	51	10	10	4	0.9	0.16	0.34	3.2	1.06	0.13	4.91	0.84	0.02	1.98	0.17	343	0.0858586	1.2619	6.4	0	8.2	0.333333	9.1	0.2	10.2	0.545455	11.3	0.307692	61.5	67	71	74.3	82	16.9211	0.0140965	18.2669	0.690625	18.052	0.608553	18.4766	1.19759	16.8055	0.542671	0	1	0
953	1	37	3400	50	10	10	5	0.86	0.14	0.48	3	0.92	0.1	11.1	0.46	0.01	1.49	0.24	269	0.161074	2	6.3	-0.125	8	0.111111	9	0.1	9.8	0.181818	11	0.0769231	64	69	75	79.5	84.5	15.3809	-1.01276	16.8032	-0.354862	16	-0.857143	15.5057	-0.924489	15.4056	-0.534136	0	0	0
954	1	37	2900	50	10	10	6	0.76	0.39	0.2	3.5	0.7	0.1	1.64	2.14	0.26	3.04	0.43	520	0.141447	0.327103	6.2	-0.25	7.7	-0.222222	8.5	-0.4	10.2	0.545455	10.8	-0.0769231	63.5	67	74	77.5	84.4	15.376	-1.01598	17.153	-0.104971	15.5223	-1.19837	16.9823	0.130221	15.1614	-0.722012	0	0	0
955	1	38	3850	51			10	0.77	0.14	0.41	2.9	0.79	0.13	6.64	0.54	0.03	1.43	0.23	324	0.160839	1.46296	7.1	0.875	8.1	0.222222	9.2	0.3	8.7	-0.818182	9.9	-0.769231	65	70	72	76	79.9	16.8047	-0.0635108	16.5306	-0.549563	17.7469	0.390653	15.0623	-1.2412	15.5075	-0.455773	0	0	0
956	1	38	3300	50			5	0.79	0.15	0.34	3.4	0.71	0.12	5.36	0.61	0.02	1.41	0.2	324	0.141844	1.16393	7.7	1.625	9.5	1.77778	10.7	1.8	10.4	0.727273	11.2	0.230769	60.7	66.5	70	73	79	20.8984	2.66561	21.4823	2.98734	21.8367	3.31195	19.5159	1.9399	17.9458	1.41988	1	1	1
957	1	41	3400	50	10	10	12	0.85	0.12	0.86	2.8	0.81	0.12	21.48	0.82	0.02	1.84	0.47	352	0.255435	0.987805	7	0.75	9.1	1.33333	9.7	0.8	10.7	1	12.3	1.07692	62.5	68	73.5	75	82	17.92	0.68	19.6799	1.69995	17.9555	0.53963	19.0222	1.5873	18.2927	1.68668	1	1	1
958	1	39	3300	50	10	10	15	0.87	0.17	0.27	3.5	0.74	0.13	1.92	0.78	0.02	1.73	0.47	359	0.271676	0.948718	7.5	1.375	9.6	1.88889	11	2.1	12.3	2.45455	13.3	1.84615	65.5	70.5	76	80	88.5	17.4815	0.387666	19.3149	1.43923	19.0443	1.31737	19.2188	1.72768	16.9811	0.677748	1	1	0
959	1	38	3300	50	10	10	6	0.67	0.18	0.66	3.4	0.66	0.14	10.65	0.82	0.03	1.57	0.2	328	0.127389	0.804878	6.5	0.125	8	0.111111	8.5	-0.4	9.2	-0.363636	10.9	0	63.3	68	72.5	75	81	16.2221	-0.451962	17.301	0.000741473	16.1712	-0.734839	16.3556	-0.31746	16.6133	0.394862	0	0	0
960	1	36	3750	51	10	10	3	0.85	0.17	1.11	2.4	1.09	0.13	39.98	0.7	0.04	1.88	0.19	375	0.101064	1.55714	7	0.75	9.1	1.33333	9.9	1	10.5	0.818182	11.2	0.230769	59.5	68	74	77	82	19.7726	1.91508	19.6799	1.69995	18.0789	0.627778	17.7096	0.649688	16.6568	0.428271	1	0	0
961	1	40	3150	50	10	10	9	0.93	0.13	0.45	3.4	0.86	0.13	5.33	0.69	0.03	1.73	0.39	435	0.225434	1.24638	5.7	-0.875	7.3	-0.666667	8.5	-0.4	9.4	-0.181818	10.2	-0.538462	62.7	69	72	76	84.8	14.4991	-1.60063	15.3329	-1.40506	16.3966	-0.573854	16.2742	-0.375544	14.1843	-1.4736	0	0	0
962	1	38	3350	50	10	10	10	0.64	0.11	0.61	3.8	0.74	0.11	16.79	0.61	0.02	1.44	0.19	295	0.131944	1.21311	6.8	0.5	7.9	0	8.2	-0.7	8.8	-0.727273	9.5	-1.07692	64	69	73	77.5	81.5	16.6016	-0.198958	16.5932	-0.504891	15.3875	-1.29464	14.6514	-1.53471	14.3024	-1.38278	0	0	0
963	1	39	2650	48	10	10	23	0.98	0.11	0.2	3.5	0.85	0.18	0.84	0.42	0.01	1.45	0.39	327	0.268966	2.02381	5.8	-0.75	8	0.111111	9	0.1	10	0.363636	10.7	-0.153846	60	67	72.1	77.2	81.5	16.1111	-0.525926	17.8213	0.372386	17.313	0.0807043	16.779	-0.0150186	16.109	0.00692247	0	0	0
964	1	39	3500	50	10	10	12	0.94	0.07	0.51	3.7	0.89	0.17	5.05	0.47	0.01	1.46	0.21	332	0.143836	1.89362	7.7	1.625	9.8	2.11111	10.7	1.8	11.5	1.72727	12.6	1.30769	63.5	68.5	75	80	85	19.096	1.46403	20.8855	2.56107	19.0222	1.30159	17.9688	0.834821	17.4394	1.03034	1	0	0
965	1	39	3700	50	10	10	11	1.07	0.06	0.49	2.6	1.24	0.13	3.74	0.7	0.01	2.1	0.35	350	0.166667	1.77143	6.5	0.125	8.4	0.555556	9.5	0.6	11	1.27273	12	0.846154	63	69.5	73.5	78	86	16.3769	-0.348719	17.3904	0.0645744	17.5853	0.27519	18.0802	0.914436	16.225	0.0961434	0	0	0
966	1	38	2900	50	10	10	8	0.82	0.19	0.29	2.8	0.8	0.12	5.68	1.25	0.01	2.16	0.24	319	0.111111	0.64	6.8	0.5	8.3	0.444444	8.9	0	9.3	-0.272727	10.5	-0.307692	59.3	64.2	69.5	74	80	19.3375	1.62498	20.1376	2.02687	18.4255	0.875391	16.9832	0.130857	16.4062	0.235577	1	0	0
967	1	39	3250	50	10	10	21	0.83	0.04	0.4	3.4	0.68	0.23	4.73	0.32	0.03	1.15	0.33	290	0.286957	2.125	6.3	-0.125	7.6	-0.333333	8.9	0	9.5	-0.0909091	11.2	0.230769	61	65.5	69	74	83	16.9309	0.0206217	17.7146	0.296132	18.6936	1.06682	17.3484	0.391735	16.2578	0.121386	0	0	0
968	1	39	2700	48	10	10	7	0.84	0.08	0.21	2.5	0.7	0.14	1.75	0.85	0.01	1.73	0.4	372	0.231214	0.823529	6	-0.5	7.5	-0.444444	8	-0.9	9.4	-0.181818	9.9	-0.769231	59.5	65	70	73.5	79	16.948	0.0319704	17.7515	0.322485	16.3265	-0.623907	17.4002	0.428684	15.8628	-0.182429	0	0	0
969	1	40	3900	50	10	10	12	0.96	0.15	0.361	3.5	0.83	0.12	5.47	0.61	0.01	1.61	0.37	252	0.229814	1.36066	7	0.75	8.3	0.444444	9.6	0.7	9.8	0.181818	11.1	0.153846	63	68	71.5	75	85	17.6367	0.491123	17.9498	0.464162	18.7784	1.12745	17.4222	0.444444	15.3633	-0.566676	0	0	0
970	1	38	3650	50	10	10	7	0.67	0.08	0.337	4	0.52	0.2	4.94	0.43	0.01	1.02	0.16	334	0.156863	1.2093	7.1	0.875	8.2	0.333333	9	0.1	10.1	0.454545	11.2	0.230769	63	66	71	74.5	81	17.8886	0.659091	18.8246	1.08901	17.8536	0.466857	18.1974	0.998127	17.0706	0.746591	0	0	0
971	1	39	3300	50	10	10	13	0.54	0.04	0.3	2.6	0.31	0.12	4.13	0.53	0.02	1.01	0.38	309	0.376238	0.584906	6.4	0	7.9	0	8.6	-0.3	9	-0.545455	10	-0.692308	61.5	67	71	74.1	80	16.9211	0.0140965	17.5986	0.213267	17.0601	-0.0999235	16.391	-0.292126	15.625	-0.365385	0	0	0
972	1	38	3850	50	10	10	17	0.95	0.13	0.5	2.7	0.83	0.17	5.62	0.77	0.01	1.75	0.32	315	0.182857	1.07792	6.9	0.625	9.1	1.33333	9.8	0.9	10.8	1.09091	11.6	0.538462	65.5	70	74	78	83.5	16.083	-0.544681	18.5714	0.908163	17.8963	0.497339	17.7515	0.679628	16.6374	0.413372	0	0	0
973	1	40	3050	50	10	10	19	0.94	0.21	0.299	3.4	1.02	0.1	3.42	0.98	0.03	2.2	0.43	302	0.195455	1.04082	6.8	0.5	7.9	0	8.3	-0.6	9.4	-0.181818	10.1	-0.615385	62	66	71	73	79.5	17.6899	0.526604	18.1359	0.597075	16.465	-0.525009	17.6393	0.599523	15.9804	-0.092015	0	0	0
974	1	37	3100	50	10	10	5	0.77	0.05	0.19	2.5	0.71	0.14	1.59	0.8	0.02	1.63	0.27	241	0.165644	0.8875	7.3	1.125	9.4	1.66667	10.8	1.9	12	2.18182	13	1.61538	63	69	74	76.5	85	18.3925	0.995028	19.7438	1.74554	19.7224	1.80173	20.5049	2.64638	17.9931	1.45622	1	1	1
975	1	39	3500	50	10	10	6	0.83	0.21	0.334	3	0.78	0.17	3.33	0.79	0.01	1.68	0.24	360	0.142857	0.987342	7.8	1.75	10.4	2.77778	11.2	2.3	11.9	2.09091	11.4	0.384615	62	69	73.9	77	82	20.2914	2.26091	21.8442	3.24582	20.5083	2.36305	20.0708	2.33631	16.9542	0.657072	1	1	0
976	1	38	2700	50	10	10	7	0.79	0.2	0.335	2.4	0.64	0.12	3.3	1.15	0.02	1.95	0.35	200	0.179487	0.556522	6.3	-0.125	8	0.111111	9	0.1	10	0.363636	11.3	0.307692	62	68.5	72.5	76	87	16.3892	-0.340548	17.0494	-0.179007	17.1225	-0.0553763	17.313	0.366442	14.9293	-0.900525	0	0	0
977	1	37	3400	50	10	10	6	0.82	0.13	0.759	2.3	0.67	0.13	20.88	0.58	0.01	1.34	0.19	308	0.141791	1.15517	5.7	-0.875	7.2	-0.777778	7.7	-1.2	7.7	-1.72727	9.5	-1.07692	61	65.2	69	72.5	79.5	15.3185	-1.05436	16.937	-0.259263	16.1731	-0.733519	14.6492	-1.53627	15.0311	-0.822268	0	0	0
978	1	40	3800	50	10	10	6	0.81	0.11	0.344	2.9	0.68	0.1	4.63	0.53	0.01	1.34	0.28	276	0.208955	1.28302	6.7	0.375	8	0.111111	9.2	0.3	9.8	0.181818	11.8	0.692308	64	70.5	74.5	77	85	16.3574	-0.361719	16.0958	-0.860164	16.5758	-0.445836	16.5289	-0.193625	16.3322	0.1786	0	0	0
979	1	38	3000	50	10	10	5	0.63	0.09	0.22	3	0.74	0.14	4.06	0.94	0.06	1.72	0.09	232	0.0523256	0.787234	6.7	0.375	8.6	0.777778	9.7	0.8	10.9	1.18182	12	0.846154	62	68	72.5	76.5	84	17.4298	0.353174	18.5986	0.927583	18.4542	0.895872	18.6253	1.3038	17.0068	0.697541	0	1	0
980	1	40	4350	55	10	10	9	0.56	0.18	0.685	2.8	0.5	1.62	16.6	0.63	0.03	1.23	0.21	210	0.170732	0.793651	7.5	1.375	8.6	0.777778	10.1	1.2	10.8	1.09091	12.3	1.07692	63.5	67	72.8	75.5	84	18.6	1.13336	19.1579	1.3271	19.0572	1.32656	18.9465	1.53324	17.432	1.02459	1	1	0
981	1	38	3000	50	10	10	8	0.7	0.1	0.411	3	0.57	0.1	9.36	0.51	0.02	1.17	0.19	246	0.162393	1.11765	6.1	-0.375	7.8	-0.111111	9.4	0.5	10.1	0.454545	10.9	0	59.5	67	72.5	75.2	84.5	17.2304	0.220281	17.3758	0.0541482	17.8835	0.488194	17.8602	0.757267	15.2656	-0.641868	0	0	0
982	1	37	3200	50	10	10	18	0.78	0.22	0.384	2.4	0.62	0.1	7.19	0.84	0.01	1.6	0.3	305	0.1875	0.738095	6.2	-0.25	7.6	-0.333333	8	-0.9	10	0.363636	10.2	-0.538462	64	66.5	70	74.5	81.5	15.1367	-1.17552	17.1858	-0.0815559	16.3265	-0.623907	18.0172	0.869433	15.3562	-0.572121	0	0	0
983	1	39	4300	52	10	10	7	0.79	0.09	0.364	2.9	0.79	0.13	4.7	0.5	0.02	1.37	0.17	620	0.124088	1.58	8.4	2.5	12.5	5.11111	14	5.1	14.7	4.63636	14.2	2.53846	65	73	76.5	80.3	88.5	19.8817	1.98777	23.4566	4.39754	23.9224	4.80173	22.7974	4.28389	18.1302	1.56167	1	1	1
984	1	39	3350	50	10	10	5	0.88	0.18	0.446	3.5	0.87	0.17	6.65	0.8	0.01	1.77	0.22	259	0.124294	1.0875	7.3	1.125	9.1	1.33333	10.1	1.2	10.6	0.909091	11.9	0.769231	62	67	75.5	77.6	82.5	18.9906	1.39376	20.2718	2.1227	17.7185	0.370372	17.6028	0.573448	17.4839	1.06456	1	0	0
985	1	38	3500	50	10	10	7	0.82	0.23	0.221	2.9	0.94	0.18	3.32	1.38	0.04	2.41	0.19	287	0.0788382	0.681159	7.5	1.375	10.8	3.22222	11.5	2.6	12.9	3	13.1	1.69231	61.5	70.5	75	81	85	19.8295	1.95298	21.7293	3.16378	20.4444	2.31746	19.6616	2.04403	18.1315	1.56268	1	1	1
986	1	39	3000	50	10	10	5	0.64	0.09	0.502	2.5	0.43	0.1	11.47	0.65	0.01	1.18	0.23	463	0.194915	0.661538	6.7	0.375	8	0.111111	9.5	0.6	9.7	0.0909091	10.1	-0.615385	62	66.5	70.1	73.5	80.5	17.4298	0.353174	18.0903	0.564528	19.3325	1.5232	17.9555	0.825344	15.5858	-0.395524	0	0	0
987	1	40	4100	50	10	10	5	1	0.08	0.522	2.3	0.96	0.15	7.71	0.56	0.02	1.63	0.25	263	0.153374	1.71429	8	2	9.6	1.88889	11.2	2.3	12.1	2.27273	13.9	2.30769	68.5	74	78.3	79.8	90	17.0494	0.0995933	17.531	0.165032	18.2681	0.762962	19.0011	1.57224	17.1605	0.815764	0	1	0
988	1	38	3350	50	10	10	7	0.75	0.2	0.402	2.9	0.8	0.13	6.24	0.94	0.02	1.79	0.1	293	0.0558659	0.851064	6.7	0.375	8.4	0.555556	10	1.1	10.7	1	11.6	0.538462	61.2	65	71.5	73.6	83	17.8884	0.658946	19.8817	1.84404	19.5609	1.68633	19.7528	2.10913	16.8384	0.568029	1	1	0
989	1	38	2800	50	10	10	7	0.71	0.12	0.339	2.8	0.68	0.15	6.24	0.8	0.01	1.57	0.19	237	0.121019	0.85	6.8	0.5	7.8	-0.111111	10	1.1	10.5	0.818182	11.8	0.692308	62	68	74	76.5	85	17.6899	0.526604	16.8685	-0.308206	18.2615	0.758218	17.9418	0.815584	16.3322	0.1786	0	0	0
990	1	38	3200	50	10	10	29	0.75	0.19	0.25	3.8	0.61	0.15	2.53	0.8	0.01	1.55	0.3	284	0.193548	0.7625	6.3	-0.125	7.5	-0.444444	9.5	0.6	10	0.363636	10.9	0	63	70.5	76.3	78	83.5	15.873	-0.684656	15.0898	-1.57873	16.3183	-0.629796	16.4366	-0.259604	15.6334	-0.35892	0	0	0
991	1	39	3550	50	10	10	11	0.74	0.16	0.286	2.7	0.85	0.14	6.75	1.02	0.01	1.92	0.12	317	0.0625	0.833333	7.1	0.875	8.7	0.888889	9.7	0.8	9.5	-0.0909091	10.8	-0.0769231	62	68	71	74	82	18.4703	1.0469	18.8149	1.08206	19.2422	1.45872	17.3484	0.391735	16.0619	-0.0293324	0	0	0
992	1	39	3600	50	10	10	6	0.85	0.14	0.388	3	0.9	0.13	5.23	0.74	0.01	1.72	0.17	334	0.0988372	1.21622	7.1	0.875	8.5	0.666667	10.4	1.5	11.8	2	13.6	2.07692	64	69	74	78.2	87	17.334	0.289323	17.8534	0.39528	18.992	1.27997	19.2961	1.7829	17.968	1.43694	0	1	1
993	1	39	3400	50	10	10	7	0.84	0.18	0.708	2.7	0.53	0.1	13.48	0.64	0.02	1.44	0.59	319	0.409722	0.828125	6.1	-0.375	7.5	-0.444444	8.5	-0.4	9.3	-0.272727	10.1	-0.615385	61.5	68	71.5	74	80.5	16.128	-0.514689	16.2197	-0.771626	16.6267	-0.409479	16.9832	0.130857	15.5858	-0.395524	0	0	0
994	1	40	2900	50	10	10	8	0.65	0.17	0.275	3	0.6	0.12	2.41	0.58	0.01	1.31	0.28	219	0.21374	1.03448	6.4	0	7.7	-0.222222	8.8	-0.1	8.5	-1	9.8	-0.846154	60	66.5	70	71.5	77	17.7778	0.585185	17.412	0.0799649	17.9592	0.542274	16.6267	-0.123764	16.5289	0.329943	0	0	0
995	1	40	3400	50	10	10	8	1.07	0.22	0.27	3.3	1.14	0.1	2.07	0.93	0.04	2.24	0.37	351	0.165179	1.22581	6.7	0.375	8.4	0.555556	8.7	-0.2	9.8	0.181818	11.3	0.307692	64	68	72	75	83	16.3574	-0.361719	18.1661	0.618636	16.7824	-0.29828	17.4222	0.444444	16.403	0.233047	0	0	0
996	1	39	2950	50	10	10	6	0.98	0.19	0.43	2.9	0.89	0.17	7.67	0.86	0.03	1.87	0.27	335	0.144385	1.03488	7.4	1.25	9	1.22222	9.8	0.9	10.5	0.818182	12	0.846154	62	71	75	78.2	87.5	19.2508	1.56719	17.8536	0.395429	17.4222	0.15873	17.1702	0.264441	15.6735	-0.3281	0	0	0
997	1	38	3100	50	10	10	6	0.78	0.1	0.391	3	0.78	0.12	5.08	0.6	0.01	1.45	0.16	201	0.110345	1.3	6.8	0.5	8.4	0.555556	9.1	0.2	9.2	-0.363636	10.8	-0.0769231	61.5	66.5	70.6	74	82	17.9787	0.719144	18.9949	1.21061	18.2571	0.755077	16.8006	0.000417406	16.0619	-0.0293324	1	0	0
998	1	38	3950	50	10	10	12	0.78	0.14	0.405	2.3	0.81	0.12	15.39	0.64	0.01	1.52	0.16	179	0.105263	1.26562	7.7	1.625	8.5	0.666667	9.1	0.2	10.3	0.636364	11	0.0769231	64	69.1	72.5	76.1	85	18.7988	1.26589	17.8018	0.358397	17.3127	0.0805164	17.7856	0.703982	15.2249	-0.673143	0	0	0
999	1	41	3550	50	10	10	12	0.91	0.12	0.432	2.8	0.78	0.1	9.35	0.69	0.01	1.61	0.3	285	0.186335	1.13043	7	0.75	8.2	0.333333	9.5	0.6	10.5	0.818182	11	0.0769231	65	68	73.5	77.5	82	16.568	-0.221302	17.7336	0.309689	17.5853	0.27519	17.4818	0.486993	16.3593	0.199469	0	0	0
1000	1	41	3800	52	10	10	9	0.61	0.09	0.327	2.4	0.33	0.1	1.35	0.47	0.02	1.02	0.49	386	0.480392	0.702128	7.45	1.3125	9.5	1.77778	10.3	1.4	11	1.27273	12	0.846154	64	69	73.6	77	84	18.1885	0.858984	19.9538	1.89557	19.0144	1.29597	18.5529	1.25205	17.0068	0.697541	1	1	0
1001	1	39	3300	50	10	10	8	0.78	0.13	0.258	2.8	0.67	0.13	1.64	0.69	0.01	1.47	0.25	300	0.170068	0.971014	6.8	0.5	8.6	0.777778	9.5	0.6	9.9	0.272727	11	0.0769231	62	70	73.2	77	86	17.6899	0.526604	17.551	0.1793	17.7297	0.378359	16.6976	-0.0731513	14.8729	-0.94392	0	0	0
1002	1	38	3450	50	10	10	13	0.59	0.08	0.748	3.7	0.38	0.14	26.34	0.47	0.01	0.95	0.21	254	0.221053	0.808511	7.5	1.375	10	2.33333	10.9	2	10.9	1.18182	11.3	0.307692	64	69	73	78	83.8	18.3105	0.940365	21.004	2.64571	20.4541	2.32437	17.9158	0.797032	16.0913	-0.00671299	1	0	0
1003	1	40	4050	52	10	10	8	0.65	0.15	0.403	3.2	0.53	0.24	3.75	0.56	0.01	1.22	0.29	291	0.237705	0.946429	7.8	1.75	10.3	2.66667	11.3	2.4	11.5	1.72727	12.7	1.38462	63	71	74	77.5	87.5	19.6523	1.83487	20.4325	2.23747	20.6355	2.45393	19.1467	1.67623	16.5878	0.375196	1	1	0
1004	1	41	3300	50	10	10	7	0.85	0.17	0.293	4.2	0.63	0.13	2.5	0.64	0.01	1.46	0.41	345	0.280822	0.984375	7.2	1	8.8	1	9.2	0.3	10.1	0.454545	10.8	-0.0769231	64.5	71.5	74	78.5	86.7	17.3067	0.271101	17.2136	-0.0617459	16.8006	-0.285297	16.3901	-0.292773	14.3676	-1.33258	0	0	0
1005	1	38	3600	50	10	10	8	0.78	0.09	0.289	2.8	0.68	0.13	2.01	0.32	0.01	1.12	0.27	302	0.241071	2.125	7.8	1.75	9.5	1.77778	11	2.1	10.6	0.909091	11.2	0.230769	64	71	73.5	78	83.5	19.043	1.42865	18.8455	1.10391	20.3619	2.25849	17.4227	0.44482	16.0637	-0.0279377	0	0	0
1006	1	40	3600	51	10	10	8	0.72	0.18	0.29	2.9	0.6	0.18	4.85	0.83	0.01	1.58	0.33	378	0.208861	0.722892	6.6	0.25	7.8	-0.111111	9	0.1	9.5	-0.0909091	11.5	0.461538	62	68.3	72	76	82.5	17.1696	0.179743	16.7207	-0.41382	17.3611	0.115079	16.4474	-0.25188	16.8962	0.612489	0	0	0
1007	1	40	3250	50	10	10	11	0.85	0.19	0.273	4.2	0.6	0.11	2.68	0.76	0.01	1.56	0.45	482	0.288462	0.789474	7.4	1.25	8.7	0.888889	9.5	0.6	10	0.363636	11.8	0.692308	64	70	73	77.5	85	18.0664	0.777604	17.7551	0.325073	17.827	0.447846	16.6493	-0.107626	16.3322	0.1786	0	0	0
1008	1	40	3250	50	10	10	9	0.63	0.22	0.205	2.6	0.64	0.1	1.75	0.98	0.02	1.76	0.31	384	0.176136	0.653061	7	0.75	8.6	0.777778	9	0.1	9.6	0	10	-0.692308	62.6	67.3	70.4	74	78.4	17.8628	0.641862	18.9875	1.20537	18.1592	0.685157	17.531	0.522175	16.2693	0.130202	1	0	0
1009	1	39	3300	50	10	10	21	0.98	0.1	0.245	2.6	1.1	0.1	8.46	0.7	0.01	1.92	0.26	216	0.135417	1.57143	6.5	0.125	8.8	1	10.8	1.9	10	0.363636	11.6	0.538462	63	69.2	73.5	77	82.1	16.3769	-0.348719	18.3768	0.769161	19.9917	1.99405	16.8663	0.0473219	17.2096	0.853566	0	0	0
1010	1	40	3600	50	10	10	12	0.7	0.18	0.115	3.1	0.6	0.13	0.52	0.69	0.02	1.47	0.4	310	0.272109	0.869565	6.7	0.375	8.6	0.777778	9.8	0.9	10.6	0.909091	11.6	0.538462	63.7	68	73.5	76.5	82	16.5119	-0.258762	18.5986	0.927583	18.1406	0.67185	18.1127	0.937637	17.2516	0.885874	0	0	0
1011	1	39	4100	50	10	10	8	0.88	0.18	0.092	2.7	0.99	0.11	1.4	0.85	0.01	1.99	0.32	285	0.160804	1.16471	7.45	1.3125	8.65	0.833333	9.25	0.35	9.65	0.0454545	10.9	0	62.5	67.7	70.6	76.2	80.3	19.072	1.448	18.8729	1.1235	18.558	0.970035	16.6195	-0.128945	16.9042	0.618639	0	0	0
1012	1	39	3750	50	10	10	8	0.98	0.11	0.255	2.7	0.85	0.16	3.82	0.45	0.01	1.42	0.26	161	0.183099	1.88889	8.6	2.75	10.85	3.27778	12	3.1	12.8	2.90909	13.4	1.92308	65	72.2	77	81	85.9	20.355	2.30335	20.814	2.50999	20.2395	2.17107	19.5092	1.93516	18.1601	1.5847	1	1	1
1013	1	41	3250	50	10	10	12	0.76	0.25	0.258	3.1	0.66	0.1	2.65	0.58	0.01	1.4	0.35	270	0.25	1.13793	6.1	-0.375	8.65	0.833333	10.55	1.65	11.4	1.63636	12.8	1.46154	63.5	70	74	78.5	86	15.128	-1.18131	17.6531	0.252187	19.2659	1.47563	18.4997	1.2141	17.3067	0.928194	0	1	0
1014	1	39	3250	50	10	10	6	0.68	0.2	0.18	2.7	0.67	0.15	2.07	0.73	0.03	1.49	0.2	305	0.134228	0.917808	7	0.75	9.35	1.61111	10.2	1.3	10.5	0.818182	12.1	0.923077	63.5	69.5	73	76.7	81.9	17.36	0.30669	19.3572	1.46941	19.1406	1.38611	17.8484	0.748836	18.0392	1.4917	1	0	1
1015	1	38	3300	50	10	10	6	0.72	0.18	0.183	2.4	0.53	0.16	1.68	0.49	0.03	1.18	0.36	287	0.305085	1.08163	6.5	0.125	8.15	0.277778	8.9	0	9.5	-0.0909091	12.5	1.23077	63.5	69.5	73.2	75.5	85.7	16.12	-0.519979	16.8728	-0.30512	16.6099	-0.421477	16.6659	-0.0957602	17.0196	0.707355	0	0	0
1016	1	39	3550	50	10	10	8	0.74	0.16	0.153	2.4	0.58	0.14	1.87	0.59	0.01	1.26	0.2	161	0.15873	0.983051	7.75	1.6875	9.5	1.77778	11.1	2.2	11.2	1.45455	13	1.61538	65	71	75.3	78	84	18.3432	0.96213	18.8455	1.10391	19.5764	1.69743	18.4089	1.14924	18.424	1.78772	0	1	1
1017	1	40	3250	50	10	10	9	0.76	0.21	0.364	2.5	0.7	0.17	2.27	0.98	0.01	1.8	0.27	161	0.15	0.714286	7.05	0.8125	11.25	3.72222	10.5	1.6	10.8	1.09091	12.5	1.23077	63	72.5	76	79.5	85	17.7627	0.575107	21.4031	2.93078	18.1787	0.69905	17.0879	0.205665	17.301	0.923875	1	0	0
1018	1	37	3150	50	10	10	7	0.71	0.2	0.05	3	0.89	0.1	0.52	0.97	0.01	1.95	0.2	209	0.102564	0.917526	6.05	-0.4375	8.8	1	9.6	0.7	10.5	0.818182	11	0.0769231	60	67	74	76	81.3	16.8056	-0.062963	19.6035	1.64534	17.531	0.23646	18.1787	0.984765	16.6422	0.417102	1	0	0
1019	1	40	3900	50	10	10	17	0.8	0.21	0.101	2.6	0.88	0.1	0.61	0.83	0.01	1.84	0.28	255	0.152174	1.06024	6.6	0.25	8.65	0.833333	9.1	0.2	9.9	0.272727	11.8	0.692308	64	71.5	74.5	78.5	83.5	16.1133	-0.524479	16.9201	-0.271327	16.3957	-0.57453	16.0656	-0.5246	16.9242	0.634027	0	0	0
1020	1	37	2650	50	10	10	7	0.83	0.21	0.067	2.7	0.67	0.14	0.35	0.6	0.01	1.45	0.4	235	0.275862	1.11667	6.7	0.375	8.85	1.05556	9.8	0.9	11	1.27273	11.3	0.307692	60	68	70.8	76	82.5	18.6111	1.14074	19.1393	1.31377	19.5506	1.67898	19.0443	1.60309	16.6024	0.386452	1	1	0
1021	1	38	3400	50	10	10	10	0.92	0.13	0.356	2.7	0.94	0.15	5.26	0.67	0.02	1.71	0.21	161	0.122807	1.40299	7.8	1.75	10.4	2.77778	10.2	1.3	11.5	1.72727	11.8	0.692308	65	71.8	74.6	79	84.6	18.4615	1.04103	20.1736	2.05261	18.3283	0.805939	18.4265	1.16181	16.487	0.297682	1	1	0
1022	1	40	3650	50	10	10	7	0.78	0.12	0.528	2.8	0.63	0.11	3.95	0.51	0.03	1.27	0.28	161	0.220472	1.23529	6.4	0	7.6	-0.333333	8.2	-0.7	8.2	-1.27273	9.6	-1	62.5	66	70	74	78.4	16.384	-0.344	17.4472	0.105142	16.7347	-0.332362	14.9744	-1.30398	15.6185	-0.370391	0	0	0
1023	1	39	4300	50	10	10	11	1.05	0.18	0.76	2.6	1.09	0.1	35.64	0.6	0.01	1.78	0.2	250	0.11236	1.81667	8.15	2.1875	11.1	3.55556	12.4	3.5	13.2	3.27273	14.7	2.92308	66.2	74	76	82.1	86	18.5969	1.1313	20.2703	2.12162	21.4681	3.04867	19.5834	1.98813	19.8756	2.90431	1	1	1
1024	1	39	3300	50	10	10	9	0.86	0.16	0.175	2.7	0.78	0.14	2	0.62	0.01	1.53	0.29	225	0.189542	1.25806	5.8	-0.75	8.05	0.166667	8.7	-0.2	9.35	-0.227273	10.8	-0.0769231	63.5	69.5	74	78.5	83.2	14.384	-1.67731	16.6658	-0.452997	15.8875	-0.937493	15.173	-1.16212	15.6019	-0.383165	0	0	0
1025	1	38	3050	50	10	10	7	0.66	0.23	0.235	2.5	0.75	0.15	5.82	0.75	0.03	1.59	0.2	161	0.125786	1	6.55	0.1875	8.3	0.444444	9.75	0.85	10.2	0.545455	11	0.0769231	61.3	67.7	71.5	76.5	84.4	17.4309	0.353948	18.1093	0.578044	19.0718	1.33703	17.4292	0.449424	15.4422	-0.506038	0	0	0
1026	1	36	3000	48	10	10	5	0.93	0.27	0.261	2.5	1.22	0.11	5.3	1.64	0.02	2.93	0.16	262	0.0546075	0.743902	6.65	0.3125	8.45	0.611111	8.5	-0.4	9.2	-0.363636	11	0.0769231	62.5	69.8	73.5	77	83.7	17.024	0.0826667	17.3439	0.0313316	15.7342	-1.04701	15.517	-0.916464	15.7015	-0.306521	0	0	0
1027	1	40	2900	50	10	10	8	0.78	0.13	0.077	2.6	0.67	0.1	0.2	0.51	0.01	1.33	0.33	247	0.24812	1.31373	6.2	-0.25	7.65	-0.277778	8.3	-0.6	8.1	-1.36364	9.8	-0.846154	61.6	68	72.3	74.5	81.4	16.3392	-0.37388	16.5441	-0.539916	15.8782	-0.944137	14.5939	-1.57576	14.7903	-1.00745	0	0	0
1028	1	38	2850	50	10	10	6	0.84	0.28	0.258	2.4	0.84	0.13	5.3	1.08	0.02	2.05	0.29	226	0.141463	0.777778	6.6	0.25	8.25	0.388889	9.1	0.2	10.2	0.545455	11.8	0.692308	61.7	68	72.3	76.1	82.5	17.337	0.291324	17.8417	0.386925	17.4086	0.149027	17.6129	0.580643	17.337	0.951543	0	0	0
1029	1	40	3500	50	10	10	5	0.69	0.16	0.61	3.1	0.48	1.49	7.65	0.36	0.03	0.97	0.28	228	0.28866	1.33333	7.5	1.375	9.5	1.77778	10.6	1.7	11	1.27273	12.3	1.07692	66.5	72	76.5	79.1	87	16.9597	0.039795	18.3256	0.732584	18.1127	0.651923	17.5808	0.557746	16.2505	0.115766	0	0	0
1030	1	40	3250	50	10	10	8	0.81	0.18	0.21	3.1	0.72	0.17	1.35	0.45	0.02	1.35	0.4	371	0.296296	1.6	7	0.75	8.6	0.777778	8.6	-0.3	9.2	-0.363636	10.8	-0.0769231	64	66	73.6	78.2	85	17.0898	0.126563	19.7429	1.74492	15.8761	-0.945669	15.0444	-1.25401	14.9481	-0.886079	1	0	0
1031	1	40	3450	50	10	10	10	1.29	0.37	0.05	7.5	1.58	0.1	0.46	1.68	0.02	3.43	0.38	250	0.110787	0.940476	6.5	0.125	7.9	0	9.6	0.7	10.5	0.818182	11.3	0.307692	62.3	68	75	77	83.4	16.747	-0.101994	17.0848	-0.153732	17.0667	-0.0952381	17.7096	0.649688	16.246	0.112305	0	0	0
1032	1	39	3700	50	10	10	11	0.88	0.21	0.09	3.1	0.9	0.1	0.49	1.03	0.02	2.06	0.28	313	0.135922	0.873786	6.75	0.4375	8.35	0.5	9.7	0.8	10.4	0.727273	12	0.846154	64.5	70.5	73.8	78.3	86	16.225	-0.450009	16.8	-0.357172	17.8098	0.43557	16.9633	0.116628	16.225	0.0961434	0	0	0
1033	1	40	3250	50	10	10	7	1.03	0.11	0.22	2.9	0.96	0.1	1.68	0.43	0.01	1.52	0.28	289	0.184211	2.23256	6.35	-0.0625	7.65	-0.277778	8.25	-0.65	9.3	-0.272727	11.3	0.307692	63.5	70.5	74.5	79.5	85	15.748	-0.767979	15.3916	-1.36316	14.8642	-1.66843	14.7146	-1.48957	15.6401	-0.35374	0	0	0
1034	1	41	4350	55	10	10	9	0.74	0.21	0.29	2.6	0.7	0.11	6.21	0.75	0.01	1.58	0.28	240	0.177215	0.933333	8.9	3.125	10	2.33333	10.5	1.6	10.8	1.09091	12	0.846154	66.2	72	75	79.3	82.5	20.3083	2.27221	19.2901	1.42152	18.6667	1.04762	17.1742	0.26731	17.6309	1.17758	1	0	0
1035	1	40	3000	50	10	10	7	0.92	0.22	0.254	2.5	0.73	0.12	2.05	0.68	0.01	1.65	0.52	336	0.315152	1.07353	6.45	0.0625	7.9	0	8.5	-0.4	9.1	-0.454545	10.3	-0.461538	62	70	72.3	75	81.2	16.7794	-0.0804024	16.1224	-0.841108	16.2608	-0.670846	16.1778	-0.444444	15.6216	-0.36801	0	0	0
1036	1	38	3100	50	10	10	4	0.9	0.14	0.243	2.9	0.96	0.12	2.87	0.51	0.02	1.6	0.29	171	0.18125	1.88235	5.9	-0.625	7.5	-0.444444	8	-0.9	8.7	-0.818182	10.2	-0.538462	59.2	64	68	71.5	78	16.8348	-0.0434502	18.3105	0.721819	17.301	0.07217	17.0179	0.155676	16.7653	0.511758	0	0	0
1037	1	40	4100	50	10	10	7	0.81	0.17	0.35	2.6	0.69	0.19	1.49	0.67	0.02	1.5	0.31	256	0.206667	1.02985	7.8	1.75	9.25	1.5	10.4	1.5	10.8	1.09091	13.5	2	65.2	72.5	77	78.2	87.3	18.3485	0.965634	17.5981	0.212927	17.5409	0.2435	17.6608	0.614854	17.7135	1.24118	0	0	0
1038	1	39	3100	50	10	10	5	0.83	0.16	0.156	2.7	0.99	0.16	1.33	0.62	0.01	1.69	0.17	161	0.100592	1.59677	7	0.75	8.2	0.333333	9.55	0.65	9.6	0	11	0.0769231	63	69	74	75.5	82.1	17.6367	0.491123	17.2233	-0.0548054	17.4397	0.171241	16.8414	0.0295476	16.3195	0.168832	0	0	0
1039	1	38	2500	45	10	10	14	1.02	0.19	0.226	2.5	1.33	0.12	6.14	0.85	0.01	2.26	0.18	252	0.079646	1.56471	6	-0.5	8.1	0.222222	9.35	0.45	9.8	0.181818	11.7	0.615385	61	67.5	73.5	78.5	85.5	16.1247	-0.516868	17.7778	0.34127	17.3076	0.0768595	15.9033	-0.640513	16.0049	-0.0731349	0	0	0
1040	1	39	2900	50	10	10	7	0.99	0.1	0.138	2.5	1.15	0.12	1.16	0.62	0.01	1.86	0.2	231	0.107527	1.85484	6.2	-0.25	8	0.111111	8.75	-0.15	9.2	-0.363636	10.4	-0.384615	61	66	69.3	74.5	80.8	16.6622	-0.158542	18.3655	0.761052	18.2197	0.728368	16.5758	-0.160121	15.9298	-0.130915	0	0	0
1041	1	38	3350	50	10	10	7	0.91	0.18	0.154	2.9	0.95	0.1	1.94	0.75	0.02	1.8	0.22	191	0.122222	1.26667	6.25	-0.1875	7.5	-0.444444	9.8	0.9	9.5	-0.0909091	10.5	-0.307692	64	70	74	78	83.4	15.2588	-1.09414	15.3061	-1.4242	17.8963	0.497339	15.6147	-0.846623	15.0958	-0.772433	0	0	0
1042	1	41	4000	50	10	10	10	0.75	0.17	0.296	2.8	0.51	0.15	2.96	0.54	0.01	1.23	0.4	161	0.325203	0.944444	8	2	10.5	2.88889	10.8	1.9	12.5	2.63636	14.2	2.53846	65.5	74	77	84	88.4	18.6469	1.16462	19.1746	1.33899	18.2156	0.725393	17.7154	0.653871	18.1712	1.59324	1	0	1
1043	1	38	3050	50	10	10	11	0.8	0.22	0.13	2.9	0.68	0.12	0.49	0.77	0.02	1.62	0.37	294	0.228395	0.883117	7.1	0.875	8.35	0.5	9.2	0.3	9.8	0.181818	11.5	0.461538	62.2	69	73	76.9	84.6	18.3518	0.967836	17.5383	0.170237	17.264	0.0457336	16.5719	-0.162899	16.0678	-0.0247494	0	0	0
1044	1	39	2900	48	10	10	8	0.93	0.18	0.205	2.4	0.75	0.15	1.57	0.68	0.01	1.6	0.37	161	0.23125	1.10294	6.2	-0.25	7.7	-0.222222	8.7	-0.2	8.45	-1.04545	9.4	-1.15385	60.8	68	70	75	80.7	16.772	-0.0853416	16.6522	-0.462679	17.7551	0.396501	15.0222	-1.26984	14.4338	-1.28169	0	0	0
1045	1	38	3300	50	10	10	7	0.69	0.19	0.545	2.7	0.46	0.14	9.58	0.55	0.01	1.14	0.29	161	0.254386	0.836364	6.85	0.5625	7.9	0	8.7	-0.2	9.5	-0.0909091	11	0.0769231	64	69	73.5	78	85	16.7236	-0.117578	16.5932	-0.504891	16.1044	-0.782571	15.6147	-0.846623	15.2249	-0.673143	0	0	0
1046	1	39	3150	50	10	10	5	0.67	0.17	0.344	2.4	0.59	0.14	7.01	0.44	0.01	1.18	0.34	234	0.288136	1.34091	6.75	0.4375	7.45	-0.5	7.8	-1.1	8.6	-0.909091	9.5	-1.07692	63.5	68.3	72	75	78.5	16.74	-0.106644	15.9704	-0.949739	15.0463	-1.53836	15.2889	-1.07937	15.4164	-0.52581	0	0	0
1047	1	40	3700	52	10	10	15	0.69	0.22	0.314	2.9	0.76	0.15	5.6	0.86	0.01	1.7	0.18	224	0.105882	0.883721	6	-0.5	7.15	-0.833333	8.1	-0.8	8.6	-0.909091	10.6	-0.230769	63	67	72	74.2	80.3	15.1172	-1.18856	15.9278	-0.980126	15.625	-1.125	15.6203	-0.84261	16.439	0.260751	0	0	0
1048	1	38	3450	50	10	10	13	0.84	0.19	0.673	2.7	0.82	0.22	8.14	0.51	0.01	1.47	0.31	315	0.210884	1.60784	7.4	1.25	8.5	0.666667	9.8	0.9	10.2	0.545455	11.6	0.538462	62	68	73.5	76.6	83.8	19.2508	1.56719	18.3824	0.773109	18.1406	0.67185	17.3837	0.41694	16.5185	0.321904	0	0	0
1049	1	39	3700	50	10	10	6	0.87	0.22	0.14	2.6	0.87	0.12	0.34	0.89	0.02	1.9	0.3	216	0.157895	0.977528	7.55	1.4375	9.2	1.44444	10.75	1.85	11.2	1.45455	14.2	2.53846	66	72	77	79	87.8	17.3324	0.288277	17.7469	0.319224	18.1312	0.665157	17.9458	0.818459	18.4204	1.78493	0	0	1
1050	1	40	3850	50	10	10	9	0.72	0.18	0.19	2.8	0.7	0.18	2.56	0.65	0.01	1.47	0.26	179	0.176871	1.07692	6.95	0.6875	8.55	0.722222	9.1	0.2	9.4	-0.181818	10.6	-0.230769	62	69	72.8	74	79.4	18.0801	0.78675	17.9584	0.470294	17.1703	-0.0211931	17.1658	0.261296	16.8138	0.549047	0	0	0
1051	1	39	4200	50	10	10	6	0.69	0.2	0.371	2.9	0.66	0.14	7.57	0.71	0.01	1.47	0.22	255	0.14966	0.929577	7.8	1.75	9.55	1.83333	9.9	1	10.3	0.636364	11.8	0.692308	63.5	69.5	72.5	76.1	82.2	19.344	1.62936	19.7712	1.76517	18.8347	1.16766	17.7856	0.703982	17.4638	1.04907	1	0	0
1052	1	37	2850	50	10	10	10	0.8	0.15	0.183	3.1	0.83	0.11	2.39	0.53	0.1	1.44	0.18	320	0.125	1.56604	6.3	-0.125	8.5	0.666667	9.25	0.35	10.3	0.636364	12	0.846154	64	69.5	72.5	79	86.8	15.3809	-1.01276	17.5974	0.212452	17.5981	0.284355	16.5038	-0.211596	15.9273	-0.132856	0	0	0
1053	1	39	3450	50	10	10	9	0.76	0.18	0.516	2.3	0.66	0.12	2.77	0.64	0.01	1.44	0.3	314	0.208333	1.03125	6.7	0.375	8.6	0.777778	9.3	0.4	9.5	-0.0909091	11.4	0.384615	64.1	69.5	72.8	76.5	82.6	16.3064	-0.395717	17.8045	0.36033	17.5477	0.248357	16.2331	-0.404948	16.7088	0.468293	0	0	0
1054	1	38	3150	50	10	10	11	0.82	0.21	0.29	3.2	0.88	0.11	5.18	0.83	0.01	1.79	0.17	282	0.0949721	1.06024	6.5	0.125	7.9	0	8.4	-0.5	8.8	-0.727273	10.1	-0.615385	61	67	70.5	75.4	81.3	17.4684	0.378948	17.5986	0.213267	16.9006	-0.213887	15.4789	-0.943646	15.2806	-0.630311	0	0	0
1055	1	38	3650	50	10	10	8	0.72	0.18	0.25	3	0.65	0.14	1.02	0.6	0.01	1.37	0.26	387	0.189781	1.08333	7.05	0.8125	8.6	0.777778	9.4	0.5	10.2	0.545455	12.2	1	61.2	68.5	71.6	76	82	18.8229	1.28193	18.3281	0.734353	18.3359	0.811344	17.6593	0.613771	18.144	1.57228	0	0	1
1056	1	38	3900	50	10	10	4	0.97	0.16	0.15	3	1.02	0.12	0.67	0.78	0.03	1.92	0.26	445	0.135417	1.30769	7.7	1.625	9.75	2.05556	11	2.1	12	2.18182	15.5	3.53846	67.5	74.5	78.5	84	92.1	16.8999	-9.14495e-05	17.5668	0.190554	17.8506	0.464731	17.0068	0.147716	18.2731	1.67162	0	0	1
1057	1	40	4450	50	10	10	9	0.84	0.22	0.567	2.8	0.75	0.1	3.84	1	0.04	1.87	0.26	357	0.139037	0.75	7.5	1.375	9.15	1.38889	10.2	1.3	10.7	1	12.3	1.07692	65	71	72.5	72.5	84.5	17.7515	0.567653	18.1512	0.607972	19.4055	1.57534	20.3567	2.54051	17.2263	0.866375	0	1	0
1058	1	39	3350	50	10	10	9	0.79	0.15	0.267	2.5	0.66	0.15	6.68	0.58	0.15	1.37	0.29	347	0.211679	1.13793	7.3	1.125	9.1	1.33333	9.6	0.7	9.9	0.272727	11.1	0.153846	64	69.5	72	77.5	82.2	17.8223	0.614844	18.8396	1.09972	18.5185	0.941799	16.4828	-0.22655	16.4278	0.252152	0	0	0
1059	1	39	2550	50	10	10	14	0.66	0.21	0.109	2.8	0.44	0.14	0.74	0.66	0.01	1.44	0.75	255	0.520833	0.666667	5.9	-0.625	7	-1	7.7	-1.2	8.3	-1.18182	10.5	-0.307692	61	65.5	71	74	79.4	15.856	-0.696032	16.3161	-0.70281	15.2747	-1.37518	15.157	-1.17354	16.6551	0.427031	0	0	0
1060	1	39	3550	50	10	10	8	0.7	0.16	0.325	2.7	0.69	0.15	8.71	0.67	0.01	1.46	0.22	161	0.150685	1.02985	7.2	1	8.4	0.555556	8.6	-0.3	9.75	0.136364	10.4	-0.384615	64.5	70.5	72	75	80.3	17.3067	0.271101	16.9006	-0.285315	16.5895	-0.436067	17.3333	0.380952	16.1288	0.0221593	0	0	0
1061	1	39	3500	50	10	10	6	0.71	0.25	0.103	2.7	0.67	0.15	1.39	0.72	0.01	1.55	0.36	230	0.232258	0.930556	7.6	1.5	10.15	2.5	11.3	2.4	12	2.18182	13.6	2.07692	64.5	71	74.8	79	85	18.2681	0.912089	20.1349	2.02492	20.1965	2.14033	19.2277	1.73406	18.8235	2.09502	1	1	1
1062	1	41	4100	50	10	10	6	0.75	0.17	0.32	3	0.74	0.17	6	0.5	0.03	1.32	0.18	318	0.136364	1.48	8.6	2.75	9.2	1.44444	9.6	0.7	9.3	-0.272727	10.6	-0.230769	63.9	69.5	72.5	74.1	79.5	21.0619	2.77457	19.0466	1.2476	18.264	0.75998	16.9374	0.098137	16.7715	0.51653	1	0	0
1063	1	39	3000	50	10	10	12	0.92	0.11	0.16	2.9	0.73	0.16	1.35	0.47	0.01	1.36	0.35	311	0.257353	1.55319	7.2	1	8.95	1.16667	10.5	1.6	10.5	0.818182	12.5	1.23077	63.3	68.6	76.5	76.5	83.8	17.969	0.712699	19.0184	1.22745	17.9418	0.529869	17.9418	0.815584	17.8001	1.30775	1	0	1
1064	1	39	3150	50	10	10	7	0.82	0.22	0.31	2.7	0.9	0.18	1.78	0.64	0.02	1.72	0.39	281	0.226744	1.40625	6.45	0.0625	7.8	-0.111111	8.4	-0.5	8.9	-0.636364	10.4	-0.384615	62	67.8	72.5	75.5	81.2	16.7794	-0.0804024	16.9682	-0.237016	15.981	-0.870732	15.6134	-0.847607	15.7733	-0.251344	0	0	0
1065	1	38	3300	50	10	10	8	0.65	0.13	0.456	2.5	0.5	0.18	5.18	0.53	0.01	1.14	0.24	385	0.210526	0.943396	7.45	1.3125	8.7	0.888889	9.75	0.85	10	0.363636	11.4	0.384615	63.5	68.2	73.2	76.2	82.4	18.476	1.05069	18.7047	1.00335	18.1963	0.711624	17.2223	0.301612	16.79	0.530761	0	0	0
1066	1	38	2900	50	10	10	10	0.83	0.18	0.04	2.9	0.85	0.14	0.2	0.97	0.02	1.9	0.18	250	0.0947368	0.876289	6.45	0.0625	8.3	0.444444	8.2	-0.7	9	-0.545455	10.7	-0.153846	63	68	73.2	76.1	82	16.2509	-0.432703	17.9498	0.464162	15.3035	-1.35462	15.5408	-0.899433	15.9131	-0.143733	0	0	0
1067	1	39	3150	50	10	10	16	0.87	0.19	0.15	2.7	0.86	0.17	3.66	0.44	0.01	1.45	0.32	372	0.22069	1.95455	7	0.75	9	1.22222	9.2	0.3	9.7	0.0909091	11.2	0.230769	64.3	70	74.8	78	84	16.9307	0.0204973	18.3673	0.762391	16.4431	-0.540618	15.9435	-0.611816	15.873	-0.174603	0	0	0
1068	1	39	3250	50	10	10	7	0.84	0.19	0.14	2.9	0.72	0.12	1.18	0.63	0.02	1.47	0.27	246	0.183673	1.14286	7	0.75	9.65	1.94444	9.3	0.4	9.7	0.0909091	10.8	-0.0769231	62.5	69	71.6	76.5	81.4	17.92	0.68	20.2689	2.12061	18.1408	0.672014	16.5748	-0.160842	16.2995	0.153481	1	0	0
1069	1	38	3100	50	10	10	11	0.69	0.17	0.2	2.3	0.62	0.15	3.37	0.67	0.01	1.42	0.29	307	0.204225	0.925373	8	2	10	2.33333	10.7	1.8	11	1.27273	13	1.61538	62.5	71.5	77.2	80.6	86.8	20.48	2.38667	19.5609	1.6149	17.9535	0.538216	16.9326	0.0946851	17.2546	0.888123	1	0	0
1070	1	39	3500	50	10	10	15	0.82	0.24	0.325	2.6	0.72	0.18	2.1	0.75	0.04	1.64	0.37	294	0.22561	0.96	6.4	0	7.35	-0.611111	8.2	-0.7	8.3	-1.18182	9.6	-1	63	66.8	72	75.4	79.9	16.125	-0.516688	16.4715	-0.591751	15.8179	-0.987213	14.5994	-1.57185	15.0376	-0.817254	0	0	0
1071	1	39	3100	50	10	10	5	0.69	0.1	0.21	2.6	0.42	0.16	0.8	0.3	0.01	0.89	0.38	264	0.426966	1.4	7.05	0.8125	9.4	1.66667	9.5	0.6	9.7	0.0909091	11	0.0769231	63.5	70	73.3	76.4	82.1	17.484	0.389357	19.1837	1.34548	17.6814	0.343828	16.6182	-0.129829	16.3195	0.168832	1	0	0
1072	1	39	3150	50	10	10	7	0.69	0.17	0.344	2.6	0.64	0.15	3.89	0.72	0.01	1.42	0.14	331	0.0985915	0.888889	6.7	0.375	8.95	1.16667	9.55	0.65	9.4	-0.181818	11.4	0.384615	60.5	67	71	73.8	81.2	18.3048	0.936507	19.9376	1.88402	18.9447	1.24618	17.259	0.327843	17.2899	0.915317	1	0	0
1073	1	38	3400	50	10	10	6	0.66	0.11	0.22	2.7	0.49	0.15	2.71	0.38	0.03	0.95	0.18	298	0.189474	1.28947	7.2	1	8.55	0.722222	9.3	0.4	9.2	-0.363636	11	0.0769231	62	68.5	72	73	79.7	18.7305	1.22033	18.2215	0.65824	17.9398	0.528439	17.264	0.331448	17.3171	0.936258	0	0	0
1074	1	39	3150	51	10	10	9	0.62	0.17	0.102	2.8	0.46	0.13	1.02	0.5	0.02	1.09	0.29	266	0.266055	0.92	6.65	0.3125	8.2	0.333333	9.5	0.6	10.1	0.454545	11.8	0.692308	61	68.6	73.5	76.7	83.3	17.8715	0.647693	17.4247	0.0890804	17.5853	0.27519	17.1684	0.263166	17.0056	0.696617	0	0	0
1075	1	37	3500	50	10	10	8	0.87	0.26	0.26	2.6	1.03	0.21	3.67	0.78	0.02	1.91	0.21	278	0.109948	1.32051	6.7	0.375	8.8	1	9.3	0.4	9.7	0.0909091	10.6	-0.230769	62	67	72	73.8	79	17.4298	0.353174	19.6035	1.64534	17.9398	0.528439	17.8098	0.721285	16.9845	0.680352	1	0	0
1076	1	41	3650	51	10	10	8	1.03	0.18	0.26	3.1	0.96	0.21	2.99	0.67	0.03	1.8	0.38	333	0.211111	1.43284	7.3	1.125	9.55	1.83333	10.3	1.4	10.7	1	11.7	0.615385	67	72.5	77.3	80.8	84.8	16.262	-0.425351	18.1688	0.620605	17.2377	0.0268979	16.3893	-0.29334	16.2702	0.13096	0	0	0
1077	1	38	2950	50	10	10	5	0.86	0.18	0.176	2.7	1.07	0.12	3.06	0.75	0.01	1.92	0.21	275	0.109375	1.42667	6.3	-0.125	7.55	-0.388889	8.3	-0.6	9.3	-0.272727	11.2	0.230769	61.7	68.6	72	76.3	84.8	16.5489	-0.234039	16.0435	-0.897511	16.0108	-0.849427	15.9747	-0.589469	15.5749	-0.403894	0	0	0
1078	1	41	3950	50	10	10	11	0.89	0.2	0.3	3.5	0.86	0.15	1.05	0.68	0.01	1.7	0.36	474	0.211765	1.26471	6.85	0.5625	8.6	0.777778	8.9	0	9	-0.545455	10.7	-0.153846	63.2	69	72.5	74.7	81.4	17.1497	0.166464	18.0634	0.545309	16.9322	-0.191269	16.1288	-0.479448	16.1486	0.0373872	0	0	0
1079	1	39	3100	52	10	10	6	0.71	0.26	0.29	3	0.62	0.12	2.81	0.74	0.01	1.56	0.44	271	0.282051	0.837838	7.3	1.125	8.75	0.944444	12	3.1	11.5	1.72727	12.5	1.23077	65.5	70.5	76.8	80	86	17.0153	0.0768836	17.6047	0.217677	20.3451	2.24647	17.9688	0.834821	16.901	0.616175	0	0	0
1080	1	37	2000	48	10	10	4	0.98	0.29	0.13	2.5	1.1	0.1	1.26	1.25	0.02	2.55	0.45	440	0.176471	0.88	5.3	-1.375	7.15	-0.833333	8.3	-0.6	9.2	-0.363636	10.7	-0.153846	58.5	65.5	72.3	74.7	80.9	15.4869	-0.942075	16.6657	-0.453075	15.8782	-0.944137	16.4872	-0.223436	16.3488	0.191409	0	0	0
1081	1	38	3150	50	10	10	6	0.76	0.11	0.21	2.7	0.66	0.15	3.15	0.48	0.02	1.27	0.28	325	0.220472	1.375	7.6	1.5	10	2.33333	11.3	2.4	10.4	0.727273	12.4	1.15385	63.3	71	75.3	76.1	82.4	18.9673	1.37822	19.8373	1.81238	19.9291	1.94938	17.9583	0.827322	18.2628	1.66369	1	0	1
1082	1	37	3150	50	10	10	8	0.95	0.22	0.08	2.9	1.33	0.12	1.45	0.82	0.01	2.24	0.2	285	0.0892857	1.62195	6.5	0.125	8.25	0.388889	9.8	0.9	9.8	0.181818	11.5	0.461538	61.2	68.6	75	75	84.2	17.3544	0.302958	17.531	0.164972	17.4222	0.15873	17.4222	0.444444	16.2209	0.0929629	0	0	0
1083	1	40	2850	50	10	10	12	0.86	0.17	0.13	3	0.84	0.1	0.55	0.49	0.01	1.43	0.22	289	0.153846	1.71429	5.8	-0.75	8.15	0.277778	9	0.1	10.3	0.636364	10.7	-0.153846	61.5	68.5	71	77.3	81	15.3348	-1.04348	17.3691	0.0493329	17.8536	0.466857	17.2377	0.312612	16.3085	0.160377	0	0	0
1084	1	38	3200	50	10	10	10	0.93	0.13	0.06	2.6	0.85	0.1	0.2	0.49	0.02	1.51	0.37	186	0.245033	1.73469	7.2	1	9.7	2	10.7	1.8	10.4	0.727273	12.5	1.23077	64	72	75	77.2	80.4	17.5781	0.452083	18.7114	1.00816	19.0222	1.30159	17.4501	0.464381	19.3374	2.4903	0	0	1
1085	1	39	3750	50	10	10	7	0.85	0.13	0.62	2.9	0.78	0.12	10.09	0.49	0.02	1.36	0.2	316	0.147059	1.59184	6.65	0.3125	7.9	0	9.3	0.4	10	0.363636	11.5	0.461538	63	68.5	74.3	76.5	83.6	16.7549	-0.0967666	16.8363	-0.331234	16.8463	-0.252621	17.0874	0.205318	16.4545	0.27271	0	0	0
1086	1	40	3550	50	10	10	9	0.46	0.13	0.17	2.8	0.27	0.18	1.32	0.48	0.01	0.91	0.36	313	0.395604	0.5625	6.4	0	8.7	0.888889	10.05	1.15	10.4	0.727273	11	0.0769231	62	68.5	72.6	75.7	79	16.6493	-0.167118	18.5412	0.88658	19.0675	1.3339	18.1485	0.963239	17.6254	1.17337	0	0	1
1087	1	40	3050	50	10	10	7	0.88	0.15	0.09	2.4	0.89	0.1	1.07	0.69	0.01	1.78	0.45	397	0.252809	1.28986	6.15	-0.3125	7.65	-0.277778	8.7	-0.2	9.6	0	10.8	-0.0769231	60.5	65	69.7	72.8	80.6	16.8021	-0.065246	18.1065	0.576078	17.9083	0.505909	18.1138	0.938396	16.6247	0.403611	0	0	0
1088	1	40	3300	50	10	10	13	0.91	0.28	0.49	3	0.82	0.15	6.81	1.03	0.03	2.07	0.49	401	0.236715	0.796117	5.8	-0.75	7.75	-0.166667	9.15	0.25	9.8	0.181818	10.7	-0.153846	60	66	70	74.8	79	16.1111	-0.525926	17.7916	0.351108	18.6735	1.05248	17.5155	0.511081	17.1447	0.803606	0	0	0
1089	1	40	3400	50	10	10	9	0.94	0.25	0.22	2.7	0.79	0.15	3.72	0.83	0.01	1.93	0.69	360	0.357513	0.951807	6.5	0.125	7.5	-0.444444	8.6	-0.3	9.4	-0.181818	10.6	-0.230769	64	68	71.8	75.2	80.5	15.8691	-0.68724	16.2197	-0.771626	16.6821	-0.36996	16.6223	-0.1269	16.3574	0.197995	0	0	0
1090	1	39	3900	52	10	10	10	0.55	0.07	0.11	2.6	0.56	0.15	0.87	0.66	0.01	1.31	0.2	273	0.152672	0.848485	8.25	2.3125	10.5	2.88889	11.3	2.4	12	2.18182	14.2	2.53846	66.5	72	79	81.7	87.7	18.6557	1.17044	20.2546	2.11045	18.1061	0.647195	17.9778	0.841303	18.4624	1.81726	1	0	1
1091	1	40	3250	50	10	10	8	0.86	0.24	0.25	2.8	0.84	0.13	1.41	0.72	0.03	1.73	0.37	360	0.213873	1.16667	6.5	0.125	8.25	0.388889	8.9	0	9.6	0	11.6	0.538462	64	69	73	76.3	83.7	15.8691	-0.68724	17.3283	0.0202088	16.7011	-0.356379	16.4901	-0.221388	16.558	0.352284	0	0	0
1092	1	39	3650	50	10	10	11	0.57	0.1	0.22	2.6	0.55	0.1	1.49	0.56	0.01	1.24	0.29	232	0.233871	0.982143	7.5	1.375	9.5	1.77778	10.4	1.5	11	1.27273	12.5	1.23077	66.8	72.5	78	81.5	87	16.8077	-0.061532	18.0737	0.552658	17.094	-0.0757021	16.5607	-0.170962	16.5147	0.319024	0	0	0
1093	1	40	3650	50	10	10	12	0.78	0.14	0.24	2.9	0.85	0.12	2.84	0.63	0.02	1.63	0.33	341	0.202454	1.34921	5.95	-0.5625	7.7	-0.222222	8.75	-0.15	9.7	0.0909091	11.2	0.230769	61.8	68	72.5	77	82.5	15.579	-0.880656	16.6522	-0.462679	16.6468	-0.395108	16.3603	-0.314098	16.4555	0.273434	0	0	0
1094	1	39	4300	50	10	10	6	0.7	0.19	0.3	2.7	0.69	0.12	4.23	0.71	0.03	1.52	0.26	326	0.171053	0.971831	8.6	2.75	10.9	3.33333	12	3.1	12.3	2.45455	12.5	1.23077	66.5	70.5	76	78.3	82.4	19.4471	1.69808	21.9305	3.30749	20.7756	2.55402	20.0623	2.33024	18.4101	1.77698	1	1	1
1095	1	38	3600	50	10	10	7	0.92	0.21	0.29	3.1	0.33	0.13	3.57	1.13	0.01	1.6	0.3	250	0.1875	0.292035	6.6	0.25	8.4	0.555556	9	0.1	9.7	0.0909091	11.5	0.461538	62.5	69.5	73	74.4	81.3	16.896	-0.00266667	17.3904	0.0645744	16.8887	-0.222341	17.5237	0.51693	17.3987	0.998998	0	0	0
1096	1	40	3650	50	10	10	14	1.07	0.21	0.02	2.9	1.15	0.1	0.2	0.81	0.02	2.16	0.44	183	0.203704	1.41975	8.2	2.25	9.65	1.94444	10.1	1.2	10	0.363636	11.6	0.538462	65.2	70	73.3	75.5	81	19.2894	1.59293	19.6939	1.70991	18.7981	1.14148	17.5431	0.530779	17.6802	1.21556	1	0	1
1097	1	40	3950	50	9	10	19	1.61	1.58	0.01	3.9	1.53	14.69	0.2	4.89	0.3	8.03	3.55	256	0.442092	0.312883	6.5	0.125	7.8	-0.111111	8.3	-0.6	8.9	-0.636364	10.2	-0.538462	64	68	73	75.2	80.5	15.8691	-0.68724	16.8685	-0.308206	15.5752	-1.1606	15.7382	-0.758448	15.7401	-0.27682	0	0	0
1098	1	39	3250	50	10	10	23	0.74	0.17	0.08	3	0.69	0.15	0.89	0.52	0.01	1.34	0.29	293	0.216418	1.32692	6.5	0.125	7.9	0	8.5	-0.4	8.9	-0.636364	10.6	-0.230769	61.5	66	69	72.6	77.8	17.1855	0.190358	18.1359	0.597075	17.8534	0.466709	16.8856	0.0611503	17.5124	1.08649	0	0	1
1099	1	37	3250	50	10	10	6	0.87	0.3	0.07	3	0.94	0.17	0.2	1.49	0.04	2.54	0.24	291	0.0944882	0.630872	7	0.75	9.65	1.94444	10.2	1.3	10.9	1.18182	12.6	1.30769	63	70.5	73.5	78.6	85	17.6367	0.491123	19.4155	1.51109	18.881	1.20073	17.6434	0.602403	17.4394	1.03034	1	0	0
1100	1	38	3100	50	10	10	7	0.88	0.18	0.19	3	0.67	0.18	2.33	0.66	0.02	1.58	0.56	337	0.35443	1.01515	6.2	-0.25	7.5	-0.444444	8	-0.9	8.8	-0.727273	10.6	-0.230769	61.8	67.8	71.5	75.7	80.8	16.2336	-0.444269	16.3156	-0.703174	15.6487	-1.10808	15.3565	-1.03111	16.2362	0.104733	0	0	0
1101	1	38	3200	50	10	10	7	0.81	0.21	0.23	3	0.86	0.18	4.4	0.53	0.01	1.51	0.26	244	0.172185	1.62264	7.2	1	9.35	1.61111	10.5	1.6	11.1	1.36364	12.7	1.38462	62.8	70	75	78.2	83.9	18.2563	0.904212	19.0816	1.27259	18.6667	1.04762	18.1514	0.965266	18.0418	1.49369	1	0	1
1102	1	38	2750	50	10	10	11	0.85	0.21	0.41	3	0.76	0.15	2.2	0.47	0.02	1.37	0.3	320	0.218978	1.61702	6	-0.5	7.5	-0.444444	8.55	-0.35	8.85	-0.681818	11	0.0769231	61.5	68	72.6	74.5	81.3	15.8636	-0.690951	16.2197	-0.771626	16.2216	-0.698879	15.9452	-0.610552	16.6422	0.417102	0	0	0
1103	1	40	3400	50	10	10	10	0.87	0.1	0.656	2.4	0.95	0.1	14.76	0.66	0.01	1.7	0.19	254	0.111765	1.43939	6.9	0.625	8	0.111111	9.1	0.2	9.45	-0.136364	11.5	0.461538	62	69.5	71.9	78	82.1	17.9501	0.700035	16.5623	-0.526936	17.6029	0.287768	15.5325	-0.905325	17.0613	0.739444	0	0	0
1104	1	39	3750	50	10	10	7	0.81	0.24	0.364	2.6	0.68	0.13	5.07	1.18	0.02	1.98	0.26	400	0.131313	0.576271	6.9	0.625	8.45	0.611111	9.05	0.15	10	0.363636	11.5	0.461538	64.2	69.3	74	78.5	82.3	16.7409	-0.106061	17.595	0.210742	16.5267	-0.480956	16.2278	-0.408687	16.9785	0.675735	0	0	0
1105	1	37	2950	50	10	10	5	1.01	0.18	0.348	2.6	0.98	0.29	7.07	0.66	0.05	1.75	0.24	359	0.137143	1.48485	6.7	0.375	8.85	1.05556	9.6	0.7	10.3	0.636364	11.4	0.384615	62	69	72.5	77.4	82.7	17.4298	0.353174	18.5885	0.92038	18.264	0.75998	17.1931	0.280817	16.6684	0.437228	0	0	0
1106	1	39	3400	56	10	10	6	0.67	0.17	0.11	3.6	0.71	0.12	3.58	0.58	0.06	1.41	0.27	455	0.191489	1.22414	6.85	0.5625	8.5	0.666667	9.2	0.3	10.5	0.818182	11.7	0.615385	64.5	71	73.8	78.4	84	16.4654	-0.289762	16.8617	-0.313047	16.8918	-0.220166	17.0827	0.201947	16.5816	0.370487	0	0	0
1107	1	39	3500	50	10	10	5	0.73	0.09	0.18	2.7	0.86	0.1	2.27	0.43	0.03	1.37	0.18	232	0.131387	2	7.2	1	9.5	1.77778	10.3	1.4	11.8	2	12.4	1.15385	62	68	72.7	75.7	82.5	18.7305	1.22033	20.545	2.31784	19.4881	1.63432	20.5916	2.70829	18.2185	1.62965	1	1	1
1108	1	39	3700	50	10	10	17	1.2	0.28	0.08	4.1	1.3	0.12	0.3	0.99	0.01	2.54	0.54	241	0.212598	1.31313	7.5	1.375	8.8	1	9.9	1	10.8	1.09091	12.5	1.23077	62.8	70.5	74.4	78	83	19.017	1.41133	17.7053	0.289533	17.885	0.489297	17.7515	0.679628	18.1449	1.57298	0	0	1
1109	1	41	2800	50	10	10	7	1.21	0.29	0.2	3.8	1.42	0.11	1.43	1.27	0.06	2.94	0.55	450	0.187075	1.11811	6.2	-0.25	8	0.111111	9.2	0.3	10.85	1.13636	11	0.0769231	62.5	66.5	73.5	77.8	83.5	15.872	-0.685333	18.0903	0.564528	17.0299	-0.121471	17.9255	0.803907	15.7768	-0.248593	0	0	0
1110	1	38	3100	50	10	10	10	0.66	0.11	0.06	3.7	0.58	0.16	0.4	0.49	0.02	1.26	0.42	334	0.333333	1.18367	6.35	-0.0625	8.35	0.5	9.4	0.5	10	0.363636	11.2	0.230769	60	67	70.4	75.4	82.7	17.6389	0.492593	18.601	0.929303	18.9663	1.26164	17.5897	0.564039	16.376	0.212284	0	0	0
1111	1	39	3400	50	10	10	8	0.85	0.08	0.06	4.2	0.8	0.1	0.51	0.7	0.01	1.67	0.37	272	0.221557	1.14286	6.85	0.5625	9.1	1.33333	10.2	1.3	11	1.27273	12.3	1.07692	63	69	72.7	76	80.4	17.2588	0.23917	19.1136	1.29545	19.2988	1.49918	19.0443	1.60309	19.028	2.2523	1	1	1
1112	1	37	2850	48	10	10	7	0.86	0.22	0.26	2.7	0.8	0.1	2.08	0.73	0.03	1.69	0.35	303	0.207101	1.09589	6.1	-0.375	8	0.111111	8.7	-0.2	10.2	0.545455	11.3	0.307692	61.5	69.5	72	76.8	82.8	16.128	-0.514689	16.5623	-0.526936	16.7824	-0.29828	17.2933	0.352353	16.4823	0.294076	0	0	0
1113	1	38	3300	50	10	10	8	0.96	0.18	0.4	2.5	1.02	0.1	5.23	0.91	0.01	2.06	0.29	226	0.140777	1.12088	6.5	0.125	7.9	0	9.1	0.2	10.1	0.454545	11.6	0.538462	62.5	68	71.5	76.6	83	16.64	-0.173333	17.0848	-0.153732	17.8004	0.428844	17.2133	0.295206	16.8384	0.568029	0	0	0
1114	1	38	3300	52	10	10	7	0.98	0.19	0.11	2.7	1.28	0.1	1.27	1.12	0.04	2.52	0.26	299	0.103175	1.14286	6.6	0.25	7.35	-0.611111	8.1	-0.8	8.8	-0.727273	9.4	-1.15385	64	67	70.6	72.8	80	16.1133	-0.524479	16.3734	-0.661888	16.2508	-0.677977	16.6043	-0.139804	14.6875	-1.08654	0	0	0
1115	1	41	3300	50	10	10	7	1.02	0.19	0.13	2.6	0.93	0.12	1.05	0.75	0.03	1.85	0.38	246	0.205405	1.24	7.25	1.0625	9.35	1.61111	10.4	1.5	11.2	1.45455	12.8	1.46154	62.8	69	74	78	85.2	18.3831	0.988732	19.6387	1.67052	18.992	1.27997	18.4089	1.14924	17.6332	1.17937	1	1	1
1116	1	40	3050	50	10	10	10	1.74	0.52	0.01	4.1	1.53	2.56	0.2	1.64	0.07	3.96	1.74	379	0.439394	0.932927	7.8	1.75	8.7	0.888889	9.6	0.7	10.4	0.727273	10.8	-0.0769231	61.1	69	72.4	76.3	84.1	20.8935	2.66236	18.2735	0.695337	18.3145	0.796042	17.8642	0.760163	15.2697	-0.638658	0	0	0
1117	1	38	3300	50	10	10	12	0.8	0.22	0.31	2.5	0.86	0.1	4.89	0.72	0.01	1.68	0.23	269	0.136905	1.19444	7.3	1.125	8.9	1.11111	9.4	0.5	10.5	0.818182	11.6	0.538462	61.5	68.5	72.3	76.1	82	19.3007	1.60045	18.9674	1.19103	17.9825	0.558964	18.1309	0.950661	17.2516	0.885874	1	0	0
1118	1	37	3450	50	10	10	7	0.89	0.28	0.37	2.6	1.04	0.13	8.63	1.38	0.02	2.55	0.29	349	0.113725	0.753623	6.7	0.375	9	1.22222	10.1	1.2	11.7	1.90909	12.7	1.38462	64	72.5	77.5	82.8	89.3	16.3574	-0.361719	17.1225	-0.126805	16.8158	-0.274417	17.0657	0.189816	15.9258	-0.134013	0	0	0
1119	1	40	3800	50	10	10	24	0.68	0.14	0.01	3.1	0.61	0.1	0.2	1.01	0.01	2.02	0.88	265	0.435644	0.60396	6	-0.5	7.9	0	7.75	-1.15	9.2	-0.363636	10	-0.692308	62	69.5	71	75	81.8	15.6087	-0.860839	16.3553	-0.674813	15.3739	-1.30433	16.3556	-0.31746	14.9449	-0.888528	0	0	0
1120	1	38	3900	50	10	10	12	0.8	0.14	0.26	2.7	0.82	0.12	4.2	0.47	0.03	1.38	0.19	281	0.137681	1.74468	6.4	0	7.75	-0.166667	8	-0.9	9.7	0.0909091	10.4	-0.384615	61.5	68	70.7	74.3	80.5	16.9211	0.0140965	16.7604	-0.385442	16.0048	-0.85369	17.5709	0.550646	16.0488	-0.0394127	0	0	0
1121	1	39	3550	50	10	10	9	0.82	0.24	0.2	2.6	0.77	0.1	2.53	0.8	0.12	1.77	0.45	423	0.254237	0.9625	7.25	1.0625	8.5	0.666667	8.4	-0.5	9.2	-0.363636	10.8	-0.0769231	61.5	68.5	71.6	74.5	82	19.1685	1.51232	18.115	0.582126	16.3853	-0.58196	16.5758	-0.160121	16.0619	-0.0293324	0	0	0
1122	1	38	3500	50	10	10	7	0.57	0.2	0.22	2.7	0.53	0.13	2.84	0.66	0.01	1.34	0.33	318	0.246269	0.80303	6.9	0.625	7.9	0	8.7	-0.2	10.1	0.454545	11.2	0.230769	63	67.8	70.3	75.4	81.3	17.3847	0.323154	17.1857	-0.0816294	17.6039	0.288492	17.7656	0.689679	16.9448	0.649861	0	0	0
1123	1	40	2900	50	10	10	7	0.9	0.15	0.37	2.7	1.13	0.14	9.58	0.67	0.04	1.93	0.28	371	0.145078	1.68657	5.9	-0.625	6.95	-1.05556	7.7	-1.2	8.5	-1	9.5	-1.07692	61.5	67	70.2	74	79.5	15.5992	-0.867213	15.4823	-1.29836	15.6249	-1.12509	15.5223	-0.912658	15.0311	-0.822268	0	0	0
1124	1	39	3150	50	10	10	6	1.03	0.2	0.37	2.7	1.06	0.1	5.06	0.78	0.08	1.99	0.34	287	0.170854	1.35897	7.7	1.625	9.05	1.27778	9.3	0.4	10.2	0.545455	11.2	0.230769	63	68	70.9	76.4	80	19.4004	1.6669	19.5718	1.62271	18.5008	0.929142	17.4748	0.482036	17.5	1.07692	1	0	1
1125	1	41	4000	50	10	10	14	0.94	0.15	0.16	5.4	0.8	0.13	1.34	1.12	0.01	2.12	0.44	338	0.207547	0.714286	6.5	0.125	8	0.111111	8.8	-0.1	10	0.363636	11	0.0769231	62.5	69.7	72.6	76.5	82.6	16.64	-0.173333	16.4674	-0.594731	16.6959	-0.360083	17.0874	0.205318	16.1225	0.0173135	0	0	0
1126	1	40	3050	50	10	10	4	0.84	0.36	0.31	2.9	1.28	0.13	2.63	2.27	0.02	3.59	0.09	371	0.0250696	0.563877	6.55	0.1875	8.3	0.444444	9.6	0.7	10.8	1.09091	11.3	0.307692	61.2	67	74.2	78.2	82.7	17.4879	0.391955	18.4896	0.849744	17.4367	0.169046	17.6608	0.614854	16.5222	0.324756	0	0	0
1127	1	39	3800	52	10	10	14	0.84	0.27	0.01	2.6	0.83	0.1	0.2	1.08	0.01	2.22	0.68	283	0.306306	0.768519	7.45	1.3125	9.3	1.55556	10.7	1.8	12	2.18182	12.5	1.23077	62.5	69.6	74.7	77.8	82.1	19.072	1.448	19.1984	1.35598	19.1753	1.41094	19.8254	2.161	18.5449	1.88067	1	1	1
1128	1	41	3550	50	10	10	11	0.69	0.15	0.31	2.9	0.66	0.13	1.42	0.46	0.03	1.27	0.32	336	0.251969	1.43478	6.9	0.625	8.85	1.05556	9.1	0.2	9.7	0.0909091	10.7	-0.153846	62.5	69.5	71.8	74.7	80.7	17.664	0.509333	18.322	0.730024	17.6519	0.322816	17.3832	0.416594	16.43	0.253821	0	0	0
1129	1	41	3700	50	10	10	11	0.87	0.23	0.13	2.6	0.82	0.1	1.48	0.82	0.03	1.86	0.48	357	0.258065	1	8	2	10.5	2.88889	11.6	2.7	12.5	2.63636	14.1	2.46154	63.5	72	76.6	80.6	85	19.84	1.96003	20.2546	2.11045	19.7697	1.83551	19.2415	1.74396	19.5156	2.62736	1	1	1
1130	1	40	3650	50	10	10	19	0.88	0.18	0.04	2.7	0.9	0.12	0.37	0.87	0.09	1.94	0.38	306	0.195876	1.03448	6.5	0.125	8	0.111111	8.7	-0.2	10.8	1.09091	11.5	0.461538	61.6	68	72.9	76.8	84.4	17.1298	0.153191	17.301	0.000741473	16.3706	-0.592439	18.3105	1.07896	16.1441	0.0338976	0	1	0
1131	1	39	3650	50	10	10	13	0.99	0.22	0.28	2.8	1.14	1.35	2.84	0.67	0.03	1.96	0.33	234	0.168367	1.70149	7	0.75	9.5	1.77778	9.5	0.6	9.8	0.181818	11.2	0.230769	61.4	69.8	69.8	76.8	82.4	18.5678	1.11189	19.499	1.57073	19.499	1.64216	16.6151	-0.132053	16.4954	0.304176	1	0	0
1132	1	39	4000	50	10	10	7	0.84	0.29	0.28	2.9	0.84	0.11	3.91	1.21	0.13	2.15	0.22	270	0.102326	0.694215	7.85	1.8125	9.5	1.77778	10.4	1.5	11.4	1.63636	12.7	1.38462	64.7	70.5	75.7	79	86	18.7526	1.23506	19.1137	1.29552	18.1485	0.677525	18.2663	1.04736	17.1714	0.824188	1	0	0
1133	1	38	2850	48	10	10	8	0.82	0.19	0.12	2.7	0.77	0.17	0.74	0.54	0.01	1.52	0.46	421	0.302632	1.42593	6.05	-0.4375	7	-1	8.05	-0.85	9.1	-0.454545	10.5	-0.307692	61.5	65	69.5	73.8	80.2	15.9958	-0.60282	16.568	-0.522823	16.6658	-0.381569	16.7082	-0.0655988	16.3245	0.172712	0	0	0
1134	1	38	3000	50	10	10	9	0.94	0.15	0.18	3.2	0.95	0.16	1.84	0.58	0.01	1.68	0.34	312	0.202381	1.63793	6.7	0.375	9	1.22222	9.6	0.7	10.8	1.09091	11.8	0.692308	59.4	65	70.3	73	79.4	18.989	1.39266	21.3018	2.85841	19.425	1.58927	20.2665	2.47605	18.7172	2.01323	1	1	1
1135	1	37	3500	52	10	10	6	0.8	0.19	0.18	2.4	0.99	0.12	2.99	0.8	0.01	1.88	0.2	388	0.106383	1.2375	7.05	0.8125	8.85	1.05556	10.1	1.2	10.8	1.09091	11.7	0.615385	62	68.5	73.6	76.4	83.7	18.3403	0.96018	18.8609	1.11492	18.6451	1.03225	18.5028	1.21627	16.7007	0.462085	0	1	0
1136	1	40	3100	51	10	10	9	0.77	0.2	0.04	3	0.8	0.1	0.31	0.85	0.03	1.82	0.37	377	0.203297	0.941176	6.75	0.4375	8.05	0.166667	8.9	0	10	0.363636	11	0.0769231	64.5	70	73	76.1	84	16.225	-0.450009	16.4286	-0.622449	16.7011	-0.356379	17.2675	0.333963	15.5896	-0.392639	0	0	0
1137	1	41	3450	51	10	10	13	0.65	0.16	0.19	2.7	0.38	0.12	1.27	0.6	0.04	1.18	0.44	356	0.372881	0.633333	8.15	2.1875	9.8	2.11111	10.5	1.6	11	1.27273	12.9	1.53846	63.6	71	74.5	79	85.7	20.1485	2.16569	19.4406	1.52899	18.9181	1.22719	17.6254	0.589558	17.5642	1.1263	1	0	1
1138	1	40	3850	50	10	10	12	0.77	0.19	0.39	2.5	0.6	0.16	4.04	0.61	0.03	1.37	0.36	301	0.262774	0.983607	6.6	0.25	9	1.22222	9.7	0.8	9.8	0.181818	11.6	0.538462	63	70.5	74.5	77	83.5	16.6289	-0.180751	18.1077	0.576958	17.4767	0.197636	16.5289	-0.193625	16.6374	0.413372	0	0	0
1139	1	40	3800	50	10	10	10	0.91	0.23	0.19	2.8	1.18	0.1	2.23	0.78	0.02	2.06	0.23	241	0.11165	1.51282	7.75	1.6875	8.3	0.444444	9.3	0.4	10.3	0.636364	11.5	0.461538	63	66.5	72.6	75.6	81.5	19.5263	1.75089	18.7687	1.04909	17.6445	0.31751	18.0216	0.87258	17.3134	0.933393	0	0	0
1140	1	38	3550	50	10	10	5	0.59	0.19	0.42	2.9	0.57	0.13	5.32	0.75	0.01	1.42	0.21	236	0.147887	0.76	7.4	1.25	9.4	1.66667	10.05	1.15	10.8	1.09091	12.1	0.923077	64.6	70	74.3	78.5	85	17.7324	0.554911	19.1837	1.34548	18.2049	0.71779	17.5261	0.518619	16.7474	0.498004	1	0	0
1141	1	39	2900	50	10	10	11	0.98	0.15	0.15	2.9	0.9	0.12	1.04	0.68	0.01	1.75	0.38	230	0.217143	1.32353	6	-0.5	7.8	-0.111111	8.7	-0.2	8.7	-0.818182	10	-0.692308	62	69	73.5	75.3	80.9	15.6087	-0.860839	16.3831	-0.654919	16.1044	-0.782571	15.3437	-1.04023	15.2793	-0.631321	0	0	0
1142	1	39	2850	50	10	10	10	0.72	0.16	0.04	2.8	0.75	0.1	0.2	0.62	0.01	1.58	0.47	359	0.297468	1.20968	7.25	1.0625	9.1	1.33333	10.4	1.5	9.8	0.181818	13	1.61538	62	69	72.3	79.2	83.4	18.8606	1.30704	19.1136	1.29545	19.8956	1.92542	15.6234	-0.840424	18.6901	1.99237	1	0	1
1143	1	37	3000	50	10	10	8	0.78	0.09	0.13	2.5	0.89	0.11	1.65	0.63	0.01	1.62	0.23	268	0.141975	1.4127	7.1	0.875	9.5	1.77778	10.3	1.4	11.1	1.36364	13.6	2.07692	64.5	72	78.5	82	88.7	17.0663	0.110855	18.3256	0.732584	16.7147	-0.346661	16.508	-0.208549	17.2859	0.912221	0	0	0
1144	1	38	3600	52	10	10	11	0.79	0.25	0.63	2.7	0.84	0.1	11.43	0.84	0.03	1.77	0.2	481	0.112994	1	6.3	-0.125	7.2	-0.777778	7.6	-1.3	8.2	-1.27273	9.9	-0.769231	61.2	66.3	69.8	73	79.6	16.8205	-0.0530309	16.3797	-0.657371	15.5992	-1.14342	15.3875	-1.00893	15.6246	-0.365688	0	0	0
1145	1	36	2500	50	10	10	5	0.76	0.23	0.16	2.4	0.91	0.1	1.6	0.95	0.01	1.97	0.24	218	0.121827	0.957895	6.2	-0.25	8.3	0.444444	8.9	0	9.5	-0.0909091	10.6	-0.230769	59	66.8	70.5	74.6	81.5	17.811	0.607316	18.6005	0.928945	17.9065	0.504674	17.0705	0.193206	15.9584	-0.108886	0	0	0
1146	1	38	3450	50	10	10	4	0.85	0.4	0.3	2.8	1.28	0.12	2.63	2.31	0.03	3.64	0.1	379	0.0274725	0.554113	7.2	1	9.15	1.38889	10.4	1.5	10.8	1.09091	12.3	1.07692	63.7	71	75.2	78.5	84.2	17.7441	0.562724	18.1512	0.607972	18.3907	0.850482	17.5261	0.518619	17.3493	0.960968	0	0	0
1147	1	40	4300	50	10	10	7	0.58	0.16	0.12	3.4	0.66	0.1	1.31	0.77	0.01	1.55	0.26	428	0.167742	0.857143	6.7	0.375	7.9	0	9.2	0.3	9.7	0.0909091	10.2	-0.538462	62.5	68	71.8	74.5	80.3	17.152	0.168	17.0848	-0.153732	17.8459	0.461371	17.4767	0.48335	15.8186	-0.216432	0	0	0
1148	1	36	2850	50	10	10	9	0.77	0.19	0.13	2.6	0.82	0.11	2.11	0.65	0.02	1.59	0.27	345	0.169811	1.26154	6.55	0.1875	7.9	0	9.1	0.2	10.1	0.454545	10.8	-0.0769231	59.5	66.5	73.3	75.6	81.8	18.5015	1.06768	17.8642	0.403007	16.9369	-0.187942	17.6717	0.622627	16.1405	0.0311585	0	0	0
1149	1	38	3050	50	10	10	11	0.59	0.18	0.05	3.2	0.5	0.12	0.2	0.62	0.02	1.32	0.43	417	0.325758	0.806452	6.8	0.5	8.7	0.888889	9.6	0.7	10.5	0.818182	11.6	0.538462	62	69	73.8	78.5	83.4	17.6899	0.526604	18.2735	0.695337	17.6262	0.304423	17.0392	0.170879	16.6773	0.444081	0	0	0
1150	1	39	3350	50	10	10	8	1	0.21	0.17	3.5	1.04	0.11	8.86	0.74	0.01	1.92	0.31	345	0.161458	1.40541	7	0.75	9.9	2.22222	10.7	1.8	11	1.27273	12	0.846154	62.8	71.3	75.6	78	84.1	17.7492	0.566133	19.474	1.55289	18.7215	1.08677	18.0802	0.914436	16.9664	0.666448	1	0	0
1151	1	39	3550	50	10	10	7	0.71	0.12	0.1	3.9	0.69	0.16	2.92	0.55	0.01	1.39	0.32	354	0.230216	1.25455	6.6	0.25	8.4	0.555556	9.7	0.8	10.7	1	12	0.846154	67.8	70	77.2	77.3	82	14.3577	-1.69487	17.1429	-0.112245	16.2756	-0.660282	17.9071	0.790772	17.8465	1.34348	0	0	1
1152	1	40	3450	50	10	10	8	0.84	0.17	0.27	3.8	0.63	0.11	4.39	0.62	0.05	1.45	0.45	359	0.310345	1.01613	5.7	-0.875	6.7	-1.33333	8.3	-0.6	9	-0.545455	9.9	-0.769231	60	64.8	72	74.2	81	15.8333	-0.711111	15.956	-0.95998	16.0108	-0.849427	16.3469	-0.323662	15.0892	-0.777567	0	0	0
1153	1	38	3100	50	10	10	6	0.65	0.15	0.06	4	0.63	0.1	1.53	0.86	0.03	1.61	0.27	226	0.167702	0.732558	6.65	0.3125	8.8	1	9.7	0.8	10.2	0.545455	11	0.0769231	61.5	68	70.8	73.8	79	17.5821	0.454751	19.0311	1.23653	19.3511	1.53649	18.7278	1.37702	17.6254	1.17337	1	1	1
1154	1	40	3500	50	10	10	10	0.96	0.19	0.22	3.1	0.73	0.14	2.01	0.58	0.01	1.5	0.42	453	0.28	1.25862	6.2	-0.25	6.8	-1.22222	8.2	-0.7	10	0.363636	10	-0.692308	61.5	65.5	70	74.6	78.3	16.3924	-0.338427	15.8499	-1.03579	16.7347	-0.332362	17.9689	0.834954	16.3108	0.162189	0	0	0
1155	1	39	3650	50	10	10	10	0.74	0.05	0.18	3.7	0.63	0.12	2.24	0.25	0.01	1.03	0.32	271	0.31068	2.52	6.15	-0.3125	7.4	-0.555556	8.4	-0.5	8.7	-0.818182	11.4	0.384615	62	68.5	72.1	75.4	84.5	15.999	-0.600694	15.7707	-1.09237	16.1588	-0.743724	15.303	-1.06929	15.9658	-0.10321	0	0	0
1156	1	38	3300	50	10	10	12	1.46	0.3	0.01	4	1.45	0.77	0.2	1.73	0.05	3.98	1.77	234	0.444724	0.83815	7.15	0.9375	8.8	1	10	1.1	10.8	1.09091	11	0.0769231	65	70	74.3	78.5	85.3	16.9231	0.0153846	17.9592	0.470845	18.1143	0.653096	17.5261	0.518619	15.118	-0.755377	0	0	0
1157	1	40	3500	50	10	10	11	0.95	0.16	0.27	3.1	1.02	0.12	4.3	0.62	0.02	1.79	0.32	491	0.178771	1.64516	5.9	-0.625	7.5	-0.444444	9.1	0.2	9.9	0.272727	10	-0.692308	62.7	69.8	74.4	77.6	84.3	15.0078	-1.26147	15.394	-1.36146	16.4398	-0.543027	16.4404	-0.256874	14.0716	-1.56027	0	0	0
1158	1	38	3200	50	8	10	8	0.74	0.17	0.07	3.5	0.71	0.12	2.03	0.71	0.02	1.56	0.31	289	0.198718	1	5.6	-1	7.35	-0.611111	8.4	-0.5	9.3	-0.272727	10.3	-0.461538	61	68.8	70.7	76.2	81	15.0497	-1.23352	15.5278	-1.26584	16.8051	-0.282089	16.0167	-0.559501	15.6988	-0.308595	0	0	0
1159	1	38	3250	50	10	10	2	0.79	0.02	0.26	2.9	0.63	0.13	2.7	0.44	0.02	1.18	0.25	448	0.211864	1.43182	7.4	1.25	9.5	1.77778	9.7	0.8	10.6	0.909091	11.1	0.153846	61.8	70.6	74.8	76.5	82.4	19.3756	1.65039	19.0596	1.25687	17.3368	0.0977029	18.1127	0.937637	16.3481	0.190883	1	0	0
1160	1	39	3400	50	10	10	11	0.9	0.18	0.22	3.2	1.04	0.01	2.98	0.83	0.01	2.02	0.32	235	0.158416	1.25301	6.8	0.5	8.1	0.222222	9.1	0.2	10.6	0.909091	11.3	0.307692	63.7	68.3	73.2	75.2	81.5	16.7583	-0.0944644	17.3638	0.0455382	16.9832	-0.154865	18.7443	1.38882	17.0123	0.701775	0	1	0
1161	1	38	3500	50	10	10	9	1	0.2	0.06	2.9	0.91	0.12	1.24	1.34	0.01	2.42	0.38	447	0.157025	0.679104	7.15	0.9375	8.3	0.444444	9	0.1	9.8	0.181818	11.2	0.230769	63.8	72.5	75	78	83.4	17.5657	0.443779	15.7907	-1.07805	16	-0.857143	16.1078	-0.494412	16.1022	0.00171241	0	0	0
1162	1	40	2850	50	10	10	8	0.94	0.11	0.18	3.7	1.18	0.1	5.33	0.68	0.01	1.99	0.28	268	0.140704	1.73529	6.35	-0.0625	8.15	0.277778	8.5	-0.4	9.4	-0.181818	10.4	-0.384615	60	67	70.2	73	78.6	17.6389	0.492593	18.1555	0.611065	17.2482	0.0344547	17.6393	0.599523	16.834	0.564643	0	0	0
1163	1	39	3750	50	8	9	12	1.15	0.33	0.01	4.6	1.1	1.42	0.2	1.18	0.03	2.92	1.41	343	0.482877	0.932203	6.6	0.25	8.5	0.666667	9.3	0.4	10.4	0.727273	11.4	0.384615	62	69	71.8	75.4	84.4	17.1696	0.179743	17.8534	0.39528	18.0399	0.599927	18.2932	1.0666	16.0037	-0.0740895	0	0	0
1164	1	38	3150	50	10	10	11	0.68	0.12	0.07	4.3	0.62	0.1	0.39	1.05	0.01	1.82	0.32	418	0.175824	0.590476	6.1	-0.375	7.9	0	8.6	-0.3	10.1	0.454545	10.4	-0.384615	61.1	69.5	73.7	76.1	82.8	16.3398	-0.37345	16.3553	-0.674813	15.833	-0.976422	17.4402	0.457303	15.1695	-0.715732	0	0	0
1165	1	38	3750	50	10	10	10	0.83	0.16	0.12	4.2	0.71	0.12	0.4	0.81	0.02	1.66	0.31	305	0.186747	0.876543	7.3	1.125	9.7	2	10.2	1.3	10.3	0.636364	12.1	0.923077	65.5	70	72.8	77.4	85.5	17.0153	0.0768836	19.7959	1.7828	19.2459	1.46133	17.1931	0.280817	16.5521	0.34777	1	0	0
1166	1	38	3300	50	10	10	9	0.96	0.13	0.39	2.8	1.17	0.14	4.86	0.38	0.01	1.65	0.21	242	0.127273	3.07895	6.2	-0.25	7.7	-0.222222	8.8	-0.1	9.8	0.181818	10.5	-0.307692	62.7	67.5	71.2	75.2	80.7	15.7709	-0.75273	16.8999	-0.285812	17.3589	0.113514	17.3297	0.378339	16.1229	0.0175888	0	0	0
1167	1	37	3250	50	10	10	5	0.7	0.14	0.14	3.1	0.52	0.11	0.51	0.75	0.01	1.38	0.25	310	0.181159	0.693333	5.95	-0.5625	7.65	-0.277778	8.6	-0.3	10.7	1	10.7	-0.153846	61.2	67.5	73.7	76.4	81	15.886	-0.676011	16.7901	-0.364198	15.833	-0.976422	18.3315	1.0939	16.3085	0.160377	0	1	0
1168	1	38	2850	50	10	10	8	0.69	0.09	0.15	3.8	0.71	0.12	3.78	0.35	0.01	1.16	0.22	416	0.189655	2.02857	6	-0.5	8	0.111111	8.3	-0.6	8.7	-0.818182	10	-0.692308	61.8	67	70.3	74.5	80.5	15.7099	-0.793379	17.8213	0.372386	16.7945	-0.289633	15.675	-0.803593	15.4315	-0.514228	0	0	0
1169	1	40	4050	50	10	10	8	0.85	0.16	0.16	3.9	0.76	0.16	1.85	0.49	0.02	1.4	0.33	220	0.235714	1.55102	5.25	-1.4375	7.45	-0.5	8.6	-0.3	9.7	0.0909091	10.6	-0.230769	60.5	67.3	71.4	75.7	81.3	14.3433	-1.70448	16.4485	-0.608218	16.8695	-0.236077	16.927	0.0907138	16.0371	-0.0484148	0	0	0
1170	1	40	4100	50	8	10	7	0.71	0.16	0.04	3.9	0.81	0.1	0.36	0.74	0.01	1.72	0.38	231	0.22093	1.09459	6.7	0.375	8.9	1.11111	10	1.1	10.7	1	10.5	-0.307692	63	69.5	72.5	76.5	81.9	16.8808	-0.0127824	18.4255	0.803962	19.025	1.30355	18.2836	1.05969	15.6539	-0.343183	0	0	0
1171	1	38	3700	50	8	10	8	0.78	0.21	0.3	2.7	0.82	0.11	5.43	0.76	0.04	1.69	0.24	367	0.142012	1.07895	7.9	1.875	9.9	2.22222	12	3.1	12.6	2.72727	14.3	2.61538	64	70.5	74.3	79.5	85.3	19.2871	1.59141	19.9185	1.87037	21.7372	3.24086	19.9359	2.23994	19.6534	2.73339	1	1	1
1172	1	39	2950	50	10	10	7	0.89	0.09	0.117	3.9	0.84	0.1	0.54	0.83	0.02	1.88	0.46	280	0.244681	1.01205	7.3	1.125	9.6	1.88889	10.2	1.3	11.5	1.72727	12.8	1.46154	64.8	71.8	76	78.6	85.5	17.3849	0.323284	18.6218	0.944164	17.6593	0.328057	18.6146	1.29611	17.5097	1.08435	0	1	1
1173	1	39	2950	50	10	10	12	0.89	0.13	0.32	3.6	0.89	0.1	0.92	0.83	0.01	1.85	0.29	316	0.156757	1.07229	6.55	0.1875	7.5	-0.444444	8.5	-0.4	9.8	0.181818	10.7	-0.153846	62.5	67.8	70.7	74.2	81.6	16.768	-0.088	16.3156	-0.703174	17.0051	-0.139189	17.7999	0.714235	16.0695	-0.0234303	0	0	0
1174	1	39	3100	50	10	10	9	0.76	0.12	0.193	3.4	0.55	0.1	1.68	0.78	0.01	1.53	0.45	249	0.294118	0.705128	6	-0.5	7.5	-0.444444	9	0.1	9.1	-0.454545	10.7	-0.153846	61.5	68	72.7	74.2	82.8	15.8636	-0.690951	16.2197	-0.771626	17.0284	-0.122576	16.5285	-0.193925	15.6071	-0.379129	0	0	0
1175	1	39	3250	50	10	10	8	0.83	0.1	0.29	3.5	0.57	0.1	2.34	0.56	0.03	1.32	0.42	279	0.318182	1.01786	7.15	0.9375	8.6	0.777778	9.6	0.7	10.5	0.818182	11.2	0.230769	64.5	69.6	73.8	77.6	83.3	17.1865	0.190978	17.7533	0.323811	17.6262	0.304423	17.4368	0.45483	16.1409	0.0314693	0	0	0
1176	1	39	3650	50	10	10	10	0.96	0.13	0.294	2.9	1.03	0.15	6.57	0.97	0.11	2.09	0.2	239	0.0956938	1.06186	8	2	10.6	3	11.5	2.6	12.5	2.63636	15.3	3.38462	62	71	74.2	77	85.6	20.8117	2.60777	21.0276	2.66255	20.8877	2.63405	21.0828	3.05915	20.8806	3.67742	1	1	1
1177	1	40	3750	52	10	10	12	0.73	0.09	0.28	2.6	0.76	0.16	6.13	0.72	0.01	1.6	0.27	318	0.16875	1.05556	7.7	1.625	9.3	1.55556	10.5	1.6	11.4	1.63636	12.9	1.53846	61.5	70.5	74.4	78.5	85.4	20.3583	2.3055	18.7113	1.00809	18.969	1.26354	18.4997	1.2141	17.6878	1.22139	0	1	1
1178	1	38	3450	50	10	10	11	0.76	0.16	0.28	3	0.79	0.1	4.92	0.64	0.06	1.53	0.23	259	0.150327	1.23438	5.8	-0.75	7.5	-0.444444	8.5	-0.4	10	0.363636	10.7	-0.153846	61.5	66	70.5	74.5	82.4	15.3348	-1.04348	17.2176	-0.0588351	17.1018	-0.0701747	18.0172	0.869433	15.759	-0.262288	0	0	0
1179	1	37	3250	50	10	10	5	0.86	0.11	0.21	2.6	1.09	0.1	3.2	0.76	0.01	1.93	0.17	198	0.0880829	1.43421	6.75	0.4375	9.8	2.11111	11.5	2.6	12.5	2.63636	13.2	1.76923	63.5	70.7	76.4	79.2	86.2	16.74	-0.106644	19.6059	1.64709	19.702	1.78717	19.9278	2.23415	17.7648	1.28059	1	1	1
1180	1	40	3650	50	10	10	12	0.76	0.1	0.21	2.5	0.61	0.13	2.4	0.8	0	1.52	0.24	287	0.157895	0.7625	6.5	0.125	6.7	-1.33333	8	-0.9	9.6	0	9.4	-1.15385	62	65.3	70.4	73.6	79	16.9095	0.00631287	15.7126	-1.13385	16.1415	-0.756051	17.7221	0.658655	15.0617	-0.798701	0	0	0
1181	1	38	3600	50	10	10	7	1.18	0.16	0.213	3.2	1.36	0.1	1.14	0.9	0.03	2.4	0.3	318	0.125	1.51111	6.8	0.5	8.8	1	8.8	-0.1	9.5	-0.0909091	11	0.0769231	62.5	68.6	71.5	74	83.1	17.408	0.338667	18.6997	0.99978	17.2136	0.00968263	17.3484	0.391735	15.9291	-0.131478	0	0	0
1182	1	39	3450	50	10	10	9	0.72	0.16	0.22	2.6	0.76	0.13	3.02	1.1	0.09	1.96	0.21	245	0.107143	0.690909	7.5	1.375	7.7	-0.222222	10.8	1.9	10.9	1.18182	11.7	0.615385	67	70.9	74	78.1	84.3	16.7075	-0.128329	15.3179	-1.41581	19.7224	1.80173	17.87	0.764282	16.4638	0.279865	0	0	0
1183	1	38	3550	55	10	10	9	0.78	0.14	0.17	2.6	0.81	0.13	3.32	0.84	0.02	1.79	0.3	248	0.167598	0.964286	7.2	1	8.3	0.444444	8.7	-0.2	9.2	-0.363636	10.2	-0.538462	64	69.2	71.3	74.6	82.2	17.5781	0.452083	17.3327	0.0233481	17.1136	-0.0617476	16.5314	-0.191843	15.0958	-0.772451	0	0	0
1184	1	40	3400	50	10	10	21	1.64	1.16	0.7	2.5	1.61	1.55	8.37	4.7	0.15	6.97	1.46	279	0.209469	0.342553	7.05	0.8125	8.2	0.333333	9.2	0.3	10.3	0.636364	11.7	0.615385	66.5	69.2	74	77.8	85	15.9421	-0.638593	17.1239	-0.125814	16.8006	-0.285297	17.0168	0.154861	16.1938	0.072132	0	0	0
1185	1	38	3650	50	10	10	5	0.76	0.03	0.566	3.6	0.74	0.1	13.39	0.63	0.01	1.44	0.16	313	0.111111	1.1746	7.7	1.625	10.1	2.44444	11.5	2.6	12.1	2.27273	13.8	2.23077	65.5	73.4	76.5	79.8	88.4	17.9477	0.698448	18.7469	1.03349	19.6506	1.7504	19.0011	1.57224	17.6593	1.1995	0	1	1
1186	1	38	2950	50	10	10	11	0.67	0.13	0.5	2.8	0.55	0.1	8.69	0.73	0.02	1.43	0.33	451	0.230769	0.753425	6.7	0.375	7.9	0	9.6	0.7	10.4	0.727273	10	-0.692308	63	68	73.5	77.3	84.8	16.8808	-0.0127824	17.0848	-0.153732	17.7704	0.40741	17.405	0.432152	13.9062	-1.68754	0	0	0
1187	1	38	3500	50	10	10	10	0.68	0.02	0.48	2.6	0.55	0.15	6.65	0.32	0.02	0.98	0.24	239	0.244898	1.71875	6.55	0.1875	8	0.111111	8.9	0	10.5	0.818182	11.6	0.538462	63.7	68.5	72.6	77.8	83.4	16.1422	-0.505207	17.0494	-0.179007	16.8856	-0.224564	17.3472	0.390878	16.6773	0.444081	0	0	0
1188	1	39	3250	50	10	10	9	0.82	0.14	0.282	3	0.67	0.1	2.75	0.72	0.03	1.69	0.65	277	0.384615	0.930556	7	0.75	8.9	1.11111	10.6	1.7	11.4	1.63636	12	0.846154	62.1	70	74.2	77.7	81.8	18.1516	0.834398	18.1633	0.616618	19.253	1.46642	18.8826	1.4876	17.9339	1.41069	0	1	1
1189	1	38	3950	50	10	10	7	0.8	0.18	0.29	2.8	0.9	0.1	5.68	0.94	0.03	1.93	0.19	241	0.0984456	0.957447	7	0.75	8.75	0.944444	10.4	1.5	11.2	1.45455	12.7	1.38462	63	70.1	72.6	76.8	85.3	17.6367	0.491123	17.8062	0.361594	19.7315	1.80821	18.9887	1.56337	17.4544	1.04187	0	1	0
1190	1	39	3850	50	10	10	8	0.66	0.18	0.28	2.6	0.61	0.11	6.08	1.12	0.05	1.88	0.34	203	0.180851	0.544643	6.45	0.0625	7.35	-0.611111	8.2	-0.7	9.2	-0.363636	9.6	-1	60	63.3	69	73	79.3	17.9167	0.677778	18.3434	0.745288	17.2233	0.0166232	17.264	0.331448	15.266	-0.641549	0	0	0
1191	1	38	3100	50	10	10	10	0.82	0.15	0.33	2.6	0.71	0.13	2.44	0.77	0.03	1.61	0.29	215	0.180124	0.922078	7.3	1.125	8.6	0.777778	10.1	1.2	11	1.27273	10.9	0	64	68.9	74.5	78	83.5	17.8223	0.614844	18.1159	0.582788	18.1974	0.712413	18.0802	0.914436	15.6334	-0.35892	0	0	0
1192	1	38	3650	50	10	10	6	0.93	0.19	0.24	2.8	0.94	0.1	4.99	0.81	0.02	1.82	0.16	240	0.0879121	1.16049	7.35	1.1875	9.4	1.66667	9.8	0.9	10	0.363636	11.2	0.230769	63.5	70	73	77.2	83.6	18.228	0.885358	19.1837	1.34548	18.3899	0.849958	16.779	-0.0150186	16.0253	-0.0574814	1	0	0
1193	1	40	3500	50	10	10	7	0.87	0.04	0.336	3.4	0.83	0.1	1.88	0.53	0.02	1.5	0.3	349	0.2	1.56604	6.5	0.125	8.3	0.444444	8.7	-0.2	9.6	0	10.7	-0.153846	63	65.3	71	74	81.2	16.3769	-0.348719	19.4649	1.54634	17.2585	0.0417718	17.531	0.522175	16.2283	0.0986547	1	0	0
1194	1	38	3100	50	10	10	6	0.73	0.22	0.238	3	0.44	0.1	3.2	0.8	0.02	1.53	0.63	335	0.411765	0.55	6.35	-0.0625	8	0.111111	9	0.1	10.2	0.545455	11.1	0.153846	61.5	66.7	72.2	74.4	81.6	16.7889	-0.0740344	17.982	0.487152	17.2651	0.0464721	18.427	1.16213	16.6703	0.43867	0	1	0
1195	1	37	3100	50	10	10	3	0.83	0.19	0.48	2.7	0.72	0.1	7.77	0.94	0.02	1.77	0.25	194	0.141243	0.765957	6.1	-0.375	7.9	0	8.8	-0.1	9.7	0.0909091	10.2	-0.538462	61.2	67.5	69.7	73.8	80	16.2865	-0.409019	17.3388	0.0277288	18.1141	0.652939	17.8098	0.721285	15.9375	-0.125	0	0	0
1196	1	39	3100	50	10	10	8	1.22	0.06	0.3	3.8	1.68	0.19	3.31	0.69	0.03	2.51	0.3	217	0.119522	2.43478	7	0.75	8.6	0.777778	9.6	0.7	10.4	0.727273	10.8	-0.0769231	62	67	71.8	75	81.4	18.2102	0.873465	19.1579	1.3271	18.6218	1.01559	18.4889	1.20635	16.2995	0.153481	1	1	0
1197	1	38	3450	50	10	10	8	0.74	0.22	0.23	3	0.6	0.15	1.84	0.96	0.04	1.75	0.42	342	0.24	0.625	6.7	0.375	8	0.111111	9.1	0.2	10.4	0.727273	11.5	0.461538	63.6	69.6	73.8	77.9	86	16.5638	-0.224118	16.5147	-0.560906	16.7082	-0.351313	17.1379	0.24138	15.5489	-0.423888	0	0	0
1198	1	38	3400	50	10	10	11	1.15	0.23	0.71	2.8	1.4	0.19	6.11	1.35	0.04	2.86	0.24	367	0.0839161	1.03704	6.8	0.5	7.8	-0.111111	9.2	0.3	10.4	0.727273	11.3	0.307692	63.8	68.6	73.8	76.7	84.8	16.7058	-0.12946	16.5747	-0.518052	16.8918	-0.220166	17.6784	0.627419	15.714	-0.296923	0	0	0
1199	1	39	3300	50	10	10	10	0.77	0.15	0.27	2.5	0.72	0.1	5.17	1.33	0.01	2.16	0.25	452	0.115741	0.541353	6.7	0.375	8.6	0.777778	10	1.1	10.5	0.818182	11.3	0.307692	60.7	70.7	73.3	76.9	83.8	18.1843	0.856223	17.2052	-0.0677172	18.612	1.00854	17.7557	0.682608	16.0913	-0.00671299	0	0	0
1200	1	36	2900	48	10	10	5	0.76	0.16	0.23	3.1	0.8	0.15	2.1	0.65	0.01	1.52	0.16	211	0.105263	1.23077	5.75	-0.8125	7.45	-0.5	8.9	0	9.6	0	11.3	0.307692	60.5	69	73.4	77.8	85	15.7093	-0.793794	15.648	-1.18002	16.5195	-0.486045	15.8603	-0.671198	15.6401	-0.35374	0	0	0
1201	1	39	2800	50	10	10	10	1.15	0.19	0.4	2.6	1.22	0.15	3.98	1.21	0	2.63	0.44	305	0.1673	1.00826	5.85	-0.6875	7.5	-0.444444	9.5	0.6	10	0.363636	10.7	-0.153846	61.1	67.8	73.7	76.1	84	15.6702	-0.819893	16.3156	-0.703174	17.49	0.207109	17.2675	0.333963	15.1644	-0.719693	0	0	0
1202	1	39	4000	50	10	10	8	0.88	0.18	0.49	3.5	0.93	0.36	9.9	0.96	0.07	2.04	0.33	510	0.161765	0.96875	6.8	0.5	8.4	0.555556	9.5	0.6	10	0.363636	10	-0.692308	66	69.7	73	76.8	82.9	15.6107	-0.859565	17.2907	-0.00661003	17.827	0.447846	16.9542	0.11015	14.5509	-1.19159	0	0	0
1203	1	36	3300	50	10	10	7	0.8	0.17	0.18	3.7	0.9	0.11	3.09	0.79	0.01	1.77	0.18	232	0.101695	1.13924	6.9	0.625	9.6	1.88889	10.2	1.3	11.6	1.81818	13.4	1.92308	60	73	75	81	87.7	19.1667	1.51111	18.0146	0.510455	18.1333	0.666667	17.6802	0.628737	17.4223	1.01716	0	0	0
1204	1	38	2900	50	10	10	6	0.76	0.16	0.13	3.6	0.88	0.14	0.37	0.8	0.01	1.76	0.18	250	0.102273	1.1	7.1	0.875	8.1	0.222222	9.5	0.6	10.7	1	11.7	0.615385	60.8	66	72.3	74.6	81.6	19.2066	1.53775	18.595	0.92503	18.1739	0.695609	19.2268	1.7334	17.5714	1.13182	0	1	1
1205	1	40	3750	50	10	10	10	0.77	0.05	0.39	2.6	0.72	0.1	7.32	0.82	0.02	1.63	0.19	274	0.116564	0.878049	6.8	0.5	8.8	1	10	1.1	10.6	0.909091	11.4	0.384615	62.8	68	71.3	76.3	82.5	17.2421	0.228053	19.0311	1.23653	19.6708	1.76482	18.2078	1.00555	16.7493	0.49947	1	0	0
1206	1	40	3150	50	10	10	6	0.84	0.05	0.37	2.6	0.9	0.15	6.27	0.53	0.03	1.49	0.13	231	0.0872483	1.69811	6.7	0.375	8.7	0.888889	9.2	0.3	10.7	1	11.5	0.461538	63.5	69.9	72.5	75.6	80.9	16.616	-0.189311	17.8059	0.361386	17.503	0.216409	18.7215	1.37249	17.5712	1.13167	0	1	1
1207	1	40	2950	50	10	10	9	0.72	0.03	0.32	2.7	0.63	0.17	3.26	0.44	0.03	1.21	0.3	218	0.247934	1.43182	6.55	0.1875	8.6	0.777778	9.8	0.9	9.9	0.272727	10.2	-0.538462	63	67.2	72.3	76.9	81.8	16.5029	-0.264735	19.0441	1.24577	18.7478	1.10555	16.741	-0.0421121	15.2438	-0.658607	1	0	0
1208	1	36	3200	50	10	10	11	0.9	0.09	0.43	3.9	0.96	0.11	6.13	0.43	0.01	1.45	0.14	343	0.0965517	2.23256	5.55	-1.0625	7.4	-0.555556	8.8	-0.1	9.9	0.272727	10.3	-0.461538	60.5	67.2	72.3	76.2	81.2	15.1629	-1.15807	16.3868	-0.652312	16.8347	-0.260909	17.05	0.178596	15.6216	-0.36801	0	0	0
1209	1	39	3500	50	10	10	9	0.76	0.21	0.36	3	0.76	0.1	9.41	0.82	0.01	1.77	0.41	480	0.231638	0.926829	6.3	-0.125	7.9	0	9.3	0.4	9.7	0.0909091	11.7	0.615385	62	67.5	72	75	82.8	16.3892	-0.340548	17.3388	0.0277288	17.9398	0.528439	17.2444	0.31746	17.0657	0.742879	0	0	0
1210	1	38	3100	50	10	10	21	0.86	0.14	0.03	3.3	0.62	0.1	0.2	0.83	0.01	1.65	0.45	388	0.272727	0.746988	6.8	0.5	8.8	1	10.3	1.4	12	2.18182	11.7	0.615385	62	69.6	73	78.3	81.8	17.6899	0.526604	18.1662	0.618717	19.3282	1.52015	19.573	1.98072	17.4855	1.06581	0	1	0
1211	1	39	3850	50	10	10	13	0.76	0.12	0.05	2.5	0.77	0.12	0.36	0.79	0.01	1.73	0.38	266	0.219653	0.974684	6.8	0.5	8	0.111111	8.5	-0.4	9.7	0.0909091	10.6	-0.230769	62.1	66	70.5	75.2	81	17.633	0.488653	18.3655	0.761052	17.1018	-0.0701747	17.1528	0.252029	16.1561	0.0431337	0	0	0
1212	1	41	3700	50	10	10	8	0.83	0.03	0.45	2.9	1	0.11	8.55	0.66	0.01	1.74	0.18	379	0.103448	1.51515	7.55	1.4375	8.6	0.777778	9	0.1	9.4	-0.181818	10	-0.692308	63	66.3	70.4	73.7	78.9	19.0224	1.41495	19.5646	1.61758	18.1592	0.685157	17.3058	0.36132	16.0637	-0.0279114	1	0	0
1213	1	39	3500	50	10	10	12	0.79	0.13	0.35	2.8	0.64	0.14	3.85	0.74	0.01	1.56	0.4	256	0.25641	0.864865	7.1	0.875	8.3	0.444444	9.3	0.4	9.8	0.181818	10.7	-0.153846	62.4	68	72.5	75	82	18.2343	0.889535	17.9498	0.464162	17.6932	0.352302	17.4222	0.444444	15.9131	-0.143733	0	0	0
1214	1	38	3650	50	10	10	6	0.74	0.09	0.53	3.4	0.88	0.13	8.88	0.36	0.01	1.31	0.16	258	0.122137	2.44444	7.1	0.875	8.95	1.16667	10.2	1.3	11.7	1.90909	11.3	0.307692	62.5	70.3	75.4	79.3	83.4	18.176	0.850667	18.1097	0.578391	17.9414	0.529605	18.6054	1.28959	16.246	0.112305	0	1	0
1215	1	39	3150	50	10	10	7	0.72	0.06	0.38	2.7	0.58	0.1	11.05	0.45	0.02	1.15	0.27	203	0.234783	1.28889	6.45	0.0625	7.2	-0.777778	7.8	-1.1	9	-0.545455	9.4	-1.15385	61.5	67.2	69.9	73.6	78.6	17.0533	0.102228	15.9439	-0.968659	15.9639	-0.882896	16.6145	-0.132511	15.2154	-0.680478	0	0	0
1216	1	40	3850	50	10	10	7	0.61	0.16	0.4	2.7	0.44	5.83	2.67	0.65	0.02	1.27	0.39	323	0.307087	0.676923	6.8	0.5	8.6	0.777778	9.4	0.5	9.9	0.272727	10.7	-0.153846	62	68.5	71.8	76	80.6	17.6899	0.526604	18.3281	0.734353	18.2339	0.738482	17.1399	0.242778	16.4708	0.285202	0	0	0
1217	1	38	2850	50	10	10	8	0.82	0.13	0.28	3.1	0.67	0.11	3.79	0.47	0.01	1.27	0.28	302	0.220472	1.42553	6.4	0	8.2	0.333333	9.2	0.3	10.5	0.818182	11.2	0.230769	59.8	66.3	71.8	72.7	80	17.8969	0.664594	18.6546	0.967598	17.8459	0.461371	19.8665	2.19033	17.5	1.07692	0	1	1
1218	1	40	3700	52	10	10	6	0.56	0.14	0.29	3.5	0.47	0.14	2.28	0.41	0.02	1.05	0.38	303	0.361905	1.14634	7	0.75	8.6	0.777778	10.2	1.3	11.1	1.36364	10.9	0	62.2	70.6	74.8	78.9	86.4	18.0933	0.795519	17.254	-0.0328783	18.2304	0.736023	17.8307	0.736231	14.6016	-1.15265	0	0	0
1219	1	40	3050	50	10	10	8	0.86	0.12	0.13	2.6	0.97	0.11	1.04	0.69	0.01	1.77	0.24	255	0.135593	1.4058	7.5	1.375	9.6	1.88889	10.1	1.2	11.5	1.72727	10.8	-0.0769231	61.2	67.3	72.2	76.1	81.5	20.0243	2.0829	21.1954	2.78241	19.3752	1.55374	19.8577	2.18406	16.2596	0.122731	1	1	0
1220	1	38	4400	55	10	10	10	0.67	0.14	0.11	3.9	0.79	0.13	3.46	0.66	0.01	1.55	0.23	280	0.148387	1.19697	7	0.75	7.9	0	8.8	-0.1	10.2	0.545455	11.9	0.769231	65	71.5	76.5	81	84.3	16.568	-0.221302	15.4531	-1.31923	15.037	-1.54503	15.5464	-0.895421	16.7453	0.496351	0	0	0
1221	1	39	3400	50	10	10	7	0.77	0.16	0.25	3.3	0.63	0.1	0.96	0.36	0.02	1.25	0.57	414	0.456	1.75	6.4	0	7.4	-0.555556	8.7	-0.2	9	-0.545455	10.4	-0.384615	65.5	68.5	71.6	76.7	84	14.9175	-1.32164	15.7707	-1.09237	16.9704	-0.163968	15.2986	-1.07243	14.7392	-1.04675	0	0	0
1222	1	39	3500	50	10	10	10	0.87	0.36	0.85	2.8	0.69	0.24	8.98	0.84	0.04	1.77	0.52	415	0.293785	0.821429	7.5	1.375	10.4	2.77778	11.4	2.5	12	2.18182	12	0.846154	65	70	76.8	79.5	85	17.7515	0.567653	21.2245	2.80321	19.3278	1.51986	18.9866	1.56185	16.609	0.391536	1	1	0
1223	1	39	2650	50	10	10	5	0.8	0.08	0.13	3.2	0.71	0.13	0.65	0.39	0.01	1.22	0.27	215	0.221311	1.82051	6	-0.5	7.3	-0.666667	8.3	-0.6	9.2	-0.363636	9.8	-0.846154	67.5	66.4	71.8	76.2	82	13.1687	-2.48752	16.5572	-0.530577	16.1001	-0.785626	15.8445	-0.682517	14.5747	-1.17334	0	0	0
1224	1	39	3400	50	10	10	10	0.69	0.28	0.14	5.6	0.69	0.13	1.25	1.31	0.03	2.16	0.36	372	0.166667	0.526718	6.9	0.625	9.4	1.66667	9.8	0.9	11	1.27273	12	0.846154	61	68	72.6	75.8	81.5	18.5434	1.0956	20.3287	2.16337	18.5931	0.995103	19.145	1.67497	18.0662	1.51244	1	1	1
1225	1	38	3000	50	10	10	7	0.92	0.1	0.19	4.4	1.05	0.15	2.57	0.47	0.03	1.64	0.26	337	0.158537	2.23404	6.55	0.1875	7.75	-0.166667	8.5	-0.4	9.5	-0.0909091	10	-0.692308	61.8	66.3	70.8	73.8	80.4	17.15	0.166673	17.6309	0.236362	16.9571	-0.173477	17.4426	0.45899	15.4699	-0.484681	0	0	0
1226	1	37	2800	48	10	10	12	1.05	0.12	0.22	4.1	1.36	0.15	3.83	0.46	0.02	1.92	0.21	266	0.109375	2.95652	6.4	0	9.2	1.44444	9.8	0.9	10.3	0.636364	10.5	-0.307692	59.5	67	71	73.6	80.5	18.0778	0.785213	20.4945	2.28182	19.4406	1.60042	19.0144	1.58168	16.2031	0.0792912	1	1	0
1227	1	38	3400	50	10	10	7	0.76	0.1	0.03	3.5	0.94	0.13	0.21	0.56	0.01	1.64	0.3	314	0.182927	1.67857	6.4	0	8.5	0.666667	8.8	-0.1	10	0.363636	10.2	-0.538462	62	68.5	72.3	77.8	84.3	16.6493	-0.167118	18.115	0.582126	16.8347	-0.260909	16.5212	-0.199164	14.3531	-1.34379	0	0	0
1228	1	38	2950	50	10	10	11	0.9	0.13	0.3	3.5	0.9	0.1	1.57	0.65	0.02	1.7	0.34	325	0.2	1.38462	4.6	-2.25	7.4	-0.555556	8.9	0	10	0.363636	10.9	0	55	66.9	71	75.2	81.4	15.2066	-1.12893	16.5341	-0.547101	17.6552	0.325162	17.6833	0.630958	16.4504	0.269574	0	0	0
1229	1	39	3550	50	10	10	10	1.12	0.12	0.2	2.6	1.25	0.12	3.73	0.91	0.02	2.26	0.23	302	0.10177	1.37363	6.45	0.0625	8.25	0.388889	9.7	0.8	11.2	1.45455	11.3	0.307692	64.2	68	72.5	75.6	83.2	15.6491	-0.833926	17.8417	0.386925	18.4542	0.895872	19.5963	1.99737	16.3242	0.172458	0	1	0
1230	1	41	3900	50	10	10	13	0.86	0.19	0.521	3.1	0.65	0.1	9.04	0.73	0.02	1.55	0.37	357	0.23871	0.890411	6.4	0	7.4	-0.555556	8.4	-0.5	8.9	-0.636364	9.9	-0.769231	62	65.5	67.4	72	77.7	16.6493	-0.167118	17.2484	-0.0368485	18.491	0.922115	17.1682	0.263007	16.3981	0.229297	0	0	0
1231	1	38	3200	50	10	10	9	0.72	0.14	0.19	2.9	0.74	0.13	2.45	0.65	0.03	1.52	0.28	304	0.184211	1.13846	6.2	-0.25	8	0.111111	9.5	0.6	10	0.363636	11.4	0.384615	59.5	67.1	70.4	73.6	80.5	17.5129	0.408592	17.7683	0.334473	19.1681	1.40576	18.4605	1.1861	17.5919	1.14763	0	1	1
1232	1	40	3600	50	10	10	23	0.83	0.13	0.238	2.5	0.68	0.19	4.49	0.52	0.01	1.35	0.32	317	0.237037	1.30769	7.3	1.125	9.6	1.88889	10.1	1.2	12.1	2.27273	13.5	2	66	73.3	77.2	84	87.5	16.7585	-0.0943373	17.8675	0.405342	16.9468	-0.180883	17.1485	0.248947	17.6327	1.17896	0	0	1
1233	1	38	3550	50	10	10	9	0.75	0.09	0.268	3.2	0.62	0.1	5.5	0.61	0.01	1.33	0.23	239	0.172932	1.01639	7	0.75	8	0.111111	9.2	0.3	10.5	0.818182	10.5	-0.307692	64	69	73.5	77.5	80.4	17.0898	0.126563	16.8032	-0.354862	17.0299	-0.121471	17.4818	0.486993	16.2434	0.110315	0	0	0
1234	1	38	3150	50	10	10	14	0.89	0.09	0.15	2.7	1.16	0.1	0.81	0.71	0.01	1.97	0.22	289	0.111675	1.6338	8.3	2.375	11.1	3.55556	11.5	2.6	13.3	3.36364	14.1	2.46154	64.5	72	74.8	80	87	19.9507	2.03382	21.412	2.93717	20.5539	2.39566	20.7812	2.84375	18.6286	1.94509	1	1	1
1235	1	38	2800	50	10	10	6	0.83	0.29	0.12	3.4	0.85	0.1	1.01	1.25	0.01	2.34	0.53	348	0.226496	0.68	5.8	-0.75	7.1	-0.888889	8.3	-0.6	8	-1.45455	9.2	-1.30769	59.1	64.5	69	72	77.5	16.6055	-0.196306	17.0663	-0.166941	17.4333	0.166652	15.4321	-0.977072	15.3174	-0.602017	0	0	0
1236	1	39	2950	50	10	10	14	0.9	0.2	0.142	3.3	0.71	0.1	1.03	0.89	0.03	1.8	0.45	310	0.25	0.797753	6.05	-0.4375	8	0.111111	9.1	0.2	9.6	0	10.1	-0.615385	63	69.5	73.5	75.6	82	15.2431	-1.10458	16.5623	-0.526936	16.8448	-0.253691	16.7968	-0.00225558	15.0208	-0.830138	0	0	0
1237	1	39	3400	50	10	10	6	0.79	0.07	0.367	3.5	0.67	0.3	2.41	0.6	0.02	1.42	0.33	487	0.232394	1.11667	6	-0.5	6.9	-1.11111	7.6	-1.3	8.4	-1.09091	9.2	-1.30769	62.5	67.2	71.3	74	79.5	15.36	-1.02667	15.2795	-1.44318	14.9498	-1.60731	15.3397	-1.0431	14.5564	-1.1874	0	0	0
1238	1	39	3950	50	10	10	11	1.11	0.18	0.445	5.4	1.05	0.35	3.28	1.04	0.02	2.32	0.5	296	0.215517	1.00962	7.45	1.3125	9.5	1.77778	10.2	1.3	11	1.27273	12	0.846154	63	69.3	75.2	78.6	83.3	18.7705	1.24698	19.7814	1.77243	18.037	0.597863	17.8052	0.718022	17.2938	0.918333	1	0	0
1239	1	39	2500	50	10	10	13	0.71	0.12	0.32	2.8	0.5	0.14	0.74	0.74	0	1.45	0.47	359	0.324138	0.675676	5.6	-1	7.4	-0.555556	8.6	-0.3	9.3	-0.272727	10.2	-0.538462	60.4	65.8	68.7	72.5	78.8	15.3502	-1.0332	17.0915	-0.148936	18.2215	0.729668	17.6932	0.638016	16.4266	0.251232	0	0	0
1240	1	37	2150	46	10	10	10	0.76	0.15	0.1	2.6	0.72	0.13	0.3	1	0.02	1.88	0.35	366	0.18617	0.72	6	-0.5	8	0.111111	9	0.1	10	0.363636	10.6	-0.230769	60	65	69.8	74	79.5	16.6667	-0.155556	18.9349	1.16779	18.4728	0.909111	18.2615	1.04393	16.7715	0.51653	1	0	0
1241	1	38	3050	50	10	10	10	0.91	0.13	0.528	2.8	0.87	0.15	18.11	0.95	0.03	1.98	0.35	349	0.176768	0.915789	6	-0.5	8	0.111111	9.5	0.6	9.8	0.181818	11.4	0.384615	60.5	68	73.8	76.2	83.5	16.3923	-0.338451	17.301	0.000741473	17.4426	0.173276	16.8778	0.0555797	16.3505	0.192717	0	0	0
1242	1	39	3400	50	10	10	6	0.79	0.03	0.479	3.7	0.71	0.24	4.92	0.47	0.02	1.27	0.19	360	0.149606	1.51064	7.5	1.375	8.8	1	9.8	0.9	10.5	0.818182	11.1	0.153846	65	69.5	73.9	78.3	84	17.7515	0.567653	18.2185	0.656085	17.9447	0.531958	17.1264	0.233134	15.7313	-0.283621	0	0	0
1243	1	38	3600	50	10	10	7	0.9	0.17	0.294	2.5	0.96	0.12	4.93	0.85	0.01	1.9	0.2	206	0.105263	1.12941	7	0.75	8.8	1	10	1.1	11	1.27273	12.1	0.923077	63	69.4	75.5	79.9	86.1	17.6367	0.491123	18.2711	0.693614	17.5431	0.245064	17.2305	0.307535	16.3222	0.170934	0	0	0
1244	1	39	3400	50	10	10	10	0.76	0.13	0.28	2.8	0.73	0.1	5.62	0.73	0.02	1.62	0.35	211	0.216049	1	6.4	0	8.1	0.222222	7.8	-1.1	9.9	0.272727	10.9	0	65	68.2	66.9	75	82	15.1479	-1.16805	17.4147	0.0819364	17.4278	0.162709	17.6	0.571429	16.2106	0.0850684	0	0	0
1245	1	39	4000	50	10	10	3	0.76	0.12	0.347	3.1	0.68	0.17	7.27	0.46	0.02	1.25	0.25	442	0.2	1.47826	6	-0.5	8.8	1	9.9	1	10.9	1.18182	11.8	0.692308	58.4	65.3	69.7	73.5	79.8	17.5924	0.461613	20.6375	2.3839	20.3784	2.27027	20.1768	2.41198	18.53	1.86926	1	1	1
1246	1	38	3400	51	10	10	8	0.91	0.02	0.35	3.5	1.14	0.1	4.11	0.5	0.03	1.74	0.22	241	0.126437	2.28	6.55	0.1875	7.55	-0.388889	8.7	-0.2	10	0.363636	11.1	0.153846	63	67.2	71.2	76.4	83.5	16.5029	-0.264735	16.7189	-0.415052	17.1617	-0.0273865	17.1322	0.23729	15.9203	-0.138265	0	0	0
1247	1	40	3650	50	10	10	10	0.76	0.16	0.213	2.3	0.61	0.13	2.45	0.55	0.02	1.34	0.4	350	0.298507	1.10909	6.9	0.625	8.6	0.777778	9.2	0.3	10.2	0.545455	11.6	0.538462	66.2	72.2	74.8	78.6	86.7	15.7447	-0.770231	16.4977	-0.573054	16.4431	-0.540618	16.5103	-0.206925	15.4319	-0.513912	0	0	0
1248	1	40	3450	52	10	10	12	0.7	0.18	0.275	3.2	0.5	0.1	2.86	0.64	0.02	1.38	0.53	337	0.384058	0.78125	6.5	0.125	7.7	-0.222222	9.1	0.2	9.4	-0.181818	10.3	-0.461538	61.5	66.5	70.4	73.5	80	17.1855	0.190358	17.412	0.0799649	18.361	0.829278	17.4002	0.428684	16.0938	-0.00480769	0	0	0
1249	1	38	3500	50	10	10	6	0.69	0.12	0.383	3.3	0.58	0.1	4.48	0.65	0.03	1.32	0.2	280	0.151515	0.892308	8.25	2.3125	9.5	1.77778	9.9	1	11.5	1.72727	11.7	0.615385	65	70.5	76	79.7	85.8	19.5266	1.75108	19.1137	1.29552	17.1399	-0.0429363	18.1043	0.931627	15.8932	-0.159079	1	0	0
1250	1	38	2650	48	10	10	19	0.99	0.17	0.152	2.8	1.35	0.11	0.94	1.19	0.02	2.64	0.21	173	0.0795455	1.13445	6.6	0.25	8.5	0.666667	10.3	1.4	11.7	1.90909	11.9	0.769231	63	70	76.4	80.3	86.2	16.6289	-0.180751	17.3469	0.0335277	17.6462	0.318694	18.1449	0.960649	16.0152	-0.065229	0	0	0
1251	2	38	3050	50	10	10	7	0.95	0.13	0.275	4.1	1.09	0.1	4	0.49	0	1.74	0.35	218	0.201149	2.22449	6.7	1.125	9	1.88889	9.5	1.3	10	1	11	0.615385	63.5	70	73.5	75	83	16.616	0.144022	18.3673	0.978231	17.5853	0.590177	17.7778	0.918519	15.9675	0.19106	0	0	0
1252	2	39	3850	51	10	10	7	0.97	0.19	0.336	3.1	0.87	0.14	4.97	0.61	0.05	1.57	0.19	408	0.121019	1.42623	6.9	1.375	8.8	1.66667	9.3	1.1	10	1	11.5	1	65.6	73	75	78.5	86	16.034	-0.244012	16.5134	-0.257722	16.5333	-0.111111	16.2278	-0.114774	15.5489	-0.107896	0	0	0
1253	2	39	3650	50	10	10	5	1.1	0.26	0.341	4.4	1.06	0.16	6.64	0.62	0.03	1.74	0.14	458	0.0804598	1.70968	6.6	1	7.8	0.555556	8.7	0.5	9.2	0.272727	10.5	0.230769	62	67	71.5	75.4	81.5	17.1696	0.513077	17.3758	0.317205	17.0179	0.211965	16.1825	-0.145012	15.8079	0.0770689	0	0	0
1254	2	38	3400	50	10	10	9	0.71	0.17	0.391	2.7	0.6	0.1	3.52	0.68	0.01	1.43	0.34	348	0.237762	0.882353	7.4	2	8.5	1.33333	9.3	1.1	10.2	1.18182	11.5	1	63.6	71	73	76.5	82.5	18.2944	1.26291	16.8617	-0.0255108	17.4517	0.50112	17.4292	0.686129	16.8962	0.854454	0	0	0
1255	2	38	3000	50	10	10	14	0.97	0.24	0.82	3.1	0.72	0.17	31.21	0.67	0.01	1.55	0.35	414	0.225806	1.07463	5.7	-0.125	7.1	-0.222222	7.5	-0.7	8.5	-0.363636	9.5	-0.538462	58	64	67	72	79	16.9441	0.362743	17.334	0.289323	16.7075	0.00500483	16.3966	-0.00226337	15.2219	-0.341486	0	0	0
1256	2	39	2600	50	10	10	17	0.87	0.21	0.334	2.5	0.85	0.1	3.24	0.85	0.05	1.9	0.45	226	0.236842	1	5.8	0	7.5	0.222222	8	-0.2	8.2	-0.636364	9.5	-0.538462	63	69.5	73	74.5	81	14.6133	-1.19116	15.5271	-0.915236	15.0122	-1.1252	14.7741	-1.08393	14.4795	-0.871786	0	0	0
1257	2	39	3100	50	10	10	8	0.79	0.16	0.621	2.7	0.72	0.1	7.85	0.59	0.05	1.44	0.29	329	0.201389	1.22034	6.8	1.25	7.7	0.444444	9	0.8	9.8	0.818182	10.3	0.0769231	62.5	69	71	75.5	79	17.408	0.672	16.1731	-0.484618	17.8536	0.769067	17.1922	0.528152	16.5038	0.574118	0	0	0
1258	2	37	3100	50	10	10	6	1.02	0.18	0.283	2.6	1.28	0.1	3.06	0.68	0.01	2.07	0.24	328	0.115942	1.88235	6.75	1.1875	7.3	0	8.4	0.2	9.2	0.272727	9.1	-0.846154	60	65.5	68	72.5	81	18.75	1.56667	17.0153	0.0768836	18.1661	0.977393	17.503	0.735315	13.8698	-1.30726	0	0	0
1259	2	38	3200	50	10	10	6	0.94	0.17	0.213	2.5	1.14	0.1	3.57	1.02	0.02	2.28	0.26	318	0.114035	1.11765	7	1.5	9	1.88889	10	1.8	10.7	1.63636	11.4	0.923077	62	66.5	71	75	83	18.2102	1.2068	20.3516	2.30109	19.8373	2.09156	19.0222	1.74815	16.5481	0.6058	1	1	0
1260	2	37	3000	50	10	10	4	0.74	0.23	0.61	2.6	0.6	0.1	15.25	0.77	0.02	1.58	0.47	330	0.297468	0.779221	5.5	-0.375	6.9	-0.444444	8	-0.2	8.2	-0.636364	10	-0.153846	60.5	65	68	72.1	80	15.0263	-0.915803	16.3314	-0.379093	17.301	0.400692	15.7741	-0.417297	15.625	-0.0535714	0	0	0
1261	2	40	4250	52	10	10	5	0.73	0.19	0.545	2.6	0.75	0.1	13.82	0.75	0.01	1.57	0.15	267	0.0955414	1	7.5	2.125	9	1.88889	9.5	1.3	10	1	11	0.615385	63	68	71	75	82	18.8964	1.6643	19.4637	1.70911	18.8455	1.43031	17.7778	0.918519	16.3593	0.470936	1	0	0
1262	2	37	3050	50	10	10	10	0.76	0.22	0.419	2.4	0.86	0.1	5.46	1.03	0.03	2.06	0.38	299	0.184466	0.834951	6.3	0.625	8.5	1.33333	9.2	1	10.1	1.09091	11.5	1	60.5	66	69.5	74.5	81.5	17.2119	0.541293	19.5133	1.74221	19.0466	1.56442	18.1974	1.19825	17.3134	1.15244	1	1	1
1263	2	40	3200	50	10	10	10	0.88	0.22	0.372	3	0.99	0.1	6.2	0.67	0	1.78	0.27	250	0.151685	1.47761	6.3	0.625	7.5	0.222222	8.3	0.1	9	0.0909091	9.8	-0.307692	62	68	73	76	82	16.3892	-0.00721471	16.2197	-0.453518	15.5752	-0.749897	15.5817	-0.545522	14.5747	-0.803816	0	0	0
1264	2	40	3300	50	10	10	11	0.68	0.22	0.301	2.5	0.6	0.1	5.87	1.19	0.01	1.94	0.33	298	0.170103	0.504202	7	1.5	10	3	10.2	2	10.5	1.45455	11.4	0.923077	61.5	68.5	71	75	77	18.5075	1.405	21.3117	2.94116	20.2341	2.35605	18.6667	1.51111	19.2275	2.51966	1	1	1
1265	2	40	3000	50	10	10	15	0.9	0.17	0.408	2.4	1.12	0.1	5.38	0.84	0.02	2.1	0.31	292	0.147619	1.33333	6.4	0.75	7.7	0.444444	9	0.8	10	1	11.5	1	61	67.2	72	76	85	17.1997	0.533118	17.0511	0.100728	17.3611	0.440741	17.313	0.60868	15.917	0.154968	0	0	0
1266	2	40	3250	50	10	10	9	0.97	0.15	0.493	2.6	1.19	0.14	8.83	0.86	0.03	2.15	0.22	370	0.102326	1.38372	6.3	0.625	7.4	0.111111	8.2	0	9.1	0.181818	11.4	0.923077	60	65.5	69	72.5	80	17.5	0.733333	17.2484	0.232275	17.2233	0.348848	17.3127	0.608482	17.8125	1.50893	0	0	1
1267	2	39	3400	50	10	10	8	0.74	0.16	0.54	2.8	0.8	0.1	12.75	0.81	0.01	1.68	0.15	277	0.0892857	0.987654	6.7	1.125	8	0.777778	9	0.8	9.8	0.818182	11	0.615385	63.5	66	69.5	76	85	16.616	0.144022	18.3655	0.976982	18.6326	1.28838	16.9668	0.377839	15.2249	-0.339348	0	0	0
1268	2	41	3300	50	10	10	10	0.88	0.24	0.638	2.7	0.76	0.1	6.79	0.51	0.02	1.53	0.57	371	0.372549	1.4902	6.2	0.5	7.3	0	8	-0.2	9	0.0909091	10.5	0.230769	62	65.5	72	75	79	16.129	-0.180645	17.0153	0.0768836	15.4321	-0.845267	16	-0.266667	16.8242	0.803019	0	0	0
1269	2	41	2950	49	10	10	9	1.08	0.29	0.415	2.4	1.23	0.1	6.32	1.19	0.01	2.61	0.41	267	0.157088	1.03361	6.7	1.125	8.2	1	9.5	1.3	10.5	1.45455	11	0.615385	61.3	67	71.5	76	79	17.8301	0.953402	18.2669	0.91125	18.5828	1.25521	18.1787	1.18578	17.6254	1.37527	0	1	1
1270	2	39	3450	50	10	10	17	0.87	0.13	0.517	2.4	1.12	0.1	10.58	0.79	0.02	1.99	0.18	246	0.0904523	1.41772	6	0.25	7.7	0.444444	8.9	0.7	9.7	0.727273	10	-0.153846	60.5	67	71.5	76	81	16.3923	-0.00511805	17.153	0.168694	17.4092	0.472776	16.7936	0.262419	15.2416	-0.327444	0	0	0
1271	2	37	2300	46	10	10	6	1.03	0.27	0.445	3	1.03	0.05	8.53	1.17	0.02	2.35	0.34	292	0.144681	0.880342	5.7	-0.125	7	-0.333333	7.9	-0.3	8.5	-0.363636	9.7	-0.384615	58.5	63.4	70	71.5	78	16.6557	0.170473	17.4148	0.343228	16.1224	-0.385034	16.6267	0.151153	15.9435	0.173899	0	0	0
1272	2	39	2800	49	10	10	11	0.9	0.16	0.243	9.8	0.85	0.14	3.29	0.5	0.02	1.5	0.32	323	0.213333	1.7	5.5	-0.375	6.3	-1.11111	7.7	-0.5	7.9	-0.909091	10	-0.153846	58.5	65	67	70	81	16.0713	-0.219135	14.9112	-1.32584	17.153	0.302027	16.1224	-0.185034	15.2416	-0.327444	0	0	0
1273	2	41	3450	50	10	10	30	0.85	0.17	0.418	2.7	1	0.14	7.68	0.69	0.07	1.78	0.2	253	0.11236	1.44928	7	1.5	8.3	1.11111	10.7	2.5	12	2.81818	12.3	1.61538	62	68	73	75	84	18.2102	1.2068	17.9498	0.699885	20.0788	2.25254	21.3333	3.28889	17.432	1.23712	0	1	1
1274	2	40	3150	50	10	10	10	0.88	0.19	0.422	2.5	1.1	0.11	8.1	0.59	0.01	1.74	0.1	161	0.0574713	1.86441	6.5	0.875	8.5	1.33333	9.4	1.2	10	1	11.5	1	62	67.5	72.1	76	83.5	16.9095	0.339646	18.6557	1.17046	18.0825	0.921635	17.313	0.60868	16.494	0.567113	1	0	0
1275	2	40	3250	50	10	10	8	0.84	0.24	0.365	2.7	1	0.11	4.75	0.47	0.02	1.51	0.09	161	0.0596026	2.12766	6.4	0.75	7.2	-0.111111	8.5	0.3	9.4	0.454545	10.5	0.230769	61	67.5	72	74.5	81	17.1997	0.533118	15.8025	-0.731687	16.3966	-0.202263	16.9362	0.357449	16.0037	0.216899	0	0	0
1276	2	39	2800	50	10	10	10	0.73	0.19	0.27	2.6	0.61	0.14	2.38	0.7	0.01	1.5	0.42	161	0.28	0.871429	6.1	0.375	8	0.777778	9.3	1.1	9.1	0.181818	10.8	0.461538	59.5	68	71	72.5	80	17.2304	0.553614	17.301	0.267359	18.4487	1.16581	17.3127	0.608482	16.875	0.839286	0	0	0
1277	2	40	4300	51	10	10	11	1.2	0.15	0.438	2.5	1.57	0.15	6.88	0.52	0.03	2.24	0.34	161	0.151786	3.01923	6.7	1.125	8.1	0.888889	8.7	0.5	9.2	0.272727	12.5	1.76923	62	67.5	72.5	76	84	17.4298	0.686507	17.7778	0.585185	16.5517	-0.0988506	15.928	-0.314681	17.7154	1.43959	0	0	1
1278	2	39	2950	50	10	10	5	0.82	0.18	0.222	5	0.87	0.1	3.23	0.84	0.02	1.78	0.15	312	0.0842697	1.03571	6.3	0.625	8.3	1.11111	8.7	0.5	9.3	0.363636	10.6	0.307692	60	65.8	72	76	82	17.5	0.733333	19.1702	1.51346	16.7824	0.0549383	16.1011	-0.199261	15.7644	0.0460185	1	0	0
1279	2	40	3000	50	10	10	17	0.92	0.17	0.252	2.4	0.93	0.17	3.67	0.64	0.02	1.72	0.32	161	0.186047	1.45312	6.1	0.375	7.7	0.444444	8.5	0.3	8.9	0	10.5	0.230769	60.3	65	68.5	73	81	16.7763	0.250842	18.2249	0.883235	18.115	0.943318	16.7011	0.200713	16.0037	0.216899	0	0	0
1280	2	39	3650	51	10	10	9	1.06	0.18	0.696	3.5	1.11	0.17	21.56	0.44	0.01	1.66	0.25	268	0.150602	2.52273	7.4	2	9.5	2.44444	10.5	2.3	10.5	1.45455	10.5	0.230769	63	69	72	75	83	18.6445	1.49633	19.9538	2.03586	20.2546	2.36975	18.6667	1.51111	15.2417	-0.327365	1	1	0
1281	2	36	3000	48	8	10	4	0.66	0.25	0.219	2.2	0.7	0.1	3.49	1.13	0.02	1.89	0.14	293	0.0740741	0.619469	5.4	-0.5	7.3	0	8.6	0.4	9	0.0909091	10	-0.153846	59	64.6	68	71.5	76.5	15.5128	-0.591478	17.4927	0.39516	18.5986	1.26574	17.6048	0.803182	17.0874	0.991032	0	0	0
1282	2	38	2700	50	10	10	4	0.87	0.24	0.338	2.4	0.98	0.16	4.04	0.7	0.02	1.8	0.26	161	0.144444	1.4	5.2	-0.75	7.5	0.222222	8.4	0.2	9.5	0.545455	11	0.615385	61	66	70.5	75.2	79	13.9747	-1.61684	17.2176	0.211754	16.9006	0.133706	16.7992	0.266116	17.6254	1.37527	0	0	1
1283	2	39	3300	50	10	10	20	0.9	0.08	0.303	2.4	0.72	0.1	1.61	0.81	0.01	1.7	0.38	218	0.223529	0.888889	5.7	-0.125	6.8	-0.555556	8.7	0.5	8.5	-0.363636	11	0.615385	61	65	69	74.5	82	15.3185	-0.721025	16.0947	-0.536884	18.2735	1.04898	15.3146	-0.723583	16.3593	0.470936	0	0	0
1284	2	40	3150	50	10	10	10	0.91	0.15	0.412	3	0.73	0.13	13.02	0.43	0.01	1.34	0.39	161	0.291045	1.69767	6.5	0.875	8.8	1.66667	9.5	1.3	10	1	11.5	1	63	69	72.5	75	84	16.3769	-0.0153859	18.4835	1.05567	18.0737	0.915815	17.7778	0.918519	16.2982	0.427276	0	0	0
1285	2	41	3100	50	10	10	12	0.97	0.18	0.665	2.9	0.92	0.14	17.09	0.54	0.01	1.65	0.41	261	0.248485	1.7037	5.5	-0.375	7.5	0.222222	8.2	0	8	-0.818182	9.8	-0.307692	62	66.5	68	74	79	14.308	-1.39466	16.9597	0.039795	17.7336	0.689043	14.6092	-1.19386	15.7026	0.00186554	0	0	0
1286	2	38	3000	50	10	10	5	0.7	0.1	0.403	3	0.52	0.16	8.09	0.3	0.02	0.92	0.22	280	0.23913	1.73333	5.8	0	7.8	0.555556	9	0.8	9.3	0.363636	10.7	0.384615	59	66.5	68.5	71	81	16.6619	0.174586	17.6381	0.492053	19.1806	1.65371	18.4487	1.36581	16.3085	0.434635	0	1	0
1287	2	39	3500	50	10	10	14	0.84	0.27	0.278	2.5	0.88	0.1	3.63	1.14	0.02	2.08	0.14	221	0.0673077	0.77193	7	1.5	8.5	1.33333	10.7	2.5	10.3	1.27273	11.5	1	63	69	73	78	85	17.6367	0.824456	17.8534	0.635595	20.0788	2.25254	16.9297	0.353101	15.917	0.154968	0	0	0
1288	2	40	3550	50	10	10	9	0.79	0.21	0.349	2.7	0.67	0.14	4.92	0.73	0.04	1.52	0.27	291	0.177632	0.917808	7.2	1.75	8.8	1.66667	10.3	2.1	11.4	2.27273	11.5	1	61	68	73	75.8	81	19.3496	1.96642	19.0311	1.42076	19.3282	1.75214	19.8411	2.29409	17.5278	1.30558	1	1	1
1289	2	40	3050	40	10	10	8	0.77	0.18	0.224	2.8	0.78	0.14	4.67	0.63	0.11	1.51	0.22	210	0.145695	1.2381	6	0.25	8	0.777778	8.6	0.4	9.2	0.272727	10.5	0.230769	62.5	69	71	75	83.5	15.36	-0.693333	16.8032	-0.0645383	17.0601	0.240071	16.3556	-0.0296296	15.0597	-0.457356	0	0	0
1290	2	38	3100	50	10	10	14	0.93	0.23	0.244	2.8	0.97	0.19	3.2	0.58	0.01	1.62	0.16	214	0.0987654	1.67241	6.2	0.5	7.5	0.222222	8.6	0.4	9.5	0.545455	11.5	1	61	66	69.5	71	79	16.6622	0.174792	17.2176	0.211754	17.8045	0.736308	18.8455	1.63031	18.4265	1.94752	0	1	1
1291	2	40	2750	49	10	10	5	1.01	0.17	0.204	3.5	1.18	0.13	2.3	0.56	0.06	1.91	0.37	212	0.193717	2.10714	6.1	0.375	7.8	0.555556	8.8	0.6	9.1	0.181818	10.6	0.307692	59	65	68.5	72	80	17.5237	0.749133	18.4615	1.04103	18.7543	1.36955	17.554	0.769342	16.5625	0.616071	0	0	0
1292	2	38	3500	50	10	10	6	0.8	0.17	0.429	2.6	0.89	0.16	3.73	0.6	0.01	1.56	0.15	299	0.0961538	1.48333	6.1	0.375	8.3	1.11111	8.5	0.3	9	0.0909091	11.8	1.23077	62	69	71.5	75	83	15.8689	-0.354076	17.4333	0.355542	16.6267	-0.0488467	16	-0.266667	17.1288	1.02054	0	0	0
1293	2	39	3400	50	10	10	19	0.71	0.15	0.392	2.8	0.77	0.21	6.98	0.39	0.02	1.26	0.23	385	0.18254	1.97436	8	2.75	9.8	2.77778	10.2	2	11	1.90909	13.5	2.53846	63.6	68	71	74	80	19.7777	2.2518	21.1938	2.86251	20.2341	2.35605	20.0877	2.45844	21.0938	3.85268	1	1	1
1294	2	40	3300	50	10	10	8	0.91	0.22	0.419	2.9	0.84	0.14	10.15	0.52	0.02	1.54	0.4	323	0.25974	1.61538	7.4	2	9	1.88889	9.4	1.2	9.2	0.272727	10.5	0.230769	63.5	70	72	73	79	18.352	1.30136	18.3673	0.978231	18.1327	0.955144	17.264	0.576018	16.8242	0.803019	0	0	0
1295	2	39	3350	50	10	10	15	0.79	0.2	0.359	2.7	0.88	0.17	3.5	0.94	0.02	1.99	0.38	385	0.190955	0.93617	5.8	0	7.5	0.222222	8	-0.2	9.2	0.272727	11	0.615385	60	65	73.3	73.5	85	16.1111	-0.192593	17.7515	0.567653	14.8896	-1.20696	17.0299	0.419961	15.2249	-0.339348	0	0	0
1296	2	40	3100	50	10	10	20	1.03	0.21	0.53	2	1.22	0.3	6.05	0.9	0.01	2.25	0.29	292	0.128889	1.35556	7	1.5	8.2	1	9.4	1.2	10.4	1.36364	11.5	1	61.6	65	70	74	80	18.4475	1.36497	19.4083	1.67219	19.1837	1.65578	18.992	1.72798	17.9688	1.62054	1	1	1
1297	2	40	3450	50	9	10	9	1.04	0.21	0.29	2.6	1.21	0.15	4.5	0.67	0.05	2	0.27	327	0.135	1.80597	6.2	0.5	8.5	1.33333	9.4	1.2	10.5	1.45455	11.5	1	61.5	67	70	75	76	16.3924	-0.00509397	18.9352	1.35678	19.1837	1.65578	18.6667	1.51111	19.91	3.00712	1	1	1
1298	2	37	2400	47	10	10	6	0.78	0.22	0.322	3.1	0.83	0.15	11.68	0.69	0.02	1.64	0.27	222	0.164634	1.2029	6.5	0.875	7.8	0.555556	8.3	0.1	8.6	-0.272727	9.7	-0.384615	61.5	65	69.5	72.3	79	17.1855	0.523692	18.4615	1.04103	17.1834	0.32225	16.4521	0.0347464	15.5424	-0.112585	0	0	0
1299	2	40	3550	51	10	10	6	0.77	0.19	0.37	2.8	0.61	0.13	7.61	0.63	0.02	1.32	0.18	248	0.136364	0.968254	6.5	0.875	9	1.88889	9.8	1.6	11	1.90909	12.7	1.92308	62	67	70	77	82	16.9095	0.339646	20.049	2.09934	20	2.2	18.5529	1.43525	18.8876	2.27683	1	1	1
1300	2	39	3200	50	10	10	3	0.92	0.24	0.16	3.1	1.21	0.15	2.75	0.86	0.02	2.17	0.23	391	0.105991	1.40698	7.5	2.125	9.5	2.44444	10	1.8	12	2.81818	14	2.92308	62	68	74	79	86	19.5109	2.07395	20.545	2.42999	18.2615	1.041	19.2277	1.88513	18.9292	2.30654	1	1	1
1301	2	38	3850	51	10	10	6	0.9	0.24	0.214	2.7	1.06	0.11	4.39	0.84	0.02	2.03	0.29	324	0.142857	1.2619	6.8	1.25	8.2	1	8.9	0.7	9.5	0.545455	11	0.615385	60.5	64	67.5	71.5	78	18.578	1.45198	20.0195	2.07969	19.5336	1.88907	18.5828	1.45521	18.0802	1.70015	1	1	1
1302	2	36	3200	50	10	10	7	0.95	0.27	0.343	2.6	1.4	0.19	5.3	1.05	0.02	2.48	0.07	176	0.0282258	1.33333	6.7	1.125	8	0.777778	9.8	1.6	10.8	1.72727	12.5	1.76923	63.5	69	74	78.5	85	16.616	0.144022	16.8032	-0.0645383	17.8963	0.797516	17.5261	0.750711	17.301	1.1436	0	0	1
1303	2	39	3650	50	10	10	11	0.73	0.25	0.3	2.6	0.63	0.18	2.23	0.79	0.02	1.56	0.31	302	0.198718	0.797468	7.5	2.125	10	3	11	2.8	10.7	1.63636	12	1.38462	63	71	74	77	83	18.8964	1.6643	19.8373	1.95822	20.0877	2.25844	18.0469	1.09793	17.4191	1.22791	1	1	1
1304	2	38	3100	50	10	10	7	0.71	0.14	0.314	2.4	0.51	0.15	5.19	0.44	0.01	1.03	0.17	302	0.165049	1.15909	7.4	2	9	1.88889	9.7	1.5	9.8	0.818182	11	0.615385	62	69	71	75.7	82	19.2508	1.90052	18.9036	1.33573	19.2422	1.69481	17.1015	0.46767	16.3593	0.470936	1	0	0
1305	2	39	3050	48	10	10	17	1.16	0.25	0.22	2.6	1.53	0.22	4.89	0.9	0.1	2.53	0.22	204	0.0869565	1.7	6.2	0.5	7.5	0.222222	7.8	-0.4	8	-0.818182	9.8	-0.307692	61.5	66	67	71.6	80.5	16.3924	-0.00509397	17.2176	0.211754	17.3758	0.450538	15.605	-0.529996	15.1229	-0.412233	0	0	0
1306	2	38	3350	50	10	10	5	0.76	0.17	0.307	2.8	0.75	0.12	4.05	0.78	0.02	1.58	0.1	249	0.0632911	0.961538	7	1.5	8	0.777778	8.5	0.3	8.7	-0.181818	11	0.615385	60.3	67.5	72.5	73	80	19.2514	1.90097	17.5583	0.438866	16.1712	-0.352517	16.3258	-0.0494902	17.1875	1.0625	0	0	0
1307	2	40	3450	50	10	10	25	0.89	0.23	0.21	2.8	1.13	0.17	1.86	0.36	0.01	1.65	0.36	258	0.218182	3.13889	6.8	1.25	8	0.777778	8.6	0.4	9.5	0.545455	10.3	0.0769231	60	64.5	69.5	73.5	79	18.8889	1.65926	19.2296	1.55308	17.8045	0.736308	17.5853	0.790177	16.5038	0.574118	1	0	0
1308	2	40	3100	50	10	10	5	1.09	0.33	0.2	3.1	1.52	0.14	2.38	1.17	0.01	2.82	0.29	330	0.102837	1.29915	5.7	-0.125	7	-0.333333	8.3	0.1	8.7	-0.181818	11	0.615385	62	69	72	75	81	14.8283	-1.0478	14.7028	-1.4648	16.0108	-0.459465	15.4667	-0.622222	16.7657	0.761241	0	0	0
1309	2	39	3600	51	10	10	6	0.6	0.22	0.41	2.7	0.64	0.15	6.35	0.78	0.03	1.49	0.15	308	0.100671	0.820513	7	1.5	8.2	1	9.4	1.2	9.6	0.636364	11.5	1	62	66.5	72.5	76	83	18.2102	1.2068	18.5426	1.09506	17.8835	0.788981	16.6205	0.146999	16.6933	0.709485	0	0	0
1310	2	38	3200	50	10	10	14	0.91	0.18	0.41	3	0.94	0.22	4.29	0.52	0.01	1.51	0.11	299	0.0728477	1.80769	6.3	0.625	7.3	0	9.5	1.3	9.7	0.727273	10.7	0.384615	59	68	71.5	74	80	18.0982	1.13217	15.7872	-0.741869	18.5828	1.25521	17.7137	0.875773	16.7188	0.727679	0	0	0
1311	2	39	3100	50	10	10	8	0.99	0.2	0.36	3.7	0.99	0.16	9.67	0.61	0.04	1.79	0.41	299	0.22905	1.62295	5.3	-0.625	7	-0.333333	7.3	-0.9	8.2	-0.636364	10.7	0.384615	60	69	70.6	75.5	83	14.7222	-1.11852	14.7028	-1.4648	14.6458	-1.36946	14.3853	-1.34311	15.532	-0.119995	0	0	0
1312	2	37	2700	50	10	10	6	0.73	0.18	0.23	2.7	0.67	0.18	2.32	0.6	0.02	1.36	0.19	318	0.139706	1.11667	7.2	1.75	8	0.777778	9.2	1	9.3	0.363636	12	1.38462	58.5	68	73.5	74.5	80.8	21.0388	3.09253	17.301	0.267359	17.0299	0.219961	16.756	0.237335	18.3806	1.91468	0	0	1
1313	2	40	3350	50	10	10	8	0.69	0.18	0.18	3.1	0.59	0.13	2.15	0.53	0.01	1.26	0.31	376	0.246032	1.11321	6.4	0.75	8	0.777778	9.2	1	9.5	0.545455	10.4	0.153846	60	66	70	75	81	17.7778	0.918519	18.3655	0.976982	18.7755	1.38367	16.8889	0.325926	15.8512	0.10803	0	0	0
1314	2	40	4200	52	10	10	5	0.69	0.22	0.4	3.3	0.63	0.16	8.66	0.58	0.02	1.3	0.19	249	0.146154	1.08621	6.8	1.25	7.8	0.555556	8.5	0.3	9.7	0.727273	11	0.615385	62.5	66	70	72.5	77	17.408	0.672	17.9063	0.670891	17.3469	0.431293	18.4542	1.36948	18.5529	2.03777	0	1	1
1315	2	40	3600	50	10	10	10	0.89	0.29	0.33	3.6	1.05	0.16	7.84	0.82	0.01	2	0.29	276	0.145	1.28049	6.9	1.375	8.5	1.33333	9.7	1.5	10.5	1.45455	11.2	0.769231	64	67.5	72	75	82	16.8457	0.297135	18.6557	1.17046	18.7114	1.34095	18.6667	1.51111	16.6568	0.683394	1	1	0
1316	2	38	3100	50	10	10	8	0.77	0.16	0.25	3	0.79	0.14	2.72	0.66	0.02	1.57	0.26	284	0.165605	1.19697	7	1.5	9	1.88889	9.5	1.3	10.5	1.45455	12.5	1.76923	63.5	65.5	72	73.5	84.5	17.36	0.640023	20.9778	2.71853	18.3256	1.08374	19.4363	2.02423	17.5064	1.29028	1	1	1
1317	2	40	3500	50	9	10	16	0.87	0.16	0.32	3.1	0.98	0.13	5.38	0.49	0.01	1.58	0.24	314	0.151899	2	6.8	1.25	8.8	1.66667	10	1.8	10.4	1.36364	11.5	1	62.5	68	72	73	78	17.408	0.672	19.0311	1.42076	19.2901	1.72675	19.5159	2.07724	18.902	2.28717	1	1	1
1318	2	39	2700	49	10	10	17	0.86	0.13	0.12	2.7	0.89	0.11	2.05	0.39	0.01	1.39	0.24	254	0.172662	2.28205	5.8	0	7.5	0.222222	8	-0.2	9	0.0909091	10.5	0.230769	57	64.5	69	73	78	17.8516	0.967764	18.0278	0.751842	16.8032	0.0687951	16.8887	0.325815	17.2584	1.11313	0	0	1
1319	2	40	3400	50	10	10	5	0.9	0.18	0.37	2.9	0.96	0.11	6.94	0.44	0.03	1.54	0.3	311	0.194805	2.18182	6.2	0.5	7.8	0.555556	8.7	0.5	9	0.0909091	10.3	0.0769231	60	66	70	72	78	17.2222	0.548148	17.9063	0.670891	17.7551	0.703401	17.3611	0.640741	16.9297	0.878323	0	0	0
1320	2	39	3550	50	10	10	6	0.89	0.22	0.43	2.7	0.87	0.14	10.97	0.77	0.07	1.79	0.33	247	0.184358	1.12987	6.2	0.5	8.5	1.33333	10.2	2	11.3	2.18182	13	2.15385	61.5	67.3	72	77	81	16.3924	-0.00509397	18.7667	1.24449	19.6759	1.98395	19.0589	1.77258	19.8141	2.93861	1	1	1
1321	2	40	3000	50	10	10	8	0.99	0.22	0.32	2.7	1.26	0.14	6.45	0.56	0.02	1.95	0.28	502	0.14359	2.25	6	0.25	7.8	0.555556	8.7	0.5	9.5	0.545455	10.5	0.230769	60.5	64	69	71	77.5	16.3923	-0.00511805	19.043	1.42865	18.2735	1.04898	18.8455	1.63031	17.4818	1.27271	1	1	1
1322	2	35	2850	49	9	10	3	0.92	0.17	0.26	3	1.07	0.12	4.64	0.72	0.03	1.85	0.14	338	0.0756757	1.48611	6	0.25	7.9	0.666667	8.5	0.3	9.6	0.636364	10.8	0.461538	61.8	68.5	72.5	75	81	15.7099	-0.460045	16.8363	-0.0424849	16.1712	-0.352517	17.0667	0.444444	16.4609	0.543504	0	0	0
1323	2	38	2800	50	10	10	21	1.01	0.2	0.33	2.7	1.24	0.21	7.7	0.65	0.01	2.07	0.4	402	0.193237	1.90769	6	0.25	8	0.777778	8.6	0.4	9.4	0.454545	11	0.615385	60	65	71.5	74	80	16.6667	0.177778	18.9349	1.35661	16.8223	0.081559	17.1658	0.510543	17.1875	1.0625	1	0	0
1324	2	40	3950	50	10	10	9	0.79	0.17	0.11	3.3	0.87	0.1	2.38	0.77	0.01	1.79	0.33	218	0.184358	1.12987	7	1.5	8.7	1.55556	9.6	1.4	9.5	0.545455	11.5	1	61.5	66.5	70.5	75	81	18.5075	1.405	19.6732	1.84883	19.3149	1.74328	16.8889	0.325926	17.5278	1.30558	1	0	1
1325	2	39	3400	50	10	10	6	1.08	0.18	0.38	3.4	1.32	0.13	7.78	0.42	0.01	1.87	0.28	288	0.149733	3.14286	6.3	0.625	8.4	1.22222	10	1.8	10.3	1.27273	12.5	1.76923	61.5	66	73	76	82	16.6568	0.171168	19.2837	1.58916	18.7652	1.37683	17.8324	0.95494	18.5901	2.06437	1	0	1
1326	2	38	3450	50	10	10	13	1.08	0.19	1.23	2.6	1.15	0.11	25.79	0.57	0.02	1.87	0.32	150	0.171123	2.01754	6.8	1.25	7.3	0	8.3	0.1	9	0.0909091	9.5	-0.538462	61	63.5	70	77	80.5	18.2747	1.24977	18.104	0.802691	16.9388	0.159184	15.1796	-0.813583	14.6599	-0.742908	0	0	0
1327	2	38	3300	50	10	10	9	0.65	0.13	0.7	2.9	0.58	0.19	25.25	0.67	0.03	1.34	0.2	247	0.149254	0.865672	6.4	0.75	7.5	0.222222	8.8	0.6	9.7	0.727273	12.7	1.92308	61.3	67	73	74	83	17.0317	0.42116	16.7075	-0.128329	16.5134	-0.124389	17.7137	0.875773	18.4352	1.9537	0	0	1
1328	2	40	3450	50	10	10	7	0.83	0.23	0.86	3.2	0.89	0.1	27.58	0.38	0.03	1.36	0.19	300	0.139706	2.34211	5.8	0	7	-0.333333	9.4	1.2	9.2	0.272727	10.5	0.230769	61	64	68.5	72.5	80	15.5872	-0.541862	17.0898	0.126563	20.033	2.22202	17.503	0.735315	16.4062	0.504464	0	0	0
1329	2	38	3200	50	10	10	5	0.87	0.11	0.37	3.1	0.9	0.12	4.88	0.78	0.01	1.83	0.32	368	0.174863	1.15385	6.2	0.5	7.2	-0.111111	8.3	0.1	9	0.0909091	10	-0.153846	62.5	67	70	74	79.5	15.872	-0.352	16.0392	-0.573862	16.9388	0.159184	16.4354	0.0235695	15.8222	0.0872564	0	0	0
1330	2	41	2800	49	10	10	10	0.96	0.21	0.32	3.1	0.93	0.18	5.64	0.57	0.02	1.7	0.44	335	0.258824	1.63158	6.5	0.875	9.3	2.22222	9.6	1.4	10.7	1.63636	12.3	1.61538	60	67	71	75	84	18.0556	1.1037	20.7173	2.54487	19.0438	1.56256	19.0222	1.74815	17.432	1.23712	1	1	1
1331	2	40	3900	50	10	10	15	0.69	0.17	0.34	3.3	0.71	0.15	8.45	0.63	0.02	1.43	0.19	223	0.132867	1.12698	7	1.5	9.5	2.44444	10.5	2.3	11.3	2.18182	13	2.15385	62.5	70	73	79	83	17.92	1.01333	19.3878	1.6585	19.7035	2.00234	18.1061	1.13738	18.8707	2.26476	1	1	1
1332	2	40	3400	50	9	10	8	1.08	0.17	0.47	2.5	1.19	0.12	8.7	0.61	0.02	1.91	0.24	257	0.125654	1.95082	7	1.5	7.5	0.222222	8.3	0.1	9.4	0.454545	11.4	0.923077	63	68.5	72	77	81	17.6367	0.824456	15.9838	-0.610798	16.0108	-0.459465	15.8543	-0.363816	17.3754	1.19671	0	0	1
1333	2	41	3500	50	10	10	12	0.75	0.17	0.49	2.3	0.79	0.11	11.3	0.72	0.01	1.57	0.13	280	0.0828025	1.09722	6	0.25	7.8	0.555556	8.6	0.4	9	0.0909091	10.6	0.307692	59	66	70.5	73	80	17.2364	0.557618	17.9063	0.670891	17.303	0.401968	16.8887	0.325815	16.5625	0.616071	0	0	0
1334	2	41	3250	50	10	10	11	0.83	0.19	0.46	2.6	0.74	0.11	3.56	0.75	0.01	1.63	0.31	260	0.190184	0.986667	5.5	-0.375	6.5	-0.888889	8	-0.2	9.5	0.545455	10.5	0.230769	60.5	67	72	77.5	85	15.0263	-0.915803	14.4798	-1.61344	15.4321	-0.845267	15.8169	-0.388762	14.5329	-0.833663	0	0	0
1335	2	38	3100	50	10	10	39	0.69	0.16	0.07	2.7	0.63	0.1	0.75	1.03	0.05	1.86	0.44	490	0.236559	0.61165	6	0.25	7.3	0	8.2	0	9	0.0909091	10	-0.153846	60.5	65	68.5	71.5	79	16.3923	-0.00511805	17.2781	0.252071	17.4756	0.517083	17.6048	0.803182	16.0231	0.230767	0	0	0
1336	2	39	3100	49	10	10	8	0.65	0.16	0.34	2.4	0.61	0.13	7.9	0.58	0.01	1.32	0.28	199	0.212121	1.05172	6.5	0.875	9	1.88889	10.1	1.9	10.5	1.45455	11	0.615385	60.5	67.2	71	75	80	17.7583	0.905567	19.9298	2.0199	20.0357	2.2238	18.6667	1.51111	17.1875	1.0625	1	1	0
1337	2	38	3300	50	10	10	10	0.76	0.14	0.29	3	0.86	0.1	7.63	0.84	0.01	1.77	0.16	371	0.0903955	1.02381	6.9	1.375	8.6	1.44444	9.4	1.2	10.4	1.36364	11.7	1.15385	64	70	73	76	82	16.8457	0.297135	17.551	0.434014	17.6393	0.626221	18.0055	1.07036	17.4004	1.21454	0	1	1
1338	2	39	3500	50	10	10	6	0.91	0.15	0.19	2.5	1.07	0.13	2.79	0.8	0.01	1.94	0.16	295	0.0824742	1.3375	6.9	1.375	9.1	2	9.7	1.5	10.5	1.45455	12	1.38462	64	79.5	72	76	85	16.8457	0.297135	14.3982	-1.66789	18.7114	1.34095	18.1787	1.18578	16.609	0.649283	0	1	0
1339	2	41	2950	50	10	10	9	0.89	0.16	0.42	3.2	1.02	0.12	7.97	0.85	0.03	1.95	0.18	407	0.0923077	1.2	6.6	1	7.2	-0.111111	8.4	0.2	10.2	1.18182	10.9	0.538462	59.3	68	70.5	79	84	18.7687	1.57914	15.5709	-0.886044	16.9006	0.133706	16.3435	-0.0376435	15.4478	-0.18011	0	0	0
1340	2	38	3300	50	10	10	6	0.65	0.13	0.31	2.9	0.67	0.11	6.32	0.7	0.01	1.41	0.09	283	0.0638298	0.957143	6.9	1.375	9	1.88889	10	1.8	10.8	1.72727	12.2	1.53846	59.5	66	72	72	82	19.4901	2.0601	20.6612	2.50744	19.2901	1.72675	20.8333	2.95556	18.144	1.74569	1	1	1
1341	2	39	3250	50	9	10	8	0.8	0.11	0.48	3.7	0.79	0.12	13.44	0.67	0.03	1.53	0.16	248	0.104575	1.1791	6	0.25	8.4	1.22222	9	0.8	10.7	1.63636	12	1.38462	62.5	69	75	79.5	87	15.36	-0.693333	17.6434	0.495568	16	-0.466667	16.9297	0.35314	15.8541	0.110101	0	0	0
1342	2	41	3100	50	10	10	11	0.73	0.06	0.27	2.7	0.47	0.34	2.12	0.38	0.02	1.09	0.52	223	0.477064	1.23684	5.5	-0.375	7.2	-0.111111	8	-0.2	8.5	-0.363636	9.9	-0.230769	59	65.6	68	72	79	15.8001	-0.399962	16.7311	-0.112592	17.301	0.400692	16.3966	-0.00226337	15.8628	0.116316	0	0	0
1343	2	39	3300	50	10	10	11	0.71	0.11	0.49	2.7	0.53	0.12	10.53	0.63	0.04	1.26	0.22	270	0.174603	0.84127	5.3	-0.625	7.7	0.444444	7.8	-0.4	8.2	-0.636364	9.8	-0.307692	59	64.6	70.5	71.5	78.5	15.2255	-0.782993	18.4512	1.03416	15.6934	-0.671083	16.0399	-0.240064	15.9033	0.145201	0	0	0
1344	2	40	3600	49	8	10	7	0.64	0.14	0.45	3.6	0.55	0.11	9.29	0.54	0.02	1.19	0.23	322	0.193277	1.01852	6	0.25	7	-0.333333	8.5	0.3	9	0.0909091	10	-0.153846	58	64	69	76	79	17.8359	0.957273	17.0898	0.126563	17.8534	0.768928	15.5817	-0.545522	16.0231	0.230767	0	0	0
1345	2	38	3000	50	10	10	9	0.98	0.2	0.17	3.1	1.34	0.14	1.76	0.84	0.02	2.23	0.12	316	0.0538117	1.59524	7	1.5	9.4	2.33333	10	1.8	11	1.90909	11.5	1	60	68	75	76	81.5	19.4444	2.02963	20.3287	2.28581	17.7778	0.718519	19.0443	1.76288	17.3134	1.15244	1	1	1
1346	2	40	3100	50	10	10	12	1.03	0.13	0.195	3	0.91	0.14	1.09	0.82	0.01	1.96	0.51	210	0.260204	1.10976	6.5	0.875	8.3	1.11111	9.3	1.1	10	1	11.1	0.692308	62	70	74	77	82	16.9095	0.339646	16.9388	0.0258503	16.9832	0.1888	16.8663	0.310834	16.508	0.577165	0	0	0
1347	2	40	3100	50	10	10	7	0.78	0.17	0.53	3	0.53	0.14	7.77	0.48	0.01	1.26	0.55	348	0.436508	1.10417	6.5	0.875	8.8	1.66667	10.2	2	10.6	1.54545	12.5	1.76923	63	68	73	78	83	16.3769	-0.0153859	19.0311	1.42076	19.1406	1.62703	17.4227	0.681832	18.1449	1.74633	1	0	1
1348	2	39	3295	50	10	10	7	0.84	0.22	0.27	3.8	0.89	0.15	2.47	0.61	0.02	1.64	0.31	344	0.189024	1.45902	6.8	1.25	8.4	1.22222	8.5	0.3	9.5	0.545455	10.7	0.384615	62	68	71	76	81	17.6899	0.859938	18.1661	0.84406	16.8617	0.107823	16.4474	0.0315789	16.3085	0.434635	0	0	0
1349	2	39	3640	51	9	10	9	1.08	0.21	0.41	3	1.19	0.15	6.29	0.58	0.04	1.92	0.32	325	0.166667	2.05172	6.3	0.625	8	0.777778	9.2	1	10	1	11	0.615385	61	66	72	73	81	16.9309	0.353955	18.3655	0.976982	17.7469	0.697942	18.7652	1.57683	16.7657	0.761241	0	1	0
1350	2	38	3710	50	10	10	8	0.65	0.14	0.42	3.2	0.6	0.14	9.8	0.39	0.01	1.05	0.13	278	0.12381	1.53846	6.5	0.875	8.1	0.888889	8.5	0.3	9.3	0.363636	10	-0.153846	64	71	73	75	82	15.8691	-0.353906	16.0682	-0.554506	15.9505	-0.499694	16.5333	0.0888889	14.8721	-0.591357	0	0	0
1351	2	38	3360	50	10	10	4	0.83	0.22	0.37	3	0.81	0.13	6.27	0.74	0.01	1.67	0.26	364	0.155689	1.09459	6.7	1.125	7.5	0.222222	8.8	0.6	10	1	11.5	1	63	70	74	79	87	16.8808	0.320551	15.3061	-1.06259	16.0701	-0.419917	16.0231	-0.251285	15.1936	-0.361748	0	0	0
1352	2	39	3060	50	10	10	11	0.76	0.2	0.5	3	0.75	0.14	6.26	0.64	0.01	1.5	0.24	352	0.16	1.17188	5.5	-0.375	8	0.777778	8.2	0	8.6	-0.272727	10	-0.153846	58	64	67	71	80	16.3496	-0.0336108	19.5312	1.75417	18.2669	1.04458	17.0601	0.440071	15.625	-0.0535714	1	0	0
1353	2	39	3600	50	10	10	7	0.97	0.21	0.44	2.7	1.09	0.16	11.46	1.05	0.01	2.22	0.18	460	0.0810811	1.0381	7	1.5	8.7	1.55556	9.6	1.4	10.2	1.18182	11.2	0.769231	61	71	74	77	84	18.8121	1.6081	17.2585	0.238987	17.531	0.55403	17.2036	0.535717	15.873	0.123583	0	0	0
1354	2	39	3340	50	10	10	4	0.71	0.17	0.77	2.7	0.77	0.12	22.32	0.95	0.02	1.78	0.14	344	0.0786517	0.810526	7.2	1.75	9	1.88889	10	1.8	11	1.90909	13.4	2.46154	62	69	73	76	86	18.7305	1.55366	18.9036	1.33573	18.7652	1.37683	19.0443	1.76288	18.1179	1.72707	1	1	1
1355	2	38	3840	51	10	10	7	0.63	0.1	0.84	2.6	0.5	0.14	18.33	0.5	0.02	1.06	0.14	276	0.132075	1	6.7	1.125	8.5	1.33333	9.8	1.6	10.5	1.45455	11.8	1.23077	64	68	75	79	86	16.3574	-0.0283854	18.3824	0.988235	17.4222	0.481481	16.8242	0.282818	15.9546	0.181836	0	0	0
1356	2	40	3820	50.3	9	10	15	0.85	0.19	0.34	2.7	0.86	0.11	1.04	0.55	0.01	1.51	0.23	307	0.152318	1.56364	6.5	0.875	7.8	0.555556	9.3	1.1	11.3	2.18182	13.8	2.76923	61	67	72	77	85	17.4684	0.712282	17.3758	0.317205	17.9398	0.826543	19.0589	1.77258	19.1003	2.42882	0	1	1
1357	2	39	3280	50	10	10	4	0.75	0.18	0.49	2.8	0.73	0.12	10.07	0.63	0.03	1.46	0.21	340	0.143836	1.15873	6	0.25	7	-0.333333	7.7	-0.5	8.5	-0.363636	8.8	-1.07692	58	63	67	70	74	17.8359	0.957273	17.6367	0.491123	17.153	0.302027	17.3469	0.631293	16.0701	0.264374	0	0	0
1358	2	38	2940	50	10	10	13	0.94	0.12	0.27	2.7	0.97	0.15	3.46	0.67	0.03	1.78	0.3	298	0.168539	1.44776	5.4	-0.5	7	-0.333333	7.5	-0.7	8.5	-0.363636	9.3	-0.692308	62	69	71	77	82	14.0479	-1.56809	14.7028	-1.4648	14.878	-1.21467	14.3363	-1.37579	13.8311	-1.33496	0	0	0
1359	2	39	3030	50	10	10	6	0.73	0.05	0.278	4.2	0.69	0.1	5.47	0.7	0.03	1.47	0.17	273	0.115646	0.985714	6.8	1.25	9	1.88889	9.8	1.6	10.6	1.54545	12.2	1.53846	63	69	74	76	85	17.1328	0.488519	18.9036	1.33573	17.8963	0.797516	18.3518	1.3012	16.8858	0.847009	1	1	0
1360	2	39	3410	50	10	10	7	0.98	0.22	0.44	3.7	1.3	0.14	6.29	1.39	0.03	2.83	0.3	437	0.106007	0.935252	7.6	2.25	9.8	2.77778	11	2.8	11	1.90909	12	1.38462	62	70.5	72	77	81	19.7711	2.24738	19.7173	1.87821	21.2191	3.01276	18.5529	1.43525	18.2899	1.84992	1	1	1
1361	2	40	3580	50	10	10	5	0.85	0.09	0.35	3.1	0.82	0.17	8.71	0.41	0.01	1.3	0.16	344	0.123077	2	7.3	1.875	8.2	1	11	2.8	12	2.81818	12.7	1.92308	63	68	77	81	87	18.3925	1.32836	17.7336	0.555709	18.5529	1.23525	18.2899	1.25993	16.779	0.770691	0	1	0
1362	2	39	3380	50	10	10	7	0.82	0.15	0.22	2.6	0.84	0.13	0.9	1.14	0.01	2.11	0.28	323	0.132701	0.736842	6.4	0.75	7.9	0.666667	9	0.8	10	1	11	0.615385	65	69	73	78	86	15.1479	-0.834714	16.5932	-0.204565	16.8887	0.125815	16.4366	0.0243699	14.8729	-0.590783	0	0	0
1363	2	40	3230	50	9	10	10	0.74	0.11	0.51	3.6	0.66	0.1	9.85	0.52	0.02	1.26	0.18	221	0.142857	1.26923	5.7	-0.125	7.5	0.222222	9	0.8	9.8	0.818182	10.5	0.230769	60	66	71	75	81	15.8333	-0.377778	17.2176	0.211754	17.8536	0.769067	17.4222	0.681481	16.0037	0.216899	0	0	0
1364	2	39	3430	50	10	10	5	0.78	0.19	0.536	3.4	0.82	0.1	12.24	1.09	0.02	2	0.2	378	0.1	0.752294	6.4	0.75	8.8	1.66667	9.2	1	10.6	1.54545	11	0.615385	60	68	71	77	81	17.7778	0.918519	19.0311	1.42076	18.2503	1.03356	17.8782	0.985484	16.7657	0.761241	1	0	0
1365	2	40	3840	50	10	10	9	0.72	0.11	1.14	3.3	0.52	0.1	42.3	0.79	0.03	1.38	0.15	324	0.108696	0.658228	5.6	-0.25	7.7	0.444444	8	-0.2	8.8	-0.0909091	10.2	0	60	67	71	74	84	15.5556	-0.562963	17.153	0.168694	15.8699	-0.553422	16.0701	-0.219917	14.4558	-0.888727	0	0	0
1366	2	40	3350	50	10	10	24	0.81	0.08	0.338	2.8	0.76	0.15	3.07	0.48	0.02	1.31	0.16	307	0.122137	1.58333	6.3	0.625	7.3	0	9	0.8	9.5	0.545455	10	-0.153846	61	66	71	77	80	16.9309	0.353955	16.7585	-0.0943373	17.8536	0.769067	16.0229	-0.251375	15.625	-0.0535714	0	0	0
1367	2	38	3040	50	10	10	11	0.69	0.17	0.252	2.6	0.59	0.14	3.4	0.71	0.01	1.44	0.3	270	0.208333	0.830986	5.8	0	7.3	0	8.8	0.6	9.5	0.545455	10	-0.153846	63	70	74.5	78	84	14.6133	-1.19116	14.898	-1.33469	15.8551	-0.563239	15.6147	-0.523515	14.1723	-1.09119	0	0	0
1368	2	39	3110	50	9	10	7	0.74	0.14	0.552	2.4	0.67	0.12	15.33	0.73	0.01	1.49	0.2	275	0.134228	0.917808	6.2	0.5	7.8	0.555556	9	0.8	9.7	0.727273	10.7	0.384615	62	68	72	79	82	16.129	-0.180645	16.8685	-0.0209919	17.3611	0.440741	15.5424	-0.571746	15.9131	0.152248	0	0	0
1369	2	38	3200	50	10	10	7	1.08	0.26	0.362	2.5	1.53	0.1	9.31	1.36	0.04	2.97	0.18	314	0.0606061	1.125	6.5	0.875	8.2	1	9.2	1	10.5	1.45455	13	2.15385	62	68	73	78	83	16.9095	0.339646	17.7336	0.555709	17.264	0.376018	17.2584	0.572255	18.8707	2.26476	0	0	1
1370	2	38	3000	50	10	10	8	0.96	0.19	0.211	2.2	1.11	0.13	2.05	0.99	0.02	2.19	0.2	339	0.0913242	1.12121	6.3	0.625	7.7	0.444444	8.5	0.3	9.7	0.727273	10.2	0	63	68	74	76	82	15.873	-0.351323	16.6522	-0.165167	15.5223	-0.785147	16.7936	0.262419	15.1695	-0.378899	0	0	0
1371	2	38	2690	49	10	10	6	1.13	0.25	0.635	3	1.08	0.1	12.39	1.03	0.06	2.3	0.42	215	0.182609	1.04854	5.4	-0.5	6.2	-1.22222	7.3	-0.9	7.6	-1.18182	8.1	-1.61538	59	65	67	72	77	15.5128	-0.591478	14.6746	-1.48363	16.262	-0.292018	14.6605	-1.15967	13.6617	-1.45595	0	0	0
1372	2	40	3010	50	10	10	8	0.85	0.13	0.421	2.6	0.96	0.1	8.16	0.74	0.01	1.75	0.12	329	0.0685714	1.2973	6.2	0.5	8	0.777778	9.5	1.3	10.3	1.27273	11.5	1	60	65	70	75	83	17.2222	0.548148	18.9349	1.35661	19.3878	1.79184	18.3111	1.27407	16.6933	0.709485	1	1	0
1373	2	39	3090	50	10	10	6	0.98	0.19	0.467	3	1.14	0.1	12.43	0.98	0.03	2.21	0.19	227	0.0859729	1.16327	6.1	0.375	7.8	0.555556	9	0.8	9.3	0.363636	10.6	0.307692	60	64	69	73	80	16.9444	0.362963	19.043	1.42865	18.9036	1.46906	17.4517	0.70112	16.5625	0.616071	1	0	0
1374	2	38	3620	51	10	10	11	1.24	0.2	0.215	2.9	1.63	0.22	2.04	1.13	0.01	2.89	0.29	418	0.100346	1.44248	5.8	0	7	-0.333333	7.6	-0.6	8.5	-0.363636	8.9	-1	60	68	71	73	81	16.1111	-0.192593	15.1384	-1.17439	15.0764	-1.08242	15.9505	-0.299694	13.565	-1.525	0	0	0
1375	2	39	2960	49	10	10	10	1.21	0.08	0.238	2.4	1.09	0.14	2.56	0.55	0.02	1.85	0.46	301	0.248649	1.98182	6.1	0.375	7.8	0.555556	9	0.8	10	1	11	0.615385	60	67	72	75	83	16.9444	0.362963	17.3758	0.317205	17.3611	0.440741	17.7778	0.918519	15.9675	0.19106	0	0	0
1376	2	40	3050	50	10	10	6	1.01	0.2	0.46	2.5	1.06	0.14	3.25	0.72	0.02	1.95	0.37	328	0.189744	1.47222	6.05	0.3125	8.25	1.05556	8.6	0.4	8.8	-0.0909091	9.9	-0.230769	58.5	65.5	70.3	74.6	79.8	17.6784	0.852285	19.2296	1.5531	17.4015	0.467696	15.8127	-0.391558	15.5464	-0.109725	1	0	0
1377	2	38	2800	50	10	10	7	0.81	0.22	0.326	2.9	0.69	0.21	6.24	0.71	0.02	1.54	0.3	447	0.194805	0.971831	6.3	0.625	7.2	-0.111111	8.7	0.5	8.7	-0.181818	10	-0.153846	61.2	67.6	72	75.7	82.2	16.8205	0.280302	15.7558	-0.762833	16.7824	0.0549383	15.1819	-0.812035	14.7998	-0.642987	0	0	0
1378	2	39	3500	49	10	10	14	1.34	0.59	0.01	3.9	1.17	0.33	0.2	1.9	0.08	3.76	1.52	248	0.404255	0.615789	6.5	0.875	9.4	2.33333	10.85	2.65	11.2	2.09091	12.9	2.07692	62.5	70	74.5	78.5	86.5	16.64	0.16	19.1837	1.52245	19.5487	1.89911	18.1752	1.18345	17.2408	1.10057	1	1	1
1379	2	39	3500	52	10	10	10	0.82	0.19	0.16	3.2	0.69	0.12	0.84	0.69	0.03	1.49	0.25	210	0.167785	1	6.3	0.625	8.7	1.55556	9	0.8	10	1	12.1	1.46154	60.2	66.5	70	73.1	87.5	17.3839	0.655943	19.6732	1.84883	18.3673	1.11156	18.7139	1.54263	15.8041	0.074344	1	1	0
1380	2	39	3000	50	10	10	5	0.88	0.19	0.38	3	1	0.13	4.26	0.56	0.02	1.67	0.25	354	0.149701	1.78571	6.7	1.125	7.7	0.444444	9.3	1.1	10.1	1.09091	11.9	1.30769	62	66.5	73.1	77.5	82.3	17.4298	0.686507	17.412	0.341301	17.404	0.46931	16.8158	0.277211	17.569	1.33501	0	0	1
1381	2	40	3500	50	10	10	13	0.88	0.23	0.2	3.2	0.85	0.13	1.29	0.55	0.02	1.63	0.5	302	0.306748	1.54545	6.6	1	8	0.777778	8.7	0.5	9.45	0.5	10.85	0.5	58	64.4	68	72	77	19.6195	2.14633	19.2894	1.59292	18.8149	1.40992	18.2292	1.21944	18.2999	1.85706	1	1	1
1382	2	40	3950	52	10	10	13	1.12	0.23	0.27	3.1	1.41	0.12	6.1	0.87	0.01	2.44	0.35	269	0.143443	1.62069	7.5	2.125	8.5	1.33333	10.11	1.91	10.91	1.82727	11.2	0.769231	65.5	72	75.4	80.5	85	17.4815	0.720999	16.3966	-0.335597	17.7831	0.722094	16.8358	0.290513	15.5017	-0.141621	0	0	0
1383	2	40	3200	50	10	10	5	0.83	0.25	0.49	3	0.73	0.14	12.17	0.95	0.02	1.81	0.29	327	0.160221	0.768421	6.35	0.6875	7.8	0.555556	7.8	-0.4	9.2	0.272727	9.9	-0.230769	60.5	67	68.6	73.2	78.8	17.3485	0.632361	17.3758	0.317205	16.5747	-0.0835157	17.1698	0.513211	15.9435	0.173905	0	0	0
1384	2	40	3500	51	10	10	14	0.9	0.27	0.1	3.2	0.99	0.17	1.01	0.99	0.01	2.29	0.68	181	0.296943	1	7	1.5	7.6	0.333333	8.5	0.3	9	0.0909091	10.1	-0.0769231	61	64.5	71	73.5	79	18.8121	1.6081	18.2681	0.912089	16.8617	0.107823	16.6597	0.17315	16.1833	0.345217	0	0	0
1385	2	37	3100	50	10	10	9	0.83	0.28	0.21	2.7	1.18	0.1	4.45	0.97	0.01	2.26	0.25	257	0.110619	1.21649	6.9	1.375	7.7	0.444444	8.6	0.4	9.05	0.136364	11.7	1.15385	59.5	66.5	69.7	74	87.3	19.4901	2.0601	17.412	0.341301	17.7024	0.668287	16.5267	0.0844412	15.3517	-0.248763	0	0	0
1386	2	40	3300	50	10	10	4	1.17	0.21	0.52	2.4	1.34	0.1	9.87	0.56	0.01	2.05	0.32	319	0.156098	2.39286	6.15	0.4375	8	0.777778	8.8	0.6	10.3	1.27273	10.6	0.307692	62	68.3	73.2	85	84.5	15.999	-0.26736	17.1494	0.166257	16.4233	-0.184465	14.2561	-1.4293	14.8454	-0.610415	0	0	0
1387	2	38	2750	48	10	10	9	0.94	0.19	0.47	3.1	0.97	0.11	5.44	0.5	0.02	1.59	0.27	275	0.169811	1.94	5.5	-0.375	6.65	-0.722222	7.3	-0.9	8.05	-0.772727	9.2	-0.769231	59.5	66.5	69.8	73	80	15.5356	-0.576249	15.0376	-1.2416	14.9835	-1.14436	15.106	-0.862651	14.375	-0.946429	0	0	0
1388	2	38	3650	50	10	10	7	0.75	0.14	0.32	3.1	0.76	0.1	6.21	0.42	0.01	1.29	0.25	413	0.193798	1.80952	6.9	1.375	8.4	1.22222	9.5	1.3	10.7	1.63636	12.5	1.76923	62.1	66.7	72	76.3	83.5	17.8923	0.994859	18.8811	1.32074	18.3256	1.08374	18.3795	1.3197	17.9282	1.59158	1	1	1
1389	2	39	2700	48	10	10	6	0.71	0.17	0.39	2.5	0.58	0.14	5.99	0.83	0.01	1.58	0.37	345	0.234177	0.698795	6.5	0.875	7.25	-0.0555556	9	0.8	9.8	0.818182	10.5	0.230769	60	68	73	77	82.5	18.0556	1.1037	15.6791	-0.813956	16.8887	0.125815	16.5289	0.0859504	15.427	-0.195002	0	0	0
1390	2	39	3200	50	10	10	9	0.76	0.13	0.33	2.6	0.53	0.13	4.03	0.6	0.01	1.26	0.28	386	0.222222	0.883333	5.5	-0.375	8.1	0.888889	9.5	1.3	10	1	10.8	0.461538	58.5	68	72	77	84	16.0713	-0.219135	17.5173	0.411534	18.3256	1.08374	16.8663	0.310834	15.3061	-0.281341	0	0	0
1391	2	38	3800	52	10	10	6	0.69	0.23	0.62	2.7	0.77	0.12	19.92	0.94	0.01	1.82	0.25	279	0.137363	0.819149	7	1.5	8	0.777778	9.1	0.9	10.1	1.09091	10.5	0.230769	62	65	69.4	74.5	81.2	18.2102	1.2068	18.9349	1.35661	18.8939	1.46262	18.1974	1.19825	15.9249	0.160657	1	1	0
1392	2	38	3400	50	10	10	5	0.66	0.18	0.43	2.9	0.62	0.15	7.78	0.63	0.01	1.35	0.22	268	0.162963	0.984127	6.6	1	7.7	0.444444	8.7	0.5	9.5	0.545455	10.3	0.0769231	62.9	65.2	72	74	80	16.6818	0.18786	18.1132	0.80881	16.7824	0.0549383	17.3484	0.632286	16.0938	0.28125	0	0	0
1393	2	39	3500	50	10	10	17	0.76	0.2	0.35	3	0.79	0.1	4.91	0.63	0.03	1.57	0.34	270	0.216561	1.25397	6.3	0.625	7.75	0.5	8.45	0.25	10.1	1.09091	12.1	1.46154	61.8	69.8	72	76	85	16.4954	0.0636189	15.9071	-0.661937	16.3002	-0.266564	17.4861	0.7241	16.7474	0.748146	0	0	0
1394	2	40	3150	51	10	10	11	1.04	0.16	0.11	2.5	1.39	0.1	1.49	0.93	0.04	2.42	0.23	228	0.0950413	1.49462	6	0.25	7.65	0.388889	8.5	0.3	9.35	0.409091	9.8	-0.307692	60	65.5	68.5	72.8	79	16.6667	0.177778	17.8311	0.620752	18.115	0.943318	17.642	0.828028	15.7026	0.00186554	0	0	0
1395	2	38	3150	50	10	10	14	0.87	0.14	0.11	2.9	0.81	0.11	1.4	0.94	0.01	1.91	0.36	303	0.188482	0.861702	5.2	-0.75	6.85	-0.5	7.8	-0.4	8.9	0	9.8	-0.307692	59	64.8	69.5	73.3	80.5	14.9382	-0.974509	16.3133	-0.391165	16.1482	-0.367845	16.5646	0.109761	15.1229	-0.412233	0	0	0
1396	2	40	3780	49	10	10	23	0.88	0.22	0.219	2.8	0.97	0.16	3.56	0.72	0.01	1.86	0.38	270	0.204301	1.34722	7.2	1.75	8.5	1.33333	9.5	1.3	9.8	0.818182	11.8	1.23077	61	67	71	75	87	19.3496	1.96642	18.9352	1.35678	18.8455	1.43031	17.4222	0.681481	15.5899	-0.0786384	1	0	0
1397	2	40	3240	49	10	10	16	1.17	0.37	0.206	3.1	1.27	0.15	4.07	1.94	0.03	3.41	0.43	379	0.1261	0.654639	6.85	1.3125	8.9	1.77778	9.1	0.9	9.8	0.818182	11.7	1.15385	61.5	68	72	75	82	18.1109	1.14061	19.2474	1.56494	17.554	0.569342	17.4222	0.681481	17.4004	1.21454	1	0	1
1398	2	41	3300	49	10	10	6	0.81	0.13	0.26	3.1	0.99	0.14	3.79	0.59	0.01	1.72	0.3	331	0.174419	1.67797	7	1.5	8.5	1.33333	9.7	1.5	11	1.90909	12	1.38462	62	69	73	78.3	81	18.2102	1.2068	17.8534	0.635595	18.2023	1.00153	17.9419	1.02795	18.2899	1.84992	0	1	1
1399	2	39	3600	49	10	10	6	0.96	0.14	0.46	2.8	1.27	0.18	11.1	0.88	0.02	2.2	0.1	233	0.0454545	1.44318	6.4	0.75	8.3	1.11111	9.4	1.2	9.9	0.909091	11.5	1	62	69	76	77.2	84	16.6493	0.166216	17.4333	0.355542	16.2742	-0.283841	16.6112	0.140789	16.2982	0.427276	0	0	0
1400	2	40	3870	50	10	10	8	0.73	0.17	0.39	2.4	0.69	0.14	7.48	0.64	0.01	1.44	0.25	345	0.173611	1.07812	8.5	3.375	9	1.88889	9.2	1	10	1	12.9	2.07692	63	69	74	79	84	21.416	3.34398	18.9036	1.33573	16.8006	0.0670562	16.0231	-0.251285	18.2823	1.84451	1	0	1
1401	2	39	2900	48	10	10	9	0.91	0.22	0.24	2.8	0.98	0.15	0.61	0.65	0.02	1.78	0.32	255	0.179775	1.50769	6.3	0.625	7.2	-0.111111	7.7	-0.5	8.4	-0.454545	10.3	0.0769231	62.5	67	70	74	81.5	16.128	-0.181333	16.0392	-0.573862	15.7143	-0.657143	15.3397	-0.706891	15.5068	-0.138005	0	0	0
1402	2	37	2900	50	10	10	7	0.69	0.2	0.38	3	0.67	0.15	7.72	0.99	0.11	1.72	0.14	389	0.0813953	0.676768	5.5	-0.375	7.2	-0.111111	8.7	0.5	9.3	0.363636	11.2	0.769231	60	65.5	70.5	74	83	15.2778	-0.748148	16.7822	-0.0785075	17.5041	0.5361	16.9832	0.3888	16.2578	0.39843	0	0	0
1403	2	40	3670	50	10	10	8	0.97	0.19	0.2	3.1	1	0.24	1.49	0.75	0.01	1.93	0.39	316	0.202073	1.33333	7	1.5	9	1.88889	10.2	2	10.3	1.27273	13	2.15385	61.5	68	71.5	75.3	83.5	18.5075	1.405	19.4637	1.70911	19.9521	2.16805	18.1655	1.177	18.6453	2.10382	1	1	1
1404	2	39	3400	51	10	10	9	0.68	0.12	0.35	3.1	0.6	0.15	7.01	0.47	0.01	1.16	0.2	234	0.172414	1.2766	6.8	1.25	8.5	1.33333	10	1.8	10.8	1.72727	12.4	1.69231	61	68	71	75	82.5	18.2747	1.24977	18.3824	0.988235	19.8373	2.09156	19.2	1.86667	18.2185	1.79896	0	1	1
1405	2	41	2720	48	10	10	15	0.78	0.21	0.02	3	0.63	0.12	0.2	0.44	0.02	1.37	0.66	395	0.481752	1.43182	6.5	0.875	8.2	1	9.8	1.6	9.6	0.636364	11	0.615385	61	67	71	74	80.5	17.4684	0.712282	18.2669	0.91125	19.4406	1.82706	17.531	0.75403	16.9747	0.910467	0	0	0
1406	2	40	3840	51	7	9	21	0.91	0.12	0.28	2.9	0.96	0.21	2.4	0.32	0.02	1.42	0.31	409	0.21831	3	5.3	-0.625	7	-0.333333	8	-0.2	8.5	-0.363636	11	0.615385	60	68	72.5	75.5	81.5	14.7222	-1.11852	15.1384	-1.17439	15.22	-0.986683	14.9116	-0.992249	16.5607	0.614752	0	0	0
1407	2	41	3380	49	10	10	10	0.94	0.22	0.22	3	1.22	0.12	3.3	0.85	0.03	2.17	0.23	356	0.105991	1.43529	6.5	0.875	7.5	0.222222	8.5	0.3	8.8	-0.0909091	10	-0.153846	59	65	71	74.5	80.5	18.6728	1.5152	17.7515	0.567653	16.8617	0.107823	15.8551	-0.363239	15.4315	-0.191783	0	0	0
1408	2	39	3230	50	10	10	11	0.93	0.21	0.39	3.4	0.92	0.22	7.98	0.94	0.02	1.98	0.27	353	0.136364	0.978723	6	0.25	7.5	0.222222	8.5	0.3	8.8	-0.0909091	10.7	0.384615	61.5	66	70.5	72	80	15.8636	-0.357618	17.2176	0.211754	17.1018	0.267837	16.9753	0.383539	16.7188	0.727679	0	0	0
1409	2	36	3075	49	7	10	6	0.79	0.3	0.26	2.9	1.07	0.16	5.38	1.26	0.01	2.44	0.24	218	0.0983607	0.849206	6.2	0.5	7.5	0.222222	8.7	0.5	9	0.0909091	11	0.615385	59	66	72	74	82	17.811	0.940649	17.2176	0.211754	16.7824	0.0549383	16.4354	0.0235695	16.3593	0.470936	0	0	0
1410	2	40	3980	54	10	10	6	0.86	0.18	0.56	3.2	0.82	0.12	8.51	0.61	0.01	1.54	0.25	272	0.162338	1.34426	6.7	1.125	7.8	0.555556	8.8	0.6	9.4	0.454545	11	0.615385	63.5	68.2	72.5	75.5	82.5	16.616	0.144022	16.7697	-0.0868523	16.742	0.0279826	16.4905	0.0603365	16.1616	0.329726	0	0	0
1411	2	39	3700	50	10	10	8	1.05	0.25	0.16	2.8	1.15	0.12	2.39	1.15	0.05	2.42	0.27	326	0.11157	1	8.4	3.25	10.3	3.33333	12.2	4	13	3.72727	13	2.15385	64	72	77	82	86	20.5078	2.73854	19.8688	1.97922	20.5768	2.58455	19.3337	1.95582	17.5771	1.34076	1	1	1
1412	2	39	2650	48	10	10	13	1.06	0.17	0.18	2.9	1.27	0.15	3.77	0.69	0.02	2.08	0.26	224	0.125	1.84058	5.9	0.125	6.5	-0.888889	6.9	-1.3	7	-1.72727	9.5	-0.538462	59	64	66	68	75	16.9492	0.366102	15.8691	-0.68724	15.8402	-0.573186	15.1384	-0.841061	16.8889	0.849206	0	0	0
1413	2	39	2950	49	10	10	3	0.73	0.2	0.33	2.9	0.67	0.13	6.6	0.59	0.02	1.39	0.28	318	0.201439	1.13559	6.2	0.5	7.6	0.333333	8.5	0.3	8.5	-0.363636	10	-0.153846	59	67	69	72.5	78	17.811	0.940649	16.9303	0.0201827	17.8534	0.768928	16.1712	-0.152517	16.4366	0.526111	0	0	0
1414	2	41	4200	51	10	10	11	0.94	0.17	0.74	2.5	1.2	0.15	11.55	0.42	0.01	1.75	0.28	233	0.16	2.85714	8.7	3.625	11	4.11111	13	4.8	13.8	4.45455	14.5	3.30769	65	72	77	81.5	88	20.5917	2.79448	21.2191	2.87942	21.9261	3.48408	20.7761	2.91739	18.7242	2.16012	1	1	1
1415	2	41	3400	50	10	10	18	1.21	0.21	0.24	2.9	1.24	0.19	1.95	0.79	0.01	2.29	0.58	299	0.253275	1.56962	6	0.25	7.5	0.222222	8.3	0.1	9.1	0.181818	10.7	0.384615	61	66	69	75.5	80	16.1247	-0.183535	17.2176	0.211754	17.4333	0.488875	15.9642	-0.290525	16.7188	0.727679	0	0	0
1416	2	40	3300	49	10	10	15	0.99	0.3	0.14	2.9	1.2	0.17	1.42	1.07	0.04	2.41	0.31	314	0.128631	1.1215	6.7	1.125	8.5	1.33333	10.2	2	11	1.90909	13	2.15385	63	69	74	79	86	16.8808	0.320551	17.8534	0.635595	18.6267	1.28449	17.6254	0.81692	17.5771	1.34076	0	0	1
1417	2	39	3520	50	10	10	9	1.16	0.22	0.5	3.9	1.12	0.18	4.9	0.6	0.01	1.95	0.5	368	0.25641	1.86667	7.5	2.125	9.8	2.77778	10.5	2.3	11	1.90909	12	1.38462	64	70	74	77	85	18.3105	1.2737	20	2.06667	19.1746	1.64972	18.5529	1.43525	16.609	0.649283	1	1	0
1418	2	39	3350	50	10	10	5	0.95	0.23	0.28	3.1	1.16	0.15	6.35	0.99	0.01	2.25	0.21	272	0.0933333	1.17172	6.5	0.875	8	0.777778	9.1	0.9	10.4	1.36364	11.2	0.769231	60	68.3	70.3	76	83.6	18.0556	1.1037	17.1494	0.166257	18.4133	1.14217	18.0055	1.07036	16.0253	0.232339	0	1	0
1419	2	39	3000	49	10	10	14	0.79	0.11	0.28	2.9	0.69	0.18	2.79	0.49	0.05	1.24	0.14	192	0.112903	1.40816	6	0.25	8.2	1	9	0.8	9.2	0.272727	11	0.615385	60	66.2	71.5	74	80	16.6667	0.177778	18.711	1.20736	17.6048	0.603182	16.8006	0.267056	17.1875	1.0625	1	0	0
1420	2	39	3630	50	10	10	8	0.91	0.15	0.3	3.4	0.85	0.19	3.48	0.4	0.01	1.4	0.32	309	0.228571	2.125	6.65	1.0625	8.5	1.33333	9.25	1.05	9.8	0.818182	11.2	0.769231	60	66	71	74	81	18.4722	1.38148	19.5133	1.74221	18.3495	1.09969	17.8963	0.997516	17.0706	0.978978	1	1	0
1421	2	40	3580	50	10	10	15	0.89	0.22	0.22	3	0.63	0.23	2.28	1.04	0.03	1.93	0.57	299	0.295337	0.605769	7	1.5	8.7	1.55556	9.4	1.2	10.1	1.09091	12.5	1.76923	64.5	69.5	73.5	79	86	16.8259	0.283941	18.0115	0.740993	17.4002	0.466772	16.1833	-0.144464	16.901	0.857877	0	0	0
1422	2	39	3450	50	10	10	8	1.04	0.26	0.18	3.2	0.44	0.13	4.18	1.71	0.03	2.28	0.28	234	0.122807	0.25731	6.8	1.25	8	0.777778	10	1.8	10.5	1.45455	12	1.38462	62.5	68	72	76	82	17.408	0.672	17.301	0.267359	19.2901	1.72675	18.1787	1.18578	17.8465	1.53323	0	1	1
1423	2	39	2800	48	10	10	8	0.9	0.08	0.77	2.6	0.94	0.17	34.98	0.44	0.01	1.45	0.16	328	0.110345	2.13636	6	0.25	7.2	-0.111111	8.3	0.1	8.6	-0.272727	9.6	-0.461538	60.5	64	68	71	77	16.3923	-0.00511805	17.5781	0.452083	17.9498	0.833218	17.0601	0.440071	16.1916	0.351143	0	0	0
1424	2	39	3650	50	10	10	9	0.91	0.22	0.4	3.1	0.87	0.15	6.69	0.56	0.02	1.58	0.32	332	0.202532	1.55357	6.3	0.625	7.4	0.111111	9	0.8	9.5	0.545455	11.5	1	61	66	72	76.5	82	16.9309	0.353955	16.9881	0.0587083	17.3611	0.440741	16.2331	-0.111285	17.1029	1.00208	0	0	0
1425	2	38	3050	49	10	10	8	0.73	0.13	0.32	3.5	0.68	0.16	6.93	0.62	0.02	1.35	0.11	249	0.0814815	1.09677	5.5	-0.375	7.5	0.222222	8.2	0	8.8	-0.0909091	10.5	0.230769	59	66	70	73	79	15.8001	-0.399962	17.2176	0.211754	16.7347	0.0231293	16.5134	0.0756114	16.8242	0.803019	0	0	0
1426	2	41	2750	49	10	10	10	0.88	0.22	0.23	3.1	0.74	0.12	3.46	0.91	0.02	1.87	0.48	359	0.256684	0.813187	5.8	0	7	-0.333333	8	-0.2	9	0.0909091	11	0.615385	57	63.6	69	74	79	17.8516	0.967764	17.3055	0.270324	16.8032	0.0687951	16.4354	0.0235695	17.6254	1.37527	0	0	1
1427	2	38	3090	50	10	10	7	0.6	0.2	0.16	3.1	0.68	0.15	1.08	0.81	0.01	1.56	0.16	163	0.102564	0.839506	5.5	-0.375	8	0.777778	8.4	0.2	8.9	0	10.8	0.461538	59	66	70	74.5	80.5	15.8001	-0.399962	18.3655	0.976982	17.1429	0.295238	16.0353	-0.243124	16.666	0.690017	0	0	0
1428	2	38	3300	49	10	10	8	0.7	0.16	0.29	3	0.75	0.15	2.08	0.61	0.01	1.47	0.25	219	0.170068	1.22951	6.65	1.0625	8.8	1.66667	9.4	1.2	9.6	0.636364	11.5	1	60.5	67.5	73	75	82	18.1682	1.17877	19.3141	1.60942	17.6393	0.626221	17.0667	0.444444	17.1029	1.00208	1	0	0
1429	2	38	3000	49	10	10	24	0.84	0.17	0.41	3.8	0.99	0.17	4.85	0.72	0.01	1.87	0.35	204	0.187166	1.375	6	0.25	7.5	0.222222	8.5	0.3	9.2	0.272727	11.1	0.692308	62.5	66	72.5	74	82	15.36	-0.693333	17.2176	0.211754	16.1712	-0.352517	16.8006	0.267056	16.508	0.577165	0	0	0
1430	2	39	3130	49	10	10	6	0.81	0.23	0.35	2.8	0.81	0.12	7.03	0.7	0.02	1.67	0.36	211	0.215569	1.15714	6.3	0.625	8.5	1.33333	9	0.8	9.4	0.454545	11.9	1.30769	59	67	70	75	83	18.0982	1.13217	18.9352	1.35678	18.3673	1.11156	16.7111	0.207407	17.2739	1.12422	1	0	1
1431	2	39	2670	50	10	10	4	0.77	0.25	0.31	2.9	0.68	0.13	3.03	0.71	0.02	1.57	0.39	247	0.248408	0.957746	5.7	-0.125	7.2	-0.111111	8.3	0.1	9.4	0.454545	11.5	1	61	67.6	72	75	82.5	15.3185	-0.721025	15.7558	-0.762833	16.0108	-0.459465	16.7111	0.207407	16.8962	0.854454	0	0	0
1432	2	40	2900	49	10	10	10	0.92	0.22	0.16	3.2	0.96	0.13	0.78	0.59	0.02	1.74	0.41	277	0.235632	1.62712	6.5	0.875	7.8	0.555556	8.8	0.6	9.1	0.181818	11	0.615385	62	67	73	78	83	16.9095	0.339646	17.3758	0.317205	16.5134	-0.124389	14.9573	-0.961823	15.9675	0.19106	0	0	0
1433	2	39	3280	50	10	10	6	0.7	0.21	0.49	3	0.69	0.13	12.18	0.79	0.02	1.55	0.16	312	0.103226	0.873418	6.7	1.125	8.3	1.11111	9.8	1.6	10.2	1.18182	12	1.38462	61	66.5	72	75	82.5	18.0059	1.07061	18.7687	1.24582	18.9043	1.46955	18.1333	1.15556	17.6309	1.37918	1	1	1
1434	2	40	3630	50	10	10	10	0.86	0.15	0.24	2.9	0.82	0.12	2.45	0.78	0.02	1.79	0.41	272	0.22905	1.05128	6.5	0.875	7.5	0.222222	8.4	0.2	8.7	-0.181818	9.8	-0.307692	60.5	65.5	69	72.7	79	17.7583	0.905567	17.4815	0.387666	17.6434	0.628901	16.4608	0.0405205	15.7026	0.00186554	0	0	0
1435	2	39	2900	49	10	10	13	0.97	0.26	0.23	3.2	1.15	0.17	1.27	1.06	0.01	2.34	0.29	589	0.123932	1.08491	5.5	-0.375	6.7	-0.666667	7.4	-0.8	7.9	-0.909091	9.5	-0.538462	57	63.5	68	71.5	78	16.9283	0.35219	16.616	-0.189311	16.0035	-0.46436	15.4531	-0.631281	15.6147	-0.0609092	0	0	0
1436	2	38	3150	49	10	10	7	0.73	0.13	0.32	3.2	0.51	0.1	1.33	0.37	0.02	1.03	0.34	335	0.330097	1.37838	6.8	1.25	8.8	1.66667	9.5	1.3	10.2	1.18182	12	1.38462	62	70	75	79	84.5	17.6899	0.859938	17.9592	0.706122	16.8889	0.125926	16.3435	-0.0376435	16.8061	0.790096	0	0	0
1437	2	40	2600	48	10	10	8	0.65	0.18	0.3	2.9	0.49	0.14	2.63	0.62	0.01	1.24	0.28	281	0.225806	0.790323	5.3	-0.625	6.9	-0.444444	7.8	-0.4	7.1	-1.63636	10	-0.153846	58	63.7	67	70	78	15.7551	-0.429964	17.0047	0.0698327	17.3758	0.450538	14.4898	-1.27347	16.4366	0.526111	0	0	0
1438	2	40	3630	50	10	10	4	0.77	0.26	0.31	2.7	0.85	0.1	4.81	1.24	0.02	2.16	0.16	259	0.0740741	0.685484	7.4	2	9.6	2.55556	10	1.8	10.4	1.36364	11.7	1.15385	62.6	69	72	76	85	18.8835	1.65568	20.1638	2.17589	19.2901	1.72675	18.0055	1.07036	16.1938	0.352694	1	1	0
1439	2	41	3250	49	10	10	17	1	0.36	0.16	3.3	0.89	0.13	0.89	1.17	0.05	2.36	0.66	317	0.279661	0.760684	6.5	0.875	7.8	0.555556	8	-0.2	8.5	-0.363636	9.8	-0.307692	59.5	65.5	68	71.5	78	18.3603	1.30686	18.1808	0.853839	17.301	0.400692	16.6267	0.151153	16.1078	0.291303	0	0	0
1440	2	39	3500	50	10	10	10	0.91	0.18	0.19	2.5	0.9	0.12	2.11	0.53	0.02	1.58	0.33	253	0.208861	1.69811	7.6	2.25	9.1	2	10	1.8	10.5	1.45455	12	1.38462	62.2	69	72	76	83.5	19.6441	2.16275	19.1136	1.47575	19.2901	1.72675	18.1787	1.18578	17.2111	1.07935	1	1	1
1441	2	39	3815	50	10	10	8	0.91	0.15	0.31	3	0.77	0.17	5.94	0.61	0.01	1.53	0.32	227	0.20915	1.2623	7	1.5	9	1.88889	10	1.8	10.5	1.45455	11.5	1	62	69.5	73	78	84	18.2102	1.2068	18.6326	1.15505	18.7652	1.37683	17.2584	0.572255	16.2982	0.427276	1	0	0
1442	2	41	3780	50	10	10	9	0.86	0.24	0.57	2.7	0.83	0.15	10.45	0.8	0.01	1.8	0.38	321	0.211111	1.0375	6	0.25	8	0.777778	9.2	1	10.5	1.45455	11.5	1	60.5	67	72.5	77.5	83	16.3923	-0.00511805	17.8213	0.614227	17.503	0.535315	17.4818	0.721193	16.6933	0.709485	0	0	0
1443	2	40	3200	49	10	10	12	1.02	0.25	0.35	2.8	1.12	0.15	8.43	0.95	0.03	2.27	0.43	353	0.189427	1.17895	5.9	0.125	7.4	0.111111	7.85	-0.35	8.6	-0.272727	9.8	-0.307692	60	65.3	70	74.5	80	16.3889	-0.00740741	17.3542	0.30282	16.0204	-0.453061	15.4948	-0.603468	15.3125	-0.276786	0	0	0
1444	2	40	3800	50	10	10	9	0.9	0.33	0.36	2.9	0.96	0.11	5.8	0.92	0.01	2.11	0.51	369	0.241706	1.04348	6.1	0.375	7.4	0.111111	8.1	-0.1	9.2	0.272727	10.5	0.230769	61.5	66.5	69.5	73.5	81.5	16.128	-0.181356	16.7336	-0.110958	16.7693	0.0462122	17.0299	0.419961	15.8079	0.0770689	0	0	0
1445	2	40	3200	49	10	10	9	0.77	0.24	0.34	2.7	0.73	0.12	4.93	0.69	0.04	1.61	0.41	351	0.254658	1.05797	6	0.25	7.2	-0.111111	7.7	-0.5	7.9	-0.909091	9.4	-0.615385	60	67	69.5	74	80	16.6667	0.177778	16.0392	-0.573862	15.9412	-0.505864	14.4266	-1.31561	14.6875	-0.723214	0	0	0
1446	2	39	3270	41	10	10	7	0.93	0.19	0.35	2.9	0.91	0.14	7.35	0.45	0.04	1.49	0.28	259	0.187919	2.02222	6.7	1.125	8	0.777778	8.8	0.6	9.3	0.363636	10.6	0.307692	59	66.5	70	73	79	19.2473	1.89823	18.0903	0.793559	17.9592	0.839456	17.4517	0.70112	16.9845	0.91747	0	0	0
1447	2	37	3960	50	10	10	6	0.79	0.15	0.37	3.4	0.88	0.14	8.19	0.59	0.02	1.55	0.18	326	0.116129	1.49153	7.5	2.125	9.1	2	10.3	2.1	11.7	2.54545	13	2.15385	61.5	68	72	76.5	84.5	19.8295	2.28631	19.6799	1.85329	19.8688	2.11255	19.9923	2.39487	18.2066	1.79046	1	1	1
1448	2	40	3600	50	10	10	7	0.88	0.14	0.32	2.7	0.96	0.18	4.87	0.5	0.01	1.59	0.28	423	0.176101	1.92	6.4	0.75	7.7	0.444444	8.8	0.6	9.7	0.727273	10.5	0.230769	59.5	66.5	71	75	81	18.0778	1.11855	17.412	0.341301	17.4569	0.504569	17.2444	0.562963	16.0037	0.216899	0	0	0
1449	2	41	3540	49	10	10	8	0.78	0.17	0.25	3.5	0.68	0.22	3.61	0.64	0.02	1.5	0.4	275	0.266667	1.0625	6.7	1.125	8	0.777778	8.8	0.6	9.7	0.727273	11.2	0.769231	63	68	71.5	76	81	16.8808	0.320551	17.301	0.267359	17.2136	0.34237	16.7936	0.262419	17.0706	0.978978	0	0	0
1450	2	38	3300	49	10	10	9	0.92	0.17	0.28	2.7	0.91	0.14	3.2	0.85	0.01	1.96	0.44	223	0.22449	1.07059	6.2	0.5	8.1	0.888889	8.6	0.4	8.9	0	9.5	-0.538462	61.7	67	71	74	79.5	16.2863	-0.0758267	18.0441	0.762739	17.0601	0.240071	16.2527	-0.0981738	15.0311	-0.477821	0	0	0
1451	2	40	3500	50	10	10	15	1.31	0.11	0.33	3.3	1.82	0.2	2.88	0.45	0.01	2.39	0.26	316	0.108787	4.04444	6.1	0.375	7.5	0.222222	7.9	-0.3	8.6	-0.272727	10.6	0.307692	60	65	70	74	80	16.9444	0.362963	17.7515	0.567653	16.1224	-0.385034	15.7049	-0.463404	16.5625	0.616071	0	0	0
1452	2	40	2525	48	10	10	11	0.85	0.22	0.23	3.5	0.78	0.13	2.06	0.49	0.01	1.56	0.64	269	0.410256	1.59184	5.5	-0.375	6.6	-0.777778	7.2	-1	8.5	-0.363636	9.3	-0.692308	58	62.5	66.5	71	76.5	16.3496	-0.0336108	16.896	-0.00266667	16.2813	-0.27913	16.8617	0.307823	15.8913	0.13666	0	0	0
1453	2	39	3970	50	10	10	12	0.91	0.18	0.57	3.2	0.8	0.14	9.71	0.66	0.06	1.64	0.4	300	0.243902	1.21212	7.2	1.75	8	0.777778	9.6	1.4	10.2	1.18182	11.6	1.07692	62	67	73.5	75.5	83	18.7305	1.55366	17.8213	0.614227	17.7704	0.713582	17.894	0.995968	16.8384	0.81317	0	0	0
1454	2	39	2500	48	10	10	6	0.7	0.2	0.04	3.4	1.13	0.13	0.2	0.8	0.01	1.51	1.05	231	0.695364	1.4125	5.2	-0.75	7.4	0.111111	8.6	0.4	8.9	0	11	0.615385	58	65	69	73	81	15.4578	-0.628141	17.5148	0.409862	18.0634	0.908955	16.7011	0.200713	16.7657	0.761241	0	0	0
1455	2	40	2250	48	10	10	7	0.97	0.24	0.3	2.9	0.8	0.12	6.42	0.64	0.02	1.7	0.58	370	0.341176	1.25	6.3	0.625	7.7	0.444444	8.4	0.2	9	0.0909091	10	-0.153846	58	65	69.5	73	78	18.7277	1.5518	18.2249	0.883235	17.3904	0.460269	16.8887	0.325815	16.4366	0.526111	0	0	0
1456	2	38	3250	50	10	10	13	0.66	0.19	0.41	2.7	0.61	0.15	6.89	0.46	0.01	1.16	0.19	292	0.163793	1.32609	6	0.25	7.9	0.666667	9.7	1.5	11.3	2.18182	12.2	1.53846	60.5	66	73	79	84.5	16.3923	-0.00511805	18.1359	0.823936	18.2023	1.00153	18.1061	1.13738	17.0862	0.990169	0	1	0
1457	2	40	4000	50	10	10	8	0.97	0.2	1.01	3	1.14	0.12	29.43	0.83	0.05	2.08	0.24	335	0.115385	1.37349	7.8	2.5	9.7	2.66667	11.3	3.1	11.5	2.36364	12.9	2.07692	63	71	76	79.5	83.3	19.6523	2.1682	19.2422	1.56148	19.5637	1.90914	18.1955	1.19699	18.5909	2.06491	1	1	1
1458	2	38	2980	49	10	10	10	0.74	0.19	0.39	2.5	0.77	0.13	5.9	0.81	0.01	1.7	0.27	255	0.158824	0.950617	7	1.5	9.5	2.44444	10	1.8	10.1	1.09091	11	0.615385	62	69	73	78	82	18.2102	1.2068	19.9538	2.03586	18.7652	1.37683	16.6009	0.133947	16.3593	0.470936	1	0	0
1459	2	40	2985	48	10	10	16	0.74	0.24	0.32	3.2	0.76	0.11	4.25	0.92	0.02	1.78	0.23	304	0.129213	0.826087	6	0.25	7.2	-0.111111	8.3	0.1	9.5	0.545455	10.5	0.230769	59	66	71	76.5	82	17.2364	0.557618	16.5289	-0.247383	16.465	-0.156675	16.2331	-0.111285	15.6157	-0.0602108	0	0	0
1460	2	40	2570	48	10	10	10	1.14	0.34	0.2	3	0.89	0.22	1.63	1.04	0.02	2.26	0.72	248	0.318584	0.855769	6	0.25	8	0.777778	9	0.8	9	0.0909091	10.3	0.0769231	60	68	72	75	83.5	16.6667	0.177778	17.301	0.267359	17.3611	0.440741	16	-0.266667	14.7728	-0.66225	0	0	0
1461	2	39	2750	49	10	10	4	0.84	0.27	0.14	2.9	0.9	0.18	2.71	1.06	0.01	2.09	0.28	302	0.133971	0.849057	6.7	1.125	8.7	1.55556	10	1.8	10	1	11.5	1	60.5	67	71	76	83	18.3048	1.26984	19.3807	1.65381	19.8373	2.09156	17.313	0.60868	16.6933	0.709485	1	0	0
1462	2	40	3470	52	10	10	8	0.7	0.14	0.44	3.3	0.51	0.2	4.25	0.42	0.03	1.08	0.33	259	0.305556	1.21429	6.2	0.5	8	0.777778	8.7	0.5	8.7	-0.181818	10	-0.153846	62	66	70.5	72.5	80	16.129	-0.180645	18.3655	0.976982	17.5041	0.5361	16.5517	0.101149	15.625	-0.0535714	0	0	0
1463	2	40	3090	49	10	10	25	1.06	0.22	0.36	2.7	1.38	0.12	4.49	0.67	0.01	2.19	0.31	234	0.141553	2.0597	6.2	0.5	7.9	0.666667	8.3	0.1	9.6	0.636364	10	-0.153846	61	65	69	74	80	16.6622	0.174792	18.6982	1.19882	17.4333	0.488875	17.531	0.75403	15.625	-0.0535714	1	0	0
1464	2	37	3245	50	10	10	8	1.07	0.15	0.25	3	1.33	0.12	5.29	0.68	0.01	2.14	0.29	310	0.135514	1.95588	6.4	0.75	8.5	1.33333	9.7	1.5	10	1	11.4	0.923077	59.5	64.5	70	72	78	18.0778	1.11855	20.4315	2.35431	19.7959	2.06395	19.2901	1.92675	18.7377	2.16977	1	1	1
1465	2	41	3100	49	10	10	6	0.79	0.22	0.38	3.1	0.77	0.11	6.58	0.57	0.01	1.52	0.39	320	0.256579	1.35088	6.9	1.375	8.3	1.11111	8.9	0.7	9.3	0.363636	10.7	0.384615	61	66	70.6	74.5	80.5	18.5434	1.42893	19.0542	1.43612	17.8559	0.770569	16.756	0.237335	16.5117	0.579792	1	0	0
1466	2	39	3390	49	8	10	9	0.73	0.29	0.13	2.7	0.66	0.18	1.99	0.77	0.01	1.6	0.38	353	0.2375	0.857143	6.9	1.375	8.5	1.33333	9.2	1	10	1	11	0.615385	64	68	71	74.5	81	16.8457	0.297135	18.3824	0.988235	18.2503	1.03356	18.0172	1.07814	16.7657	0.761241	0	1	0
1467	2	41	3580	50	10	10	17	0.91	0.2	0.14	2.5	1.16	0.15	2.09	0.66	0.01	1.98	0.36	256	0.181818	1.75758	6.4	0.75	7.6	0.333333	7.8	-0.4	8.3	-0.545455	10	-0.153846	61	63.7	66.5	72	78	17.1997	0.533118	18.7299	1.21991	17.6381	0.625387	16.0108	-0.259465	16.4366	0.526111	1	0	0
1468	2	40	4400	51	10	10	6	0.82	0.2	0.32	2.6	0.88	0.14	6.96	0.67	0.01	1.64	0.19	399	0.115854	1.31343	8.5	3.375	10.3	3.33333	11.7	3.5	12.4	3.18182	12.4	1.69231	63	70	74.5	78	85	21.416	3.34398	21.0204	2.74694	21.0801	2.92009	20.3813	2.65422	17.1626	1.04474	1	1	0
1469	2	41	4080	51	10	10	7	0.71	0.22	0.34	3	0.84	0.1	7.45	0.78	0.01	1.72	0.21	244	0.122093	1.07692	6.5	0.875	8	0.777778	9.3	1.1	10.2	1.18182	11	0.615385	62.5	68.5	72.5	77	87.5	16.64	0.16	17.0494	0.0995933	17.6932	0.662148	17.2036	0.535717	14.3673	-0.951895	0	0	0
1470	2	40	2900	47	10	10	7	0.84	0.25	0.23	2.5	0.88	0.13	2.46	0.8	0.02	1.85	0.38	287	0.205405	1.1	6	0.25	8.3	1.11111	9.1	0.9	9.7	0.727273	10.7	0.384615	61	67.5	71.3	73	80.5	16.1247	-0.183535	18.2167	0.877824	17.9004	0.800256	18.2023	1.20153	16.5117	0.579792	0	1	0
1471	2	40	3450	50	10	10	12	0.83	0.16	0.17	2.4	0.78	0.1	1.99	0.52	0.01	1.43	0.29	323	0.202797	1.5	7	1.5	8.1	0.888889	8.2	0	9.3	0.363636	10.5	0.230769	61	66	71	74	81	18.8121	1.6081	18.595	1.13003	16.2666	-0.288924	16.9832	0.3888	16.0037	0.216899	1	0	0
1472	2	40	3800	50	10	10	13	0.77	0.11	0.12	2.6	0.84	0.1	1.37	0.74	0.02	1.71	0.29	306	0.169591	1.13514	6.6	1	7.5	0.222222	8.2	0	9.5	0.545455	10.8	0.461538	61.5	66	69	73.5	79.5	17.4499	0.699954	17.2176	0.211754	17.2233	0.348848	17.5853	0.790177	17.0879	0.99138	0	0	0
1473	2	40	2850	48	10	10	19	0.88	0.13	0.17	2.5	0.82	0.13	2.64	0.48	0.03	1.45	0.33	319	0.227586	1.70833	6.2	0.5	7.6	0.333333	8.5	0.3	9.4	0.454545	10.5	0.230769	61.5	64.5	69.2	73	77	16.3924	-0.00509397	18.2681	0.912089	17.7503	0.700228	17.6393	0.826221	17.7096	1.4354	0	0	1
1474	2	40	3380	50	10	10	7	0.76	0.19	0.4	2.4	0.77	0.1	5.24	0.53	0.02	1.44	0.3	173	0.208333	1.45283	6	0.25	7.8	0.555556	7.7	-0.5	8.3	-0.545455	9.5	-0.538462	59	64	68	70	78	17.2364	0.557618	19.043	1.42865	16.6522	-0.0318339	16.9388	0.359184	15.6147	-0.0609092	1	0	0
1475	2	40	3550	50	10	10	11	0.85	0.27	0.3	2.6	0.83	0.19	8.21	0.92	0.02	2.05	0.66	338	0.321951	0.902174	6.1	0.375	8	0.777778	8.6	0.4	9.6	0.636364	10.7	0.384615	59.6	65	71.1	74.3	81.5	17.1726	0.5151	18.9349	1.35661	17.0122	0.208101	17.3898	0.65984	16.109	0.292142	1	0	0
1476	2	41	3170	49	10	10	21	1.15	0.22	0.2	3	1.43	0.12	1.56	0.61	0.01	2.24	0.45	384	0.200893	2.34426	6	0.25	7.2	-0.111111	8.4	0.2	9	0.0909091	10	-0.153846	61	67	71	74	79.8	16.1247	-0.183535	16.0392	-0.573862	16.6634	-0.0244264	16.4354	0.0235695	15.7034	0.00244211	0	0	0
1477	2	39	3640	50	10	10	7	0.9	0.18	0.48	2.9	0.84	0.12	13.92	0.83	0.04	1.78	0.24	275	0.134831	1.01205	7.6	2.25	9	1.88889	9.4	1.2	10.2	1.18182	11.6	1.07692	63.3	69	73	77.5	83.5	18.9673	1.71155	18.9036	1.33573	17.6393	0.626221	16.9823	0.388207	16.6374	0.66956	1	0	0
1478	2	38	3110	50	10	10	6	0.72	0.18	0.56	3.2	0.71	0.12	6.66	0.75	0.02	1.56	0.23	275	0.147436	0.946667	6	0.25	8.5	1.33333	9.5	1.3	11	1.90909	13	2.15385	61	67	71.5	76	85	16.1247	-0.183535	18.9352	1.35678	18.5828	1.25521	19.0443	1.76288	17.9931	1.63791	1	1	1
1479	2	39	3800	50	10	10	8	0.69	0.25	0.35	2.8	0.73	0.1	2.89	1.01	0.03	1.84	0.23	223	0.125	0.722772	6.4	0.75	9.7	2.66667	9.7	1.5	10.2	1.18182	12.2	1.53846	62.5	67.5	70.5	75	82.5	16.384	-0.0106667	21.2894	2.92629	19.5161	1.87741	18.1333	1.15556	17.9247	1.58907	1	1	1
1480	2	41	3640	50	10	10	10	1.03	0.25	0.25	2.6	1.22	0.1	3.97	0.92	0.07	2.34	0.44	285	0.188034	1.32609	6.5	0.875	8.2	1	9.3	1.1	10.5	1.45455	11.5	1	64.2	69.2	73.5	78.5	87.5	15.7704	-0.419719	17.1239	0.14924	17.215	0.343366	17.0392	0.426154	15.0204	-0.485423	0	0	0
1481	2	38	3120	49	10	10	6	0.79	0.2	0.37	2.6	1	0.1	4.82	0.88	0.01	1.99	0.25	403	0.125628	1.13636	6.3	0.625	7.7	0.444444	8	-0.2	9.1	0.181818	11.4	0.923077	59	65	69	74	80.5	18.0982	1.13217	18.2249	0.883235	16.8032	0.0687951	16.618	0.145313	17.5919	1.35137	0	0	1
1482	2	39	3380	49	10	10	12	0.93	0.27	0.22	2.5	1.11	0.1	2.3	0.92	0.03	2.21	0.4	249	0.180995	1.20652	7	1.5	8.2	1	8.9	0.7	10	1	10.7	0.384615	64	70	74	77	84.2	17.0898	0.459896	16.7347	-0.110204	16.2527	-0.298174	16.8663	0.310834	15.0924	-0.433968	0	0	0
1483	2	40	3340	49	10	10	7	1.03	0.17	0.25	2.8	0.8	0.13	2.39	0.97	0.01	1.93	0.35	279	0.181347	0.824742	6	0.25	8	0.777778	9.1	0.9	10.2	1.18182	11.5	1	59.7	65	68	73.5	80	16.8346	0.289728	18.9349	1.35661	19.6799	1.98662	18.881	1.65401	17.9688	1.62054	1	1	1
1484	2	39	3100	49	10	10	16	0.96	0.21	0.19	2.6	1.03	0.15	4.29	0.82	0.02	2.04	0.41	216	0.20098	1.2561	6.5	0.875	7.5	0.222222	7.8	-0.4	8.6	-0.272727	9.2	-0.769231	59	65	70	72	80	18.6728	1.5152	17.7515	0.567653	15.9184	-0.521088	16.5895	0.126337	14.375	-0.946429	0	0	0
1485	2	39	3300	50	10	10	8	0.87	0.16	0.29	2.5	1.01	0.13	2.28	0.88	0.01	2.04	0.34	358	0.166667	1.14773	6.2	0.5	7.2	-0.111111	7.5	-0.7	8.8	-0.0909091	10	-0.153846	61	66	69.5	73	80.5	16.6622	0.174792	16.5289	-0.247383	15.5271	-0.781902	16.5134	0.0756114	15.4315	-0.191783	0	0	0
1486	2	41	3880	50	10	10	18	0.96	0.21	0.33	2.6	0.99	0.12	3.93	0.75	0.01	1.88	0.31	314	0.164894	1.32	7.2	1.75	9.5	2.44444	11.5	3.3	12	2.81818	12	1.38462	65	70	77	79	84	17.0414	0.427613	19.3878	1.6585	19.3962	1.79746	19.2277	1.88513	17.0068	0.933431	1	1	0
1487	2	39	3060	49	10	10	7	0.78	0.25	0.31	2.6	0.98	0.1	2.85	1.41	0.05	2.52	0.28	290	0.111111	0.695035	6.6	1	8.5	1.33333	9.2	1	10.5	1.45455	11.2	0.769231	61	66.5	71	75.5	84	17.7372	0.891445	19.221	1.54732	18.2503	1.03356	18.4202	1.34683	15.873	0.123583	1	1	0
1488	2	39	3140	49	10	10	8	0.74	0.25	0.23	3.1	0.71	0.1	1.75	1.01	0.01	1.84	0.26	292	0.141304	0.70297	6.3	0.625	8.1	0.888889	9	0.8	9.6	0.636364	11.2	0.769231	61.5	67.2	70.5	75	80.5	16.6568	0.171168	17.9369	0.691241	18.1077	0.938494	17.0667	0.444444	17.2833	1.13092	0	0	1
1489	2	41	3970	51	10	10	8	0.87	0.12	0.25	2.4	0.93	0.12	4.93	0.54	0.02	1.64	0.37	355	0.22561	1.72222	7	1.5	8.8	1.66667	10	1.8	11	1.90909	13	2.15385	63	70	76	79.5	86	17.6367	0.824456	17.9592	0.706122	17.313	0.40868	17.4044	0.669583	17.5771	1.34076	0	0	1
1490	2	38	2920	48	10	10	7	0.72	0.15	0.3	2.4	0.7	0.1	6.35	0.6	0.02	1.5	0.43	324	0.286667	1.16667	5.7	-0.125	7	-0.333333	7.7	-0.5	8.9	0	10	-0.153846	58	65	69	73	78.5	16.9441	0.362743	16.568	-0.221302	16.1731	-0.351285	16.7011	0.200713	16.2278	0.377028	0	0	0
1491	2	40	3100	49	6	10	8	0.9	0.19	0.15	2.6	0.76	0.13	0.95	0.88	0.01	1.85	0.46	399	0.248649	0.863636	6.3	0.625	8.3	1.11111	8.7	0.5	10	1	11	0.615385	60	67	72	77	82	17.5	0.733333	18.4896	1.05976	16.7824	0.0549383	16.8663	0.310834	16.3593	0.470936	0	0	0
1492	2	39	2780	49	10	10	5	0.99	0.23	0.36	2.8	0.84	0.12	8.42	0.78	0.02	1.88	0.57	454	0.303191	1.07692	6.6	1	6.9	-0.444444	7.6	-0.6	8.6	-0.272727	9.6	-0.461538	61	63.6	69	73	79	17.7372	0.891445	17.0583	0.10551	15.963	-0.491311	16.1381	-0.174592	15.3822	-0.227036	0	0	0
1493	2	40	2800	48	10	10	15	0.86	0.23	0.31	2.8	0.76	0.11	3.11	0.76	0.01	1.74	0.48	315	0.275862	1	5.7	-0.125	7.3	0	8.6	0.4	9.5	0.545455	10.2	0	59	66	70.3	75	81	16.3746	-0.01693	16.7585	-0.0943373	17.4015	0.467696	16.8889	0.325926	15.5464	-0.109707	0	0	0
1494	2	38	2570	49	10	10	9	0.72	0.12	0.18	2.4	0.61	0.1	1.87	0.54	0.01	1.26	0.24	247	0.190476	1.12963	6.3	0.625	7.55	0.277778	8.2	0	9.4	0.454545	11	0.615385	60.3	65.5	69	74	82.7	17.3263	0.617536	17.598	0.465361	17.2233	0.348848	17.1658	0.510543	16.0835	0.273958	0	0	0
1495	2	40	3460	49	9	10	7	0.84	0.28	0.53	3	0.99	0.13	14	0.83	0.03	1.94	0.27	433	0.139175	1.19277	6.3	0.625	8.3	1.11111	9.1	0.9	10	1	11.5	1	62	67	72	77	83	16.3892	-0.00721471	18.4896	1.05976	17.554	0.569342	16.8663	0.310834	16.6933	0.709485	0	0	0
1496	2	41	3000	48	10	10	5	0.77	0.22	0.28	2.6	0.73	0.15	2.8	0.81	0.02	1.74	0.43	293	0.247126	0.901235	6.5	0.875	7.5	0.222222	8.5	0.3	9.2	0.272727	10	-0.153846	62	65.5	70.5	74.5	80.5	16.9095	0.339646	17.4815	0.387666	17.1018	0.267837	16.5758	0.11722	15.4315	-0.191783	0	0	0
1497	2	39	2810	48	10	10	23	0.83	0.27	0.11	2.9	0.73	1.14	0.62	1.06	0.01	2.01	0.49	365	0.243781	0.688679	6.15	0.4375	7.8	0.555556	8.4	0.2	9.5	0.545455	10.4	0.153846	57.5	66	69	74	78	18.6011	1.46742	17.9063	0.670891	17.6434	0.628901	17.3484	0.632286	17.094	0.995726	0	0	0
1498	2	40	3600	49	10	10	10	0.81	0.36	0.69	2.9	0.84	0.13	14.23	1.65	0.12	2.61	0.26	308	0.0996169	0.509091	6	0.25	8	0.777778	8.8	0.6	9.3	0.363636	10.6	0.307692	60.5	67	72	77.4	82.5	16.3923	-0.00511805	17.8213	0.614227	16.9753	0.183539	15.5239	-0.584062	15.5739	-0.0900564	0	0	0
1499	2	39	2900	48	10	10	6	0.95	0.23	0.29	3	0.86	0.1	2.38	0.97	0.03	1.97	0.31	413	0.15736	0.886598	6.6	1	8.8	1.66667	9.6	1.4	10.2	1.18182	10.5	0.230769	63	67.5	72	74.5	80	16.6289	0.152583	19.3141	1.60942	18.5185	1.21235	18.3776	1.31837	16.4062	0.504464	1	1	0
1500	2	39	3000	48	10	10	13	1.07	0.18	0.33	3.1	1.41	0.1	5.73	0.59	0.02	2.11	0.25	319	0.118483	2.38983	5.6	-0.25	7	-0.333333	8.7	0.5	10	1	10.32	0.0923077	58	63.5	73.5	75.5	78.5	16.6468	0.164566	17.36	0.30669	16.1044	-0.397066	17.5431	0.76206	16.7471	0.74795	0	0	0
1501	2	39	2950	50	10	10	3	0.68	0.19	0.26	2.7	0.64	0.12	3.2	0.54	0.03	1.34	0.35	325	0.261194	1.18519	6.5	0.875	8.3	1.11111	9.4	1.2	10.5	1.45455	12	1.38462	60	66	73.5	76	83	18.0556	1.1037	19.0542	1.43612	17.4002	0.466772	18.1787	1.18578	17.4191	1.22791	1	1	1
1502	2	40	3050	49	10	10	15	1.4	0.71	0.24	2.4	1.58	0.1	1.1	2.86	0.05	4.72	0.61	252	0.129237	0.552448	6.8	1.25	8.2	1	9.2	1	9.8	0.818182	11.5	1	60	65.5	70	72.5	79.5	18.8889	1.65926	19.1131	1.4754	18.7755	1.38367	18.6445	1.49631	18.1955	1.78249	1	1	1
[truncated: 765 more rows]
